# Supplementary material for: Pyroptosis burden is associated with anti-TNF treatment outcome in inflammatory bowel disease: new insights from bioinformatics analysis
Source: Sci Rep. 2023 Sep 22;13:15821. doi: 10.1038/s41598-023-43091-0 (PMC10516897; doi:10.1038/s41598-023-43091-0)
Supplement: Supplementary file 7 — Supplementary Table S1. [file 41598_2023_43091_MOESM7_ESM.xlsx]

## Sheet: Sheet1
Gene symbol	Description
AIM2	Absent in melanoma 2
APIP	APAF1 interacting protein
BAK1	BCL2 antagonist/killer 1
BAX	BCL2 associated X, apoptosis regulator
CHMP2A	charged multivesicular body protein 2A
CHMP2B	charged multivesicular body protein 2B
CHMP3	charged multivesicular body protein 3
CHMP4A	charged multivesicular body protein 4A
CHMP4B	charged multivesicular body protein 4B
CHMP4C	charged multivesicular body protein 4C
CHMP6	charged multivesicular body protein 6
CHMP7	charged multivesicular body protein 7
CASP1	cysteine-aspartic acid protease-1
CASP3	cysteine-aspartic acid protease-3
CASP4	cysteine-aspartic acid protease-4
CASP5	cysteine-aspartic acid protease-5
CASP6	cysteine-aspartic acid protease-6
CASP8	cysteine-aspartic acid protease-8
CASP9	cysteine-aspartic acid protease-9
CYCS	cytochrome c, somatic
DHX9	DExH-box helicase 9
DFNA5	DFNA5, deafness associated tumor suppressor
ELANE	elastase, neutrophil expressed
GSDMA	gasdermin A
GSDMB	gasdermin B
GSDMC	gasdermin C
GSDMD	gasdermin D
GSDME	gasdermin E
GPX4	glutathione peroxidase 4
GZMA	granzyme A
GZMB	granzyme B
HMGB1	high mobility group box 1
IRF1	interferon regulatory factor 15
IRF2	interferon regulatory factor 2
IL1A	interleukin 1 alpha
IL1B	interleukin 1 beta
IL18	interleukin 18
IL6	interleukin 6
NAIP	NLR family apoptosis inhibitory protein
NLRC4	NLR family CARD domain containing 4
NLRP1	NLR family pyrin domain containing 1
NLRP2	NLR family pyrin domain containing 2
NLRP3	NLR family pyrin domain containing 3
NLRP6	NLR family pyrin domain containing 6
NLRP7	NLR family pyrin domain containing 7
NLRP9	NLR family pyrin domain containing 9
NOD1	nucleotide binding oligomerization domain containing 1
NOD2	nucleotide binding oligomerization domain containing 2
PJVK	pejvakin/deafness, autosomal recessive 59
PLCG1	phospholipase C gamma 1
PRKACA	protein kinase cAMP-activated catalytic subunit alpha
PYCARD	PYD and CARD domain containing
SCAF11	SR-related CTD associated factor 11
TIRAP	TIR domain containing adaptor protein
TNF	tumor necrosis factor
TP53	tumor protein p53
TP63	tumor protein p63
ZBP1	Z-DNA binding protein 1
