# Supplementary material for: Pyroptosis burden is associated with anti-TNF treatment outcome in inflammatory bowel disease: new insights from bioinformatics analysis
Source: Sci Rep. 2023 Sep 22;13:15821. doi: 10.1038/s41598-023-43091-0 (PMC10516897; doi:10.1038/s41598-023-43091-0)
Supplement: Supplementary file 8 — Supplementary Table S2. [file 41598_2023_43091_MOESM8_ESM.xlsx]

## Sheet: GO
ONTOLOGY	ID	Description	GeneRatio	BgRatio	pvalue	p.adjust	qvalue	geneID	Count	zscore
BP	GO:0030198	extracellular matrix organization	122/2001	368/18670	1.00194e-31	5.99558e-28	4.42433e-28	IL6/TNFRSF1B/COL7A1/MMP1/CSGALNACT1/LOXL2/LAMB2/NOX1/ITGAM/SPP1/TIMP1/FGF2/COL15A1/TGFBI/ADAM8/MMP2/ITGAX/MMP19/COL4A2/MMP9/MMP8/MMP3/COL12A1/COL4A1/LCP1/ICAM1/DCN/TNC/TIMP2/ITGA5/RGCC/CD44/COL1A1/COL8A1/LAMC1/FAP/ICAM3/PDPN/COL1A2/COL27A1/ADTRP/FBN1/PDGFRA/PECAM1/CFLAR/CTSL/COL6A2/VWF/ITGB2/DDR2/VCAN/LOXL1/COL5A3/SPARC/COL5A2/ITGAL/HTRA1/COL18A1/COL6A1/PTX3/ADAM19/TNFRSF11B/COL6A3/BGN/ICAM2/MMP2…	122	9.41572
BP	GO:0043062	extracellular structure organization	126/2001	422/18670	8.0456e-28	2.40724e-24	1.77638e-24	IL6/TNFRSF1B/COL7A1/MMP1/CSGALNACT1/LOXL2/LAMB2/NOX1/ITGAM/SPP1/TIMP1/FGF2/COL15A1/TGFBI/ADAM8/MMP2/ITGAX/MMP19/COL4A2/MMP9/MMP8/MMP3/COL12A1/COL4A1/LCP1/ICAM1/DCN/TNC/TIMP2/ITGA5/RGCC/CD44/COL1A1/COL8A1/LAMC1/FAP/ICAM3/PDPN/COL1A2/COL27A1/ADTRP/FBN1/PDGFRA/PECAM1/CFLAR/CTSL/COL6A2/VWF/ITGB2/DDR2/VCAN/LOXL1/COL5A3/SPARC/COL5A2/ITGAL/HTRA1/COL18A1/COL6A1/PTX3/ADAM19/TNFRSF11B/COL6A3/BGN/ICAM2/MMP2…	126	8.90871
BP	GO:0050900	leukocyte migration	136/2001	499/18670	1.19789e-25	2.38939e-22	1.76321e-22	PTAFR/SLC7A7/IL6/CCL4/S100A12/SELL/MSN/S100A8/CSF3R/FCER1G/MMP1/CXCL8/ADA/IL1RN/WNT5A/IL17RA/ITGAM/SELE/C5AR1/INPP5D/PDE4B/GRB7/ADAM8/ITGAX/CCR1/CXCR2/IL1B/FPR2/FYN/ICAM1/SELPLG/CAV1/ITGA5/CCL28/CD44/OLR1/TREM1/COL1A1/DYSF/CCL2/HCK/COL1A2/FLT1/PIK3CD/ADTRP/THBD/PECAM1/PREX1/GPR183/EDNRB/ITGB2/VAV3/S100A9/WASL/ITGAL/C10orf99/MYO1G/GYPC/CORO1A/GPSM3/IL1R1/IL33/RAC2/CCR2/WNK1/IGLV6-57/DOCK8/ANO6/CXC…	136	8.74643
BP	GO:0042119	neutrophil activation	127/2001	498/18670	2.96854e-21	4.37003e-18	3.22479e-18	PTAFR/FPR1/TNFRSF1B/S100A12/SLC2A3/SELL/MCEMP1/S100A8/DOK3/FCER1G/CXCL8/FGR/LILRA2/TNFAIP6/MNDA/HSPA6/ITGAM/C5AR1/FCGR3B/LILRB3/ADAM8/FCAR/ITGAX/DEGS1/CFP/FCGR2A/GMFG/CTSH/GM2A/CXCR2/MMP9/PGM1/CD53/MMP8/FPR2/GPR84/TIMP2/LILRA3/COTL1/CD44/OLR1/CD93/LAIR1/CHI3L1/DPP7/CD14/ARHGAP9/BST2/GLIPR1/CR1/PLAU/PECAM1/PREX1/LILRB2/RAB5B/CLEC5A/ITGB2/FCN1/S100A9/ITGAL/FCGR2B/TLR2/ATP11A/PTX3/DERA/MMP25/SLC11A1…	127	8.42989
BP	GO:0042110	T cell activation	121/2001	464/18670	3.65143e-21	4.37003e-18	3.22479e-18	IL6/TNFRSF1B/MSN/FCER1G/ADA/RHOH/APBB1IP/LILRB1/IL7R/CEBPB/LGALS1/ADAM8/IL1B/LCP1/FYN/ICAM1/CAV1/BCL6/NLRP3/CD44/CLEC7A/BATF/MYB/CCL2/MAFB/NRARP/SH3RF1/TGFBR2/GJA1/CLEC4E/PIK3CD/CYLD/CR1/PREX1/LILRB2/GPR183/RUNX2/CD83/ITGAL/FCGR2B/JAK3/DROSHA/CORO1A/RAC2/RIPK2/CCR2/SLC11A1/DOCK8/TNFSF13B/TNFRSF4/CD86/ZFP36L1/RELB/FZD5/IRF4/PTPRC/RASGRP1/DLG1/HHLA2/PAWR/RUNX3/SPINK5/CYP26B1/SLAMF6/TGFB1/SATB1/CD27…	121	8.09091
BP	GO:0002446	neutrophil mediated immunity	124/2001	499/18670	9.11579e-20	9.09148e-17	6.7089e-17	PTAFR/IL6/FPR1/TNFRSF1B/S100A12/SLC2A3/SELL/MCEMP1/S100A8/DOK3/FCER1G/FGR/TNFAIP6/MNDA/HSPA6/ITGAM/C5AR1/FCGR3B/LILRB3/ADAM8/FCAR/ITGAX/DEGS1/CFP/FCGR2A/GMFG/CTSH/GM2A/CXCR2/MMP9/PGM1/CD53/MMP8/FPR2/GPR84/TIMP2/LILRA3/COTL1/CD44/OLR1/CD93/LAIR1/CHI3L1/DPP7/CD14/ARHGAP9/BST2/GLIPR1/CR1/PLAU/PECAM1/LILRB2/RAB5B/CLEC5A/ITGB2/FCN1/S100A9/ITGAL/TLR2/ATP11A/PTX3/DERA/MMP25/SLC11A1/ANO6/RAB31/CXCL6/AP1M…	124	8.26184
BP	GO:0002283	neutrophil activation involved in immune response	122/2001	488/18670	1.07753e-19	9.21136e-17	6.79737e-17	PTAFR/FPR1/TNFRSF1B/S100A12/SLC2A3/SELL/MCEMP1/S100A8/DOK3/FCER1G/FGR/LILRA2/TNFAIP6/MNDA/HSPA6/ITGAM/C5AR1/FCGR3B/LILRB3/ADAM8/FCAR/ITGAX/DEGS1/CFP/FCGR2A/GMFG/CTSH/GM2A/CXCR2/MMP9/PGM1/CD53/MMP8/FPR2/GPR84/TIMP2/LILRA3/COTL1/CD44/OLR1/CD93/LAIR1/CHI3L1/DPP7/CD14/ARHGAP9/BST2/GLIPR1/CR1/PLAU/PECAM1/LILRB2/RAB5B/CLEC5A/ITGB2/FCN1/S100A9/ITGAL/TLR2/ATP11A/PTX3/DERA/MMP25/SLC11A1/ANO6/RAB31/AP1M1/P…	122	8.14822
BP	GO:0043312	neutrophil degranulation	121/2001	485/18670	1.83213e-19	1.37043e-16	1.01129e-16	PTAFR/FPR1/TNFRSF1B/S100A12/SLC2A3/SELL/MCEMP1/S100A8/DOK3/FCER1G/FGR/TNFAIP6/MNDA/HSPA6/ITGAM/C5AR1/FCGR3B/LILRB3/ADAM8/FCAR/ITGAX/DEGS1/CFP/FCGR2A/GMFG/CTSH/GM2A/CXCR2/MMP9/PGM1/CD53/MMP8/FPR2/GPR84/TIMP2/LILRA3/COTL1/CD44/OLR1/CD93/LAIR1/CHI3L1/DPP7/CD14/ARHGAP9/BST2/GLIPR1/CR1/PLAU/PECAM1/LILRB2/RAB5B/CLEC5A/ITGB2/FCN1/S100A9/ITGAL/TLR2/ATP11A/PTX3/DERA/MMP25/SLC11A1/ANO6/RAB31/AP1M1/PTPRC/GG…	121	8.09091
BP	GO:0007159	leukocyte cell-cell adhesion	95/2001	337/18670	2.50422e-19	1.66503e-16	1.22868e-16	PTAFR/IL6/SELL/MSN/S100A8/ADA/LILRB1/IL7R/SELE/CEBPB/LGALS1/ADAM8/IL1B/FYN/ICAM1/SELPLG/CAV1/BCL6/ITGA5/CCL28/NLRP3/CD44/MYB/CCL2/NRARP/TGFBR2/CYLD/ADTRP/PECAM1/LILRB2/NR4A3/ITGB2/S100A9/CD83/ITGAL/FCGR2B/JAK3/CORO1A/RAC2/RIPK2/CCR2/WNK1/DOCK8/TNFSF13B/CD86/PTPRC/RASGRP1/DLG1/HHLA2/PAWR/RUNX3/STK10/KLF4/TGFB1/CD27/IL10/LILRB4/CD80/IL12RB1/LAX1/EGR3/CD1D/VAV1/YES1/TNFAIP8L2/SELP/AIF1/HLX/SIRPA/THY…	95	7.28445
BP	GO:0051249	regulation of lymphocyte activation	120/2001	485/18670	5.29644e-19	3.16939e-16	2.3388e-16	IL6/TNFRSF1B/ADA/LILRB1/MNDA/IL7R/INHBA/INPP5D/CEBPB/LGALS1/TNFAIP3/SAMSN1/ADAM8/TLR4/IL1B/LST1/FYN/CAV1/BCL6/NLRP3/CLEC7A/MYB/CCL2/NRARP/SH3RF1/TGFBR2/AXL/CYLD/CR1/LILRB2/GPR183/AHR/BTK/VAV3/CD83/FCGR2B/JAK3/DROSHA/MZB1/CORO1A/IKZF3/CD38/RAC2/RIPK2/CCR2/DOCK8/TNFSF13B/TNFRSF4/CD86/ZFP36L1/IRF4/ID2/PTPRC/RASGRP1/MEF2C/DLG1/HHLA2/PAWR/RUNX3/SPINK5/CYP26B1/TGFB1/CD27/IL10/SIT1/LILRB4/IGHM/NFATC2/CD…	120	8.39841
BP	GO:0030098	lymphocyte differentiation	97/2001	353/18670	7.22707e-19	3.93153e-16	2.9012e-16	IL6/FCER1G/ADA/RHOH/IL11/IL7R/INHBA/INPP5D/LGALS1/ADAM8/BCL6/NLRP3/BATF/MYB/MAFB/NRARP/SH3RF1/TGFBR2/HHEX/AXL/CLEC4E/PIK3CD/CYLD/CR1/PREX1/LILRB2/GPR183/BTK/RUNX2/CD83/DOCK11/FCGR2B/JAK3/DROSHA/IKZF3/RIPK2/CCR2/PLCG2/CD86/ZFP36L1/RELB/FZD5/IRF4/ID2/PTPRC/RASGRP1/CD79A/RUNX3/SPINK5/CYP26B1/SLAMF6/POU2F2/TGFB1/SATB1/CD27/IL10/LILRB4/NFATC2/CD80/IKZF1/IL12RB1/EGR3/CD1D/TNFSF8/VAV1/SLAMF8/MFNG/HLX/SE…	97	7.6151
BP	GO:0060326	cell chemotaxis	86/2001	304/18670	1.01448e-17	5.05888e-15	3.73311e-15	IL6/CCL4/S100A12/S100A8/CSF3R/FCER1G/CXCL8/IL1RN/WNT5A/IL17RA/C5AR1/FGF2/PDE4B/ADAM8/CCR1/CXCR2/IL1B/FPR2/CCL28/HGF/DYSF/CCL2/FLT1/PIK3CD/PDGFRA/PREX1/GPR183/EDNRB/ITGB2/VAV3/S100A9/C10orf99/CORO1A/GPSM3/RAC2/CCR2/WNK1/ANO6/CXCL6/JAM3/PRKD2/FFAR2/NRP1/IL10/C3AR1/CXCR1/CCL18/CXCR4/EGR3/LOX/KDR/VAV1/SLAMF8/PIK3CG/AIF1/IL16/P2RX4/SWAP70/S1PR1/PDGFB/HOXB9/CXCL16/CXCL5/LEF1/SMOC2/SERPINE1/PDGFRB/CXCL1…	86	7.11696
BP	GO:0045785	positive regulation of cell adhesion	102/2001	403/18670	4.76482e-17	2.19328e-14	1.6185e-14	PTAFR/IL6/ADA/APBB1IP/WNT5A/LILRB1/IL7R/LGALS1/ADAM8/IL1B/FYN/ICAM1/CAV1/BCL6/ITGA5/CCL28/NLRP3/CD44/COL8A1/MYB/DYSF/CCL2/PDPN/TGFBR2/CYLD/MAP4K4/CDH13/PREX1/LILRB2/NR4A3/ITGB2/VAV3/EPB41L4B/EMP2/CD83/JAK3/CORO1A/ADAM19/RIPK2/CCR2/DOCK8/TNFSF13B/CD86/EMILIN2/PRKD2/PTPRC/RASGRP1/FOXF1/EGFL6/HHLA2/RUNX3/TGFB1/NRP1/NINJ1/CD27/IL10/LILRB4/FLNA/CD80/ANGPT1/IL12RB1/TEK/EGR3/CD1D/KDR/IFT74/VAV1/YES1/AIF…	102	7.52512
BP	GO:0001819	positive regulation of cytokine production	110/2001	464/18670	4.34482e-16	1.8571e-13	1.37041e-13	PTAFR/AIM2/IL6/PTGS2/FCER1G/FGR/LILRA2/IL1RN/WNT5A/LILRB1/IL17RA/MNDA/NOX1/TWIST1/C5AR1/PDE4B/CEBPB/LRRK2/ADAM8/TSPAN6/TLR4/LY96/TLR1/IL1B/MMP8/OSM/RGCC/NLRP3/LILRA5/HGF/CLEC7A/MYB/PANX1/CD14/GBP5/CLEC4E/LILRB2/NR4A3/CLEC5A/FCN1/CD83/ARHGEF2/TLR2/MAPK13/GPSM3/IL1R1/IL33/RIPK2/CCR2/SPHK1/LUM/SLC11A1/PLCG2/TLR8/CARD8/CD86/FZD5/IRF4/RNF125/PRKD2/PTPRC/RASGRP1/IFI16/HHLA2/SLAMF6/FFAR2/TGFB1/IL10/IRF8…	110	7.81839
BP	GO:1902105	regulation of leukocyte differentiation	77/2001	272/18670	5.06817e-16	2.02186e-13	1.492e-13	ADA/LILRB1/IL7R/INHBA/INPP5D/CEBPB/EVI2B/LILRB3/ADAM8/TLR4/CCR1/SLC9B2/RASSF2/PPARGC1B/HCLS1/BCL6/NLRP3/MYB/MAFB/NRARP/SH3RF1/TGFBR2/AXL/CYLD/KLF10/FBN1/CR1/LILRB2/BTK/CD83/FCGR2B/JAK3/DROSHA/IKZF3/RIPK2/CCR2/CD86/ZFP36L1/IRF4/ID2/PTPRC/RASGRP1/RUNX3/SPINK5/CYP26B1/TGFB1/CD27/LILRB4/NFATC2/CD80/IL12RB1/EGR3/SLAMF8/HLX/IL17A/TMEM64/TYROBP/CEACAM1/PTPN6/ESRRA/TESC/MMP14/LEF1/MITF/NFAM1/CTLA4/SASH3/…	77	6.26783
BP	GO:0070661	leukocyte proliferation	81/2001	298/18670	1.134e-15	4.24116e-13	3.12969e-13	IL6/TNFRSF1B/MSN/ADA/LILRB1/MNDA/IL7R/INPP5D/CEBPB/TNFAIP3/TLR4/IL1B/LST1/FYN/BCL6/SH3RF1/TGFBR2/HHEX/GJA1/BST2/LILRB2/GPR183/AHR/BTK/VAV3/ENPP3/FCGR2B/JAK3/MZB1/CORO1A/IKZF3/CD38/IL33/RAC2/RIPK2/CCR2/SLC11A1/DOCK8/TNFSF13B/TNFRSF4/CD86/PTPRC/MEF2C/CD79A/DLG1/HHLA2/PAWR/TGFB1/SATB1/IL10/NFATC2/CD80/IL12RB1/IRS2/CD1D/TNFSF8/CD180/PIK3CG/AIF1/HAVCR2/CLU/TYROBP/CD40/PTPN6/PTPN22/LEF1/CD70/CTLA4/SASH…	81	7
BP	GO:1903037	regulation of leukocyte cell-cell adhesion	82/2001	304/18670	1.21893e-15	4.29063e-13	3.16619e-13	PTAFR/IL6/ADA/LILRB1/IL7R/CEBPB/LGALS1/ADAM8/IL1B/FYN/ICAM1/CAV1/BCL6/CCL28/NLRP3/CD44/MYB/CCL2/NRARP/TGFBR2/CYLD/ADTRP/LILRB2/NR4A3/ITGB2/CD83/FCGR2B/JAK3/CORO1A/RIPK2/CCR2/WNK1/DOCK8/TNFSF13B/CD86/PTPRC/RASGRP1/DLG1/HHLA2/PAWR/RUNX3/KLF4/TGFB1/CD27/IL10/LILRB4/CD80/IL12RB1/LAX1/EGR3/CD1D/VAV1/YES1/TNFAIP8L2/AIF1/HLX/SIRPA/THY1/HAVCR2/ETS1/SIRPB1/CEACAM1/PTPN6/PTPN22/NOD2/CD70/ITGA4/CTLA4/SASH3/…	82	6.40503
BP	GO:0050867	positive regulation of cell activation	97/2001	394/18670	1.93711e-15	6.43982e-13	4.75215e-13	PTAFR/IL6/FCER1G/ADA/FGR/LILRA2/WNT5A/LILRB1/PLEK/IL7R/ITGAM/INPP5D/LGALS1/LRRK2/ADAM8/TLR4/IL1B/MMP8/FYN/CAV1/BCL6/NLRP3/LILRA5/CLEC7A/MYB/CCL2/PDPN/TGFBR2/AXL/CYLD/LILRB2/GPR183/NR4A3/ITGB2/BTK/VAV3/CD83/JAK3/CORO1A/CD38/IL33/RIPK2/CCR2/DOCK8/TNFSF13B/TNFRSF4/CD86/PTPRC/RASGRP1/MEF2C/HHLA2/RUNX3/TGFB1/CD27/IL10/LILRB4/IGHM/NFATC2/CD80/IL12RB1/IRS2/IGLL5/EGR3/CD1D/VAV1/YES1/SELP/AIF1/HLX/SIRPA/I…	97	8.42737
BP	GO:0030217	T cell differentiation	70/2001	240/18670	2.05645e-15	6.47675e-13	4.77941e-13	IL6/FCER1G/ADA/RHOH/IL7R/ADAM8/BCL6/NLRP3/BATF/MYB/MAFB/NRARP/SH3RF1/TGFBR2/CLEC4E/PIK3CD/CYLD/CR1/PREX1/LILRB2/GPR183/RUNX2/CD83/JAK3/DROSHA/RIPK2/CCR2/CD86/ZFP36L1/RELB/FZD5/IRF4/PTPRC/RASGRP1/RUNX3/SPINK5/CYP26B1/SLAMF6/TGFB1/SATB1/CD27/LILRB4/NFATC2/CD80/IL12RB1/EGR3/CD1D/TNFSF8/VAV1/HLX/SEMA4A/PTPN22/LEF1/TCF7/CTLA4/RORA/SASH3/NCKAP1L/IHH/LY9/ADAM17/PTGER4/CD3D/LOXL3/PRKDC/CD2/HLA-DOA/FGL2/T…	70	5.97614
BP	GO:0002237	response to molecule of bacterial origin	88/2001	343/18670	2.92922e-15	8.76424e-13	6.46742e-13	PTAFR/IL6/TNFRSF1B/TFPI/IRAK2/CSF3/PTGS2/S100A8/CXCL8/LILRA2/IL1RN/WNT5A/LILRB1/CSF2RB/SELE/C5AR1/PDE4B/CEBPB/TNFAIP3/PTGES/TLR4/LY96/TLR1/IL1B/ICAM1/DCN/VIM/NLRP3/CCL2/HCK/CD14/AXL/GJA1/THBD/LILRB2/EDNRB/IL10RA/LOXL1/SPARC/FCGR2B/TLR2/NFKBIA/PPARGC1A/RIPK2/SLC11A1/PLCG2/CARD8/CD86/CXCL6/FZD5/MEF2C/TGFB1/IL24/IL10/IRF8/CD80/PCK1/CYP27B1/MGST2/PTGFR/CD180/KMO/SELP/SIRPA/HAVCR2/FGFR2/CASP1/PTPN22/N…	88	6.60922
BP	GO:0022407	regulation of cell-cell adhesion	98/2001	403/18670	3.23539e-15	9.21931e-13	6.80323e-13	PTAFR/IL6/ADA/IL1RN/WNT5A/LILRB1/IL7R/CEBPB/LGALS1/ADAM8/IL1B/FYN/ICAM1/CAV1/BCL6/CCL28/RGCC/NLRP3/CD44/MYB/CCL2/PDPN/NRARP/TGFBR2/CYLD/ADTRP/LILRB2/NR4A3/ITGB2/CD83/FCGR2B/JAK3/CORO1A/ADAM19/RIPK2/CCR2/WNK1/FXYD5/DOCK8/TNFSF13B/CD86/SNAI2/PTPRC/RASGRP1/DLG1/HHLA2/PAWR/RUNX3/KLF4/TGFB1/CD27/IL10/LILRB4/CD80/IL12RB1/LAX1/EGR3/CD1D/VAV1/YES1/TNFAIP8L2/AIF1/HLX/SIRPA/THY1/HAVCR2/SWAP70/ETS1/SIRPB1/C…	98	7.2731
BP	GO:0070663	regulation of leukocyte proliferation	66/2001	222/18670	4.67316e-15	1.2711e-12	9.37985e-13	IL6/TNFRSF1B/ADA/LILRB1/MNDA/INPP5D/CEBPB/TNFAIP3/TLR4/IL1B/LST1/BCL6/SH3RF1/TGFBR2/HHEX/BST2/LILRB2/GPR183/AHR/BTK/VAV3/ENPP3/FCGR2B/JAK3/MZB1/CORO1A/IKZF3/CD38/RAC2/RIPK2/CCR2/TNFSF13B/TNFRSF4/CD86/PTPRC/MEF2C/DLG1/HHLA2/PAWR/TGFB1/IL10/NFATC2/CD80/IL12RB1/IRS2/CD1D/TNFSF8/AIF1/HAVCR2/TYROBP/CD40/PTPN6/PTPN22/CD70/CTLA4/SASH3/NCKAP1L/IHH/PKN1/CD300A/PRNP/KITLG/CCL8/VCAM1/HLA-DPA1/BTN2A2	66	5.90839
BP	GO:0032496	response to lipopolysaccharide	85/2001	330/18670	6.84508e-15	1.78091e-12	1.31419e-12	PTAFR/IL6/TNFRSF1B/TFPI/IRAK2/CSF3/PTGS2/S100A8/CXCL8/LILRA2/IL1RN/WNT5A/LILRB1/CSF2RB/SELE/C5AR1/PDE4B/CEBPB/TNFAIP3/PTGES/TLR4/LY96/IL1B/ICAM1/DCN/VIM/NLRP3/CCL2/HCK/CD14/AXL/GJA1/THBD/LILRB2/EDNRB/IL10RA/LOXL1/SPARC/TLR2/NFKBIA/PPARGC1A/RIPK2/SLC11A1/PLCG2/CARD8/CD86/CXCL6/MEF2C/TGFB1/IL24/IL10/IRF8/CD80/PCK1/CYP27B1/MGST2/PTGFR/CD180/KMO/SELP/SIRPA/HAVCR2/FGFR2/CASP1/PTPN22/NOD2/GNG12/CXCL5/S…	85	6.61638
BP	GO:0050863	regulation of T cell activation	82/2001	314/18670	8.96269e-15	2.2347e-12	1.64906e-12	IL6/TNFRSF1B/ADA/LILRB1/IL7R/CEBPB/LGALS1/ADAM8/IL1B/FYN/CAV1/BCL6/NLRP3/MYB/CCL2/NRARP/SH3RF1/TGFBR2/CYLD/CR1/LILRB2/CD83/FCGR2B/JAK3/DROSHA/CORO1A/RAC2/RIPK2/CCR2/DOCK8/TNFSF13B/CD86/IRF4/PTPRC/RASGRP1/DLG1/HHLA2/PAWR/RUNX3/SPINK5/CYP26B1/TGFB1/CD27/IL10/SIT1/LILRB4/NFATC2/CD80/IL12RB1/LAX1/EGR3/CD1D/TNFSF8/VAV1/YES1/TNFAIP8L2/AIF1/HLX/SIRPA/THY1/HAVCR2/SIRPB1/CEACAM1/PTPN6/PTPN22/NOD2/CD70/CTL…	82	6.62589
BP	GO:0030595	leukocyte chemotaxis	65/2001	224/18670	2.70424e-14	6.47287e-12	4.77654e-12	IL6/CCL4/S100A12/S100A8/CSF3R/FCER1G/CXCL8/IL1RN/WNT5A/IL17RA/C5AR1/PDE4B/ADAM8/CCR1/CXCR2/IL1B/FPR2/DYSF/CCL2/FLT1/PIK3CD/PREX1/GPR183/EDNRB/ITGB2/VAV3/S100A9/C10orf99/CORO1A/GPSM3/RAC2/CCR2/WNK1/ANO6/CXCL6/JAM3/FFAR2/IL10/C3AR1/CXCR1/CCL18/CXCR4/VAV1/SLAMF8/PIK3CG/AIF1/IL16/SWAP70/S1PR1/PDGFB/CXCL16/CXCL5/SERPINE1/CXCL13/NCKAP1L/ADAM17/TGFB2/MTUS1/VEGFC/LYST/CCL8/CX3CL1/SLC12A2/C1QBP/TRPM2	65	6.82191
BP	GO:0042113	B cell activation	80/2001	310/18670	3.84306e-14	8.84494e-12	6.52697e-12	IL6/ADA/MNDA/IL11/IL7R/INHBA/INPP5D/LGALS1/TNFAIP3/SAMSN1/TLR4/UNG/BCL6/BATF/LAT2/HHEX/PIK3CD/CYLD/BST2/GPR183/AHR/BTK/VAV3/DOCK11/FCGR2B/JAK3/MZB1/IKZF3/CD38/PRKCB/PLCG2/TNFSF13B/TNFRSF4/ZFP36L1/ID2/PTPRC/MEF2C/CD79A/PAWR/POU2F2/TGFB1/CD27/IL10/IGHM/NFATC2/LAX1/IRS2/IGLL5/CD180/SLAMF8/MFNG/IGKC/SWAP70/TYROBP/BANK1/IGLC1/CD40/PTPN6/IGHD/TRBC1/CD79B/MAD2L2/CMTM7/NOD2/MMP14/LEF1/IGHG1/CD70/ITGA4/NF…	80	7.60263
BP	GO:0022409	positive regulation of cell-cell adhesion	70/2001	255/18670	5.86498e-14	1.29985e-11	9.59204e-12	PTAFR/IL6/ADA/WNT5A/LILRB1/IL7R/LGALS1/ADAM8/IL1B/FYN/ICAM1/CAV1/BCL6/NLRP3/CD44/MYB/CCL2/PDPN/TGFBR2/CYLD/LILRB2/NR4A3/ITGB2/CD83/JAK3/CORO1A/ADAM19/RIPK2/CCR2/DOCK8/TNFSF13B/CD86/PTPRC/RASGRP1/HHLA2/RUNX3/TGFB1/CD27/IL10/LILRB4/CD80/IL12RB1/EGR3/CD1D/VAV1/YES1/AIF1/HLX/SIRPA/THY1/HAVCR2/ETS1/SIRPB1/PTPN6/NOD2/CD70/CXCL13/ITGA4/CTLA4/SASH3/NCKAP1L/IHH/SIRPG/FOXA2/IRAK1/VCAM1/HLA-DPA1/CX3CL1/PODX…	70	7.17137
BP	GO:0002696	positive regulation of leukocyte activation	91/2001	380/18670	8.43234e-14	1.80211e-11	1.32984e-11	PTAFR/IL6/FCER1G/ADA/FGR/WNT5A/LILRB1/IL7R/ITGAM/INPP5D/LGALS1/LRRK2/ADAM8/TLR4/IL1B/MMP8/FYN/CAV1/BCL6/NLRP3/CLEC7A/MYB/CCL2/TGFBR2/AXL/CYLD/LILRB2/GPR183/NR4A3/ITGB2/BTK/VAV3/CD83/JAK3/CORO1A/CD38/IL33/RIPK2/CCR2/DOCK8/TNFSF13B/TNFRSF4/CD86/PTPRC/RASGRP1/MEF2C/HHLA2/RUNX3/TGFB1/CD27/IL10/LILRB4/IGHM/NFATC2/CD80/IL12RB1/IRS2/IGLL5/EGR3/CD1D/VAV1/YES1/AIF1/HLX/SIRPA/IGKC/THY1/HAVCR2/SIRPB1/TYROBP…	91	8.07179
BP	GO:0002683	negative regulation of immune system process	104/2001	463/18670	1.18412e-13	2.44336e-11	1.80304e-11	FCER1G/ADA/LILRA2/LILRB1/MNDA/IL7R/INHBA/INPP5D/CEBPB/TNFAIP3/LILRB3/SAMSN1/TSPAN6/TLR4/LY96/CXCR2/IL13RA2/LST1/SERPINB9/BCL6/CCL28/CCL2/MAFB/NRARP/CD14/AXL/BST2/ADTRP/FBN1/CR1/LILRB2/GPER1/BTK/FCRLB/ENPP3/WASL/FCGR2B/JAK3/HTRA1/MEIS2/NFKBIA/IL33/CCR2/COL3A1/CST7/CD86/TGFB3/ZFP36L1/IRF4/ID2/RNF125/PTPRC/FOXF1/IFI16/DLG1/PAWR/RUNX3/SPINK5/TGFB1/LPXN/IL10/LILRB4/CD80/ANGPT1/LAX1/SERPING1/SEC14L1/CD…	104	6.0796
BP	GO:0045619	regulation of lymphocyte differentiation	53/2001	169/18670	2.15567e-13	4.29984e-11	3.17299e-11	ADA/IL7R/INHBA/INPP5D/ADAM8/BCL6/NLRP3/MYB/NRARP/SH3RF1/TGFBR2/AXL/CYLD/CR1/LILRB2/BTK/CD83/JAK3/DROSHA/IKZF3/RIPK2/CCR2/CD86/ZFP36L1/IRF4/ID2/PTPRC/RASGRP1/RUNX3/SPINK5/CYP26B1/TGFB1/CD27/LILRB4/NFATC2/CD80/IL12RB1/EGR3/SLAMF8/HLX/PTPN6/MMP14/NFAM1/CTLA4/SASH3/NCKAP1L/IHH/RNF41/LOXL3/CD2/HLA-DOA/FGL2/BTN2A2	53	5.35706
BP	GO:1903039	positive regulation of leukocyte cell-cell adhesion	62/2001	218/18670	2.88122e-13	5.56168e-11	4.10415e-11	PTAFR/IL6/ADA/LILRB1/IL7R/LGALS1/ADAM8/IL1B/FYN/ICAM1/CAV1/BCL6/NLRP3/CD44/MYB/CCL2/TGFBR2/CYLD/LILRB2/NR4A3/ITGB2/CD83/JAK3/CORO1A/RIPK2/CCR2/DOCK8/TNFSF13B/CD86/PTPRC/RASGRP1/HHLA2/RUNX3/TGFB1/CD27/LILRB4/CD80/IL12RB1/EGR3/CD1D/VAV1/YES1/AIF1/HLX/SIRPA/THY1/HAVCR2/ETS1/SIRPB1/PTPN6/NOD2/CD70/ITGA4/CTLA4/SASH3/NCKAP1L/IHH/SIRPG/IRAK1/VCAM1/HLA-DPA1/BTN2A2	62	6.85801
BP	GO:0050670	regulation of lymphocyte proliferation	60/2001	208/18670	3.53486e-13	6.61019e-11	4.87788e-11	IL6/TNFRSF1B/ADA/LILRB1/MNDA/INPP5D/CEBPB/TLR4/IL1B/LST1/BCL6/SH3RF1/TGFBR2/LILRB2/GPR183/AHR/BTK/VAV3/FCGR2B/JAK3/MZB1/CORO1A/IKZF3/CD38/RAC2/RIPK2/CCR2/TNFSF13B/TNFRSF4/CD86/PTPRC/MEF2C/DLG1/HHLA2/PAWR/TGFB1/IL10/NFATC2/CD80/IL12RB1/IRS2/CD1D/TNFSF8/AIF1/HAVCR2/TYROBP/CD40/PTPN6/PTPN22/CD70/CTLA4/SASH3/NCKAP1L/IHH/PKN1/CD300A/PRNP/VCAM1/HLA-DPA1/BTN2A2	60	5.93857
BP	GO:0032103	positive regulation of response to external stimulus	80/2001	323/18670	4.122e-13	7.47456e-11	5.51572e-11	IL6/CCL4/S100A12/PTGS2/S100A8/FCER1G/CXCL8/WNT5A/IL17RA/C5AR1/FGF2/CEBPB/LRRK2/ADAM8/TLR4/LY96/CCR1/CXCR2/IL1B/MMP8/FPR2/OSM/OSMR/LILRA5/CLEC7A/DYSF/GBP5/THBD/CDH13/BTK/S100A9/TLR2/MAPK13/GPSM3/NFKBIA/IL33/RAC2/RIPK2/CCR2/WNK1/ANO6/PRKD2/FFAR2/TGFB1/NRP1/C3AR1/KLK7/CCL18/CXCR4/CYP27B1/MGST2/CD180/KDR/PIK3CG/AIF1/C3/IL16/P2RX4/HAVCR2/IL17A/SWAP70/ETS1/S1PR1/TLR10/PDGFB/NOD2/SMOC2/SERPINE1/PDGFRB/C…	80	6.93181
BP	GO:0032944	regulation of mononuclear cell proliferation	60/2001	209/18670	4.44883e-13	7.82994e-11	5.77797e-11	IL6/TNFRSF1B/ADA/LILRB1/MNDA/INPP5D/CEBPB/TLR4/IL1B/LST1/BCL6/SH3RF1/TGFBR2/LILRB2/GPR183/AHR/BTK/VAV3/FCGR2B/JAK3/MZB1/CORO1A/IKZF3/CD38/RAC2/RIPK2/CCR2/TNFSF13B/TNFRSF4/CD86/PTPRC/MEF2C/DLG1/HHLA2/PAWR/TGFB1/IL10/NFATC2/CD80/IL12RB1/IRS2/CD1D/TNFSF8/AIF1/HAVCR2/TYROBP/CD40/PTPN6/PTPN22/CD70/CTLA4/SASH3/NCKAP1L/IHH/PKN1/CD300A/PRNP/VCAM1/HLA-DPA1/BTN2A2	60	5.93857
BP	GO:0002460	adaptive immune response based on somatic recombination of immune receptors built from immunoglobulin superfamily domains	86/2001	361/18670	5.56846e-13	9.52048e-11	7.02548e-11	IL6/TNFRSF1B/FCER1G/ADA/LILRB1/IL7R/INPP5D/TNFAIP3/TLR4/CTSH/IL13RA2/IL1B/UNG/ICAM1/BCL6/NLRP3/BATF/C1R/CR1/BTK/EMP2/MYO1G/FCGR2B/JAK3/C1S/IL1R1/IL33/RIPK2/CCR2/SLC11A1/IGLV6-57/TLR8/TNFSF13B/RELB/FZD5/IRF4/PTPRC/MEF2C/DLG1/SLAMF6/POU2F2/TGFB1/CD27/IL10/IGHM/KLHL6/CD80/IL12RB1/SERPING1/WAS/IGLL5/CD1D/C3/HLX/PRF1/IGKC/HAVCR2/SWAP70/CLU/SEMA4A/IGLC1/CD40/CEACAM1/PTPN6/IGHD/TRBC1/MAD2L2/LEF1/IGHG1/C…	86	7.54829
BP	GO:0046651	lymphocyte proliferation	71/2001	272/18670	5.78941e-13	9.62328e-11	7.10133e-11	IL6/TNFRSF1B/MSN/ADA/LILRB1/MNDA/IL7R/INPP5D/CEBPB/TLR4/IL1B/LST1/FYN/BCL6/SH3RF1/TGFBR2/GJA1/LILRB2/GPR183/AHR/BTK/VAV3/FCGR2B/JAK3/MZB1/CORO1A/IKZF3/CD38/RAC2/RIPK2/CCR2/SLC11A1/DOCK8/TNFSF13B/TNFRSF4/CD86/PTPRC/MEF2C/CD79A/DLG1/HHLA2/PAWR/TGFB1/SATB1/IL10/NFATC2/CD80/IL12RB1/IRS2/CD1D/TNFSF8/CD180/PIK3CG/AIF1/HAVCR2/TYROBP/CD40/PTPN6/PTPN22/LEF1/CD70/CTLA4/SASH3/NCKAP1L/IHH/PKN1/CD300A/PRNP/VC…	71	6.76466
BP	GO:0032943	mononuclear cell proliferation	71/2001	274/18670	8.50195e-13	1.37502e-10	1.01467e-10	IL6/TNFRSF1B/MSN/ADA/LILRB1/MNDA/IL7R/INPP5D/CEBPB/TLR4/IL1B/LST1/FYN/BCL6/SH3RF1/TGFBR2/GJA1/LILRB2/GPR183/AHR/BTK/VAV3/FCGR2B/JAK3/MZB1/CORO1A/IKZF3/CD38/RAC2/RIPK2/CCR2/SLC11A1/DOCK8/TNFSF13B/TNFRSF4/CD86/PTPRC/MEF2C/CD79A/DLG1/HHLA2/PAWR/TGFB1/SATB1/IL10/NFATC2/CD80/IL12RB1/IRS2/CD1D/TNFSF8/CD180/PIK3CG/AIF1/HAVCR2/TYROBP/CD40/PTPN6/PTPN22/LEF1/CD70/CTLA4/SASH3/NCKAP1L/IHH/PKN1/CD300A/PRNP/VC…	71	6.76466
BP	GO:0050727	regulation of inflammatory response	105/2001	485/18670	1.06128e-12	1.67124e-10	1.23326e-10	IL6/TNFRSF1B/S100A12/PTGS2/S100A8/FCER1G/ADA/WNT5A/TNFAIP6/IL17RA/SELE/C5AR1/CEBPB/TNFAIP3/LRRK2/ADAM8/TLR4/CFP/MMP9/IL1B/MMP8/MMP3/FPR2/OSM/SOCS3/BCL6/OSMR/NLRP3/LILRA5/HGF/CLEC7A/HCK/GBP5/CYLD/C5orf30/C1R/CR1/PIK3AP1/GPER1/EDNRB/BTK/SERPINF1/ENPP3/S100A9/FCGR2B/TLR2/DROSHA/MAPK13/C1S/GPSM3/IL1R1/NFKBIA/IL33/CCR2/SPHK1/FFAR4/CST7/IGLV6-57/ADCY7/PTPRC/FOXF1/CALCRL/KLF4/FFAR2/IL10/IL1R2/C3AR1/TEK/…	105	7.31925
BP	GO:0030888	regulation of B cell proliferation	28/2001	61/18670	3.23258e-12	4.95995e-10	3.66011e-10	ADA/MNDA/INPP5D/TLR4/BCL6/GPR183/AHR/BTK/VAV3/FCGR2B/MZB1/IKZF3/CD38/TNFSF13B/TNFRSF4/PTPRC/MEF2C/PAWR/IL10/NFATC2/IRS2/TYROBP/CD40/CTLA4/SASH3/NCKAP1L/PKN1/CD300A	28	4.15761
BP	GO:0050707	regulation of cytokine secretion	58/2001	210/18670	6.35541e-12	9.27579e-10	6.84491e-10	AIM2/TNFRSF1B/FGR/LILRA2/WNT5A/LILRB1/IL17RA/TWIST1/SRGN/TNFAIP3/LRRK2/TLR4/TLR1/IL1B/MMP8/OSM/RGCC/NLRP3/LILRA5/PANX1/CD14/CLEC4E/CLEC5A/FCN1/FCGR2B/TLR2/IL33/RIPK2/FFAR4/TLR8/CARD8/TNFRSF4/FZD5/RASGRP1/FFAR2/IL10/IL1R2/ANGPT1/CD200/IL1A/AIF1/HAVCR2/IL17A/BANK1/TLR10/CASP1/IGHD/PTPN22/NOD2/ORM1/PML/PTGER4/TRIM16/MMP12/CD2/CX3CL1/BTN2A2/CSF1R	58	6.56532
BP	GO:0097529	myeloid leukocyte migration	58/2001	210/18670	6.35541e-12	9.27579e-10	6.84491e-10	IL6/CCL4/S100A12/S100A8/CSF3R/FCER1G/CXCL8/IL1RN/IL17RA/C5AR1/PDE4B/ADAM8/CCR1/CXCR2/IL1B/FPR2/DYSF/CCL2/FLT1/PIK3CD/PECAM1/PREX1/EDNRB/ITGB2/VAV3/S100A9/IL1R1/RAC2/CCR2/ANO6/CXCL6/JAM3/C3AR1/CXCR1/CCL18/CD200/VAV1/SLAMF8/PIK3CG/AIF1/SIRPA/P2RX4/IL17A/SWAP70/PDGFB/CXCL5/MMP14/SERPINE1/CXCL13/NCKAP1L/CD300A/TGFB2/PTGER4/MTUS1/VEGFC/CCL8/CX3CL1/C1QBP	58	6.30271
BP	GO:0001667	ameboidal-type cell migration	99/2001	461/18670	7.85211e-12	1.11874e-09	8.25554e-10	PTGS2/WNT5A/ARID5B/LOXL2/TWIST1/TIMP1/FGF2/STC1/ROBO1/CTSH/MMP9/MCC/KRT16/DCN/ACVRL1/RGCC/FAP/ARHGDIB/TGFBR2/PTP4A3/C5orf30/ADTRP/MAP4K4/CDH13/PECAM1/EDNRB/ITGB2/DDR2/EPB41L4B/SERPINF1/EMP2/SPARC/PTPRM/PRKD2/MEF2C/ANXA6/KLF4/TGFB1/PLXND1/NRP1/SYDE1/SMURF2/ACVR1C/ANGPT2/STAT5A/ANGPT1/AMOTL2/TEK/EGR3/AKT3/KDR/ARF6/CLEC14A/SP100/SEMA3C/IQSEC1/MEOX2/P2RX4/ETS1/SEMA4A/RHOJ/PIK3R3/PDGFB/CD40/OVOL2/CEAC…	99	5.3267
BP	GO:0050663	cytokine secretion	63/2001	240/18670	8.96668e-12	1.24783e-09	9.20813e-10	AIM2/TNFRSF1B/S100A12/FGR/LILRA2/WNT5A/LILRB1/IL17RA/TWIST1/SRGN/TNFAIP3/LRRK2/TLR4/TLR1/IL1B/MMP8/OSM/LCP2/RGCC/NLRP3/LILRA5/CHI3L1/DYSF/PANX1/CD14/GBP5/CLEC4E/CLEC5A/FCN1/FCGR2B/TLR2/IL33/RIPK2/FFAR4/TLR8/CARD8/TNFRSF4/FZD5/RASGRP1/FFAR2/IL10/IL1R2/ANGPT1/CD200/IL1A/AIF1/HAVCR2/IL17A/BANK1/TLR10/CASP1/IGHD/PTPN22/NOD2/ORM1/PML/PTGER4/TRIM16/MMP12/CD2/CX3CL1/BTN2A2/CSF1R	63	6.92935
BP	GO:0071219	cellular response to molecule of bacterial origin	58/2001	212/18670	9.71398e-12	1.3211e-09	9.74884e-10	PTAFR/IL6/TNFRSF1B/TFPI/IRAK2/CSF3/CXCL8/LILRA2/IL1RN/WNT5A/LILRB1/PDE4B/CEBPB/TNFAIP3/TLR4/LY96/TLR1/IL1B/ICAM1/VIM/NLRP3/CCL2/HCK/CD14/AXL/LILRB2/EDNRB/FCGR2B/TLR2/NFKBIA/PPARGC1A/RIPK2/CARD8/CD86/CXCL6/FZD5/MEF2C/TGFB1/IL24/IL10/IRF8/CD80/CD180/KMO/SIRPA/HAVCR2/CASP1/PTPN22/NOD2/CXCL5/SERPINE1/CXCL13/ZFP36/ASS1/PLSCR4/IRAK1/CX3CL1/PLAA	58	6.0401
BP	GO:0007162	negative regulation of cell adhesion	71/2001	289/18670	1.29787e-11	1.72587e-09	1.27358e-09	IL1RN/LILRB1/CEBPB/LGALS1/TGFBI/ACVRL1/TNC/BCL6/CCL28/RGCC/COL1A1/ARHGDIB/NRARP/ADTRP/MAP4K4/CDH13/LILRB2/FCGR2B/JAK3/WNK1/FXYD5/DAB1/CD86/SNAI2/PTPRC/DLG1/PAWR/RUNX3/KLF4/TGFB1/PLXND1/LPXN/IL10/ANGPT2/CD80/PLXNC1/ANGPT1/LAX1/DLC1/TNFAIP8L2/ERBB3/HLX/HAVCR2/SWAP70/AP1AR/CEACAM1/MYADM/PTPN6/MAD2L2/PTPN22/SIPA1/MMP14/SERPINE1/TACSTD2/PLXNA1/CTLA4/AKNA/KNG1/IHH/ASS1/SEMA4D/KANK1/TIGIT/CD300A/PRNP/MM…	71	5.10316
BP	GO:1902107	positive regulation of leukocyte differentiation	45/2001	144/18670	1.58356e-11	2.06001e-09	1.52015e-09	ADA/IL7R/INPP5D/EVI2B/ADAM8/CCR1/SLC9B2/PPARGC1B/HCLS1/BCL6/NLRP3/MYB/TGFBR2/AXL/CYLD/KLF10/LILRB2/BTK/CD83/RIPK2/CD86/ZFP36L1/ID2/PTPRC/RASGRP1/RUNX3/TGFB1/CD27/LILRB4/CD80/IL12RB1/EGR3/HLX/IL17A/TMEM64/TYROBP/TESC/MMP14/LEF1/SASH3/NCKAP1L/IHH/KITLG/FES/BTN2A2	45	5.21749
BP	GO:0051251	positive regulation of lymphocyte activation	78/2001	334/18670	1.92985e-11	2.45707e-09	1.81315e-09	IL6/ADA/LILRB1/IL7R/INPP5D/LGALS1/ADAM8/TLR4/IL1B/FYN/CAV1/BCL6/NLRP3/CLEC7A/MYB/CCL2/TGFBR2/AXL/CYLD/LILRB2/GPR183/BTK/VAV3/CD83/JAK3/CORO1A/CD38/RIPK2/CCR2/DOCK8/TNFSF13B/TNFRSF4/CD86/PTPRC/RASGRP1/MEF2C/HHLA2/RUNX3/TGFB1/CD27/LILRB4/IGHM/NFATC2/CD80/IL12RB1/IRS2/IGLL5/EGR3/CD1D/VAV1/YES1/AIF1/HLX/SIRPA/IGKC/THY1/HAVCR2/SIRPB1/TYROBP/IGLC1/CD40/PTPN6/IGHD/TRBC1/MAD2L2/NOD2/MMP14/IGHG1/CD70/CTLA…	78	7.47303
BP	GO:0050714	positive regulation of protein secretion	67/2001	268/18670	2.13387e-11	2.66022e-09	1.96306e-09	AIM2/IL6/FGR/LILRA2/WNT5A/IL17RA/TWIST1/LRRK2/ADAM8/TLR4/TLR1/IL1B/MMP8/OSM/RGCC/NLRP3/LILRA5/PANX1/CD14/GJA1/CLEC4E/GPER1/CLEC5A/FCN1/TLR2/MPC2/CD38/IL33/RIPK2/TLR8/CARD8/TNFRSF4/TGFB3/FZD5/RASGRP1/FFAR2/TGFB1/IL10/IRS2/ARRB1/ARF6/IL1A/AIF1/BLK/HAVCR2/IL17A/CASP1/IGHD/EXPH5/PTPN22/NOD2/ORM1/MCU/GOLPH3L/MYRIP/GLUL/PFKFB2/TGFB2/PTGER4/TRIM16/MMP12/RPH3AL/VEGFC/OXCT1/CD2/CFTR/CSF1R	67	4.03159
BP	GO:0002697	regulation of immune effector process	97/2001	458/18670	2.93419e-11	3.5833e-09	2.64424e-09	PTAFR/AIM2/IL6/TNFRSF1B/FCER1G/FGR/WNT5A/LILRB1/IL7R/ITGAM/C5AR1/TNFAIP3/TSPAN6/TLR4/CFP/IL13RA2/IL1B/SERPINB9/BCL6/NLRP3/MYB/C1R/BST2/CR1/NR4A3/ITGB2/BTK/ENPP3/FCGR2B/JAK3/MZB1/HTRA1/C1S/IL1R1/IL33/RAC2/RIPK2/CCR2/IGLV6-57/TNFRSF4/CD86/CXCL6/TGFB3/FZD5/IRF4/RNF125/PTPRC/RASGRP1/FOXF1/SPINK5/SLAMF6/FFAR2/TGFB1/IL10/C3AR1/CD80/ANGPT1/KLK7/IL12RB1/SERPING1/SEC14L1/WAS/CD1D/PPM1B/VAV1/SLAMF8/RNF26/P…	97	7.20896
BP	GO:0050864	regulation of B cell activation	52/2001	184/18670	3.05439e-11	3.58923e-09	2.64861e-09	IL6/ADA/MNDA/INHBA/INPP5D/TNFAIP3/SAMSN1/TLR4/BCL6/CYLD/GPR183/AHR/BTK/VAV3/FCGR2B/MZB1/IKZF3/CD38/TNFSF13B/TNFRSF4/ZFP36L1/ID2/PTPRC/MEF2C/PAWR/TGFB1/CD27/IL10/IGHM/NFATC2/IRS2/IGLL5/SLAMF8/IGKC/TYROBP/BANK1/IGLC1/CD40/PTPN6/IGHD/TRBC1/MAD2L2/NOD2/MMP14/IGHG1/NFAM1/CTLA4/SASH3/NCKAP1L/PKN1/IGHV1-69/CD300A	52	6.1017
BP	GO:0002793	positive regulation of peptide secretion	70/2001	288/18670	3.05901e-11	3.58923e-09	2.64861e-09	AIM2/IL6/S100A8/FGR/LILRA2/WNT5A/IL17RA/TWIST1/LRRK2/ADAM8/TLR4/TLR1/IL1B/MMP8/OSM/RGCC/NLRP3/RAB8B/LILRA5/PANX1/CD14/GJA1/CLEC4E/GPER1/CLEC5A/FCN1/TLR2/MPC2/CD38/IL33/RIPK2/TLR8/CARD8/TNFRSF4/TGFB3/FZD5/RASGRP1/FFAR2/TGFB1/IL10/IRS2/ARRB1/ARF6/IL1A/AIF1/BLK/HAVCR2/IL17A/ILDR1/CASP1/IGHD/EXPH5/PTPN22/NOD2/ORM1/MCU/GOLPH3L/MYRIP/GLUL/PFKFB2/TGFB2/PTGER4/TRIM16/MMP12/RPH3AL/VEGFC/OXCT1/CD2/CFTR/CSF…	70	4.06378
BP	GO:0002695	negative regulation of leukocyte activation	50/2001	175/18670	4.73023e-11	5.4434e-09	4.01686e-09	LILRB1/MNDA/INHBA/INPP5D/CEBPB/TNFAIP3/SAMSN1/IL13RA2/LST1/BCL6/NRARP/AXL/LILRB2/GPER1/BTK/ENPP3/FCGR2B/JAK3/CCR2/CST7/CD86/ID2/PTPRC/FOXF1/DLG1/PAWR/RUNX3/TGFB1/IL10/CD80/LAX1/CD200/TNFAIP8L2/HLX/HAVCR2/TYROBP/BANK1/CEACAM1/PTPN6/PTPN22/CTLA4/IHH/PKN1/TIGIT/CD300A/PRNP/LOXL3/CX3CL1/FGL2/BTN2A2	50	4.80833
BP	GO:0050715	positive regulation of cytokine secretion	43/2001	139/18670	6.43251e-11	7.26267e-09	5.35936e-09	AIM2/FGR/LILRA2/WNT5A/IL17RA/TWIST1/LRRK2/TLR4/TLR1/IL1B/MMP8/OSM/RGCC/NLRP3/LILRA5/PANX1/CD14/CLEC4E/CLEC5A/FCN1/TLR2/IL33/RIPK2/TLR8/CARD8/FZD5/RASGRP1/FFAR2/IL10/IL1A/AIF1/HAVCR2/IL17A/CASP1/IGHD/PTPN22/NOD2/ORM1/PTGER4/TRIM16/MMP12/CD2/CSF1R	43	5.64245
BP	GO:0050708	regulation of protein secretion	98/2001	472/18670	7.50668e-11	8.20677e-09	6.05604e-09	AIM2/IL6/TNFRSF1B/FGR/LILRA2/WNT5A/HADH/LILRB1/IL17RA/TWIST1/SRGN/TNFAIP3/LRRK2/ADAM8/TLR4/TLR1/IL1B/FAM3D/MMP8/OSM/SLC9B2/RGCC/NLRP3/LILRA5/SLC25A4/HMGCR/PANX1/CD14/GJA1/CLEC4E/ADTRP/MAP4K4/GPER1/CLEC5A/FCN1/FCGR2B/TLR2/MPC2/CD38/IL33/RIPK2/FFAR4/TLR8/CARD8/TNFRSF4/TGFB3/FZD5/ARFIP1/RASGRP1/FFAR2/TGFB1/IL10/IL1R2/ACVR1C/ANGPT1/IRS2/ANXA5/PAM/CD200/ARRB1/ARF6/IL1A/AIF1/BLK/HAVCR2/IL17A/BANK1/TLR1…	98	4.24264
BP	GO:0071222	cellular response to lipopolysaccharide	55/2001	205/18670	7.54299e-11	8.20677e-09	6.05604e-09	PTAFR/IL6/TNFRSF1B/TFPI/IRAK2/CSF3/CXCL8/LILRA2/IL1RN/WNT5A/LILRB1/PDE4B/CEBPB/TNFAIP3/TLR4/LY96/IL1B/ICAM1/VIM/NLRP3/CCL2/HCK/CD14/AXL/LILRB2/EDNRB/TLR2/NFKBIA/PPARGC1A/RIPK2/CARD8/CD86/CXCL6/MEF2C/TGFB1/IL24/IL10/IRF8/CD80/CD180/KMO/SIRPA/HAVCR2/CASP1/PTPN22/NOD2/CXCL5/SERPINE1/CXCL13/ZFP36/ASS1/PLSCR4/IRAK1/CX3CL1/PLAA	55	6.0678
BP	GO:0051047	positive regulation of secretion	91/2001	428/18670	9.72762e-11	1.03947e-08	7.67056e-09	PTAFR/AIM2/IL6/MAP2K6/S100A8/FCER1G/FGR/LILRA2/WNT5A/IL17RA/INHBA/ITGAM/SPP1/TWIST1/LRRK2/ADAM8/TLR4/TLR1/IL1B/MMP8/OSM/RGCC/NLRP3/RAB8B/LILRA5/MYB/PANX1/CD14/GJA1/CLEC4E/RAB15/GPER1/EDNRB/CLEC5A/ITGB2/FCN1/TLR2/MPC2/GNAI2/CD38/IL33/RIPK2/TLR8/CARD8/TNFRSF4/TGFB3/FZD5/RASGRP1/FFAR2/TGFB1/ACSL3/IL10/IRS2/ARRB1/KMO/ARF6/IL1A/AIF1/BLK/P2RX4/HAVCR2/IL17A/ILDR1/CASP1/IGHD/EXPH5/SYTL2/PTPN22/NOD2/ORM1/…	91	3.45934
BP	GO:0030099	myeloid cell differentiation	89/2001	416/18670	1.11415e-10	1.16966e-08	8.6313e-09	CSF3/CSF3R/FCER1G/LILRB1/IL11/INHBA/INPP5D/NFE2/CEBPB/EVI2B/LILRB3/TLR4/CCR1/MMP9/FAM20C/SLC9B2/RASSF2/PPARGC1B/HCLS1/BCL6/BATF/MAFB/TGFBR2/PIK3CD/CD109/KLF10/FBN1/GPR183/NR4A3/CLEC5A/JAK3/TLR2/MEIS2/NFKBIA/FLI1/PRKCB/BPGM/PIP4K2A/ZFP36L1/RELB/BATF3/IRF4/EPAS1/ID2/MEF2C/IFI16/G6PD/TGFB1/HDAC1/SFXN1/LILRB4/IRF8/TSPAN2/IKZF1/TMOD3/FARP2/FLVCR1/DYRK3/ACTN1/LOX/DHRS7B/SNX10/CDKN1C/IL17A/ETS1/TMEM64/T…	89	5.82999
BP	GO:0071216	cellular response to biotic stimulus	60/2001	236/18670	1.14412e-10	1.18042e-08	8.71071e-09	PTAFR/IL6/TNFRSF1B/TFPI/IRAK2/CSF3/CXCL8/LILRA2/IL1RN/WNT5A/LILRB1/PDE4B/CEBPB/TNFAIP3/TLR4/LY96/TLR1/IL1B/ICAM1/VIM/NLRP3/CLEC7A/CCL2/HCK/CD14/AXL/LILRB2/EDNRB/BTK/FCGR2B/TLR2/NFKBIA/PPARGC1A/RIPK2/CARD8/CD86/CXCL6/FZD5/MEF2C/TGFB1/IL24/IL10/IRF8/CD80/CD180/KMO/SIRPA/HAVCR2/CASP1/PTPN22/NOD2/CXCL5/SERPINE1/CXCL13/ZFP36/ASS1/PLSCR4/IRAK1/CX3CL1/PLAA	60	6.19677
BP	GO:0002685	regulation of leukocyte migration	53/2001	196/18670	1.21133e-10	1.22857e-08	9.06604e-09	PTAFR/IL6/CCL4/MSN/CXCL8/ADA/WNT5A/C5AR1/ADAM8/CCR1/CXCR2/FPR2/ICAM1/CCL28/DYSF/CCL2/ADTRP/WASL/C10orf99/GPSM3/IL1R1/IL33/RAC2/CCR2/WNK1/DOCK8/ANO6/PLVAP/ECM1/JAM3/STK10/TGFB1/C3AR1/CD200/SLAMF8/SELP/AIF1/THY1/P2RX4/SWAP70/MMP14/SERPINE1/CXCL13/ITGA4/NCKAP1L/ADAM17/CD300A/PTGER4/MTUS1/VEGFC/KITLG/CCL8/C1QBP	53	4.80762
BP	GO:1903708	positive regulation of hemopoiesis	51/2001	185/18670	1.26872e-10	1.26533e-08	9.33731e-09	CSF3/ADA/IL7R/INHBA/INPP5D/EVI2B/ADAM8/CCR1/SLC9B2/PPARGC1B/HCLS1/BCL6/NLRP3/MYB/TGFBR2/AXL/CYLD/KLF10/LILRB2/BTK/CD83/RIPK2/CD86/ZFP36L1/ID2/PTPRC/RASGRP1/RUNX3/TGFB1/CD27/LILRB4/CD80/IL12RB1/EGR3/HLX/IL17A/ETS1/TMEM64/TYROBP/ANKRD54/TESC/MMP14/LEF1/ACVR2A/ACVR1B/SASH3/NCKAP1L/IHH/KITLG/FES/BTN2A2	51	4.90098
BP	GO:0050870	positive regulation of T cell activation	54/2001	202/18670	1.29723e-10	1.27256e-08	9.39066e-09	IL6/ADA/LILRB1/IL7R/LGALS1/ADAM8/IL1B/FYN/CAV1/BCL6/NLRP3/MYB/CCL2/TGFBR2/CYLD/LILRB2/CD83/JAK3/CORO1A/RIPK2/CCR2/DOCK8/TNFSF13B/CD86/PTPRC/RASGRP1/HHLA2/RUNX3/TGFB1/CD27/LILRB4/CD80/IL12RB1/EGR3/CD1D/VAV1/YES1/AIF1/HLX/SIRPA/THY1/HAVCR2/SIRPB1/PTPN6/NOD2/CD70/CTLA4/SASH3/NCKAP1L/IHH/SIRPG/VCAM1/HLA-DPA1/BTN2A2	54	6.25981
BP	GO:0001503	ossification	86/2001	398/18670	1.35311e-10	1.30597e-08	9.63719e-09	IL6/PTGS2/CSGALNACT1/FGR/WNT5A/SPP1/TWIST1/SRGN/CEBPB/IGFBP5/STC1/MMP2/CCR1/TWIST2/CTHRC1/BMPR1A/FAM20C/RASSF2/TNC/PPARGC1B/SORT1/HGF/COL1A1/SATB2/COL1A2/GJA1/NAB1/TMEM119/KLF10/MRC2/CLEC5A/CHSY1/DDR2/LRP4/VCAN/RUNX2/SPARC/COL5A2/AXIN2/COL6A1/CTSK/IGFBP3/MMP13/MGP/TP53INP2/ANO6/WWTR1/PDLIM7/TGFB3/DKK1/ECM1/ID2/SNAI2/MEF2C/MSX2/TGFB1/SH3PXD2B/TFAP2A/TEK/CYP27B1/COL13A1/LOX/GPM6B/PHB/CHRDL2/SNX10/F…	86	5.39164
BP	GO:0002285	lymphocyte activation involved in immune response	50/2001	181/18670	1.77529e-10	1.68624e-08	1.24433e-08	IL6/FCER1G/ADA/APBB1IP/LILRB1/LGALS1/TLR4/UNG/LCP1/ICAM1/BCL6/NLRP3/BATF/MYB/CLEC4E/GPR183/ITGAL/DOCK11/FCGR2B/JAK3/CORO1A/RIPK2/SLC11A1/PLCG2/CD86/RELB/IRF4/PTPRC/SLAMF6/TGFB1/IL10/CD80/IL12RB1/CD180/MFNG/HLX/HAVCR2/SWAP70/SEMA4A/CD40/CEACAM1/MAD2L2/LEF1/RORA/LY9/PTGER4/RAB27A/LOXL3/FGL2/TMEM98	50	5.37401
BP	GO:0002791	regulation of peptide secretion	101/2001	500/18670	1.96157e-10	1.83406e-08	1.35342e-08	AIM2/IL6/TNFRSF1B/S100A8/FGR/LILRA2/WNT5A/HADH/LILRB1/IL17RA/TWIST1/SRGN/TNFAIP3/LRRK2/ADAM8/TLR4/TLR1/IL1B/FAM3D/MMP8/OSM/SLC9B2/RGCC/NLRP3/RAB8B/LILRA5/SLC25A4/HMGCR/PANX1/CD14/GJA1/CLEC4E/ADTRP/MAP4K4/GPER1/CLEC5A/FCN1/FCGR2B/TLR2/MPC2/CD38/IL33/RIPK2/FFAR4/TLR8/CARD8/TNFRSF4/TGFB3/FZD5/ARFIP1/RASGRP1/FFAR2/TGFB1/IL10/IL1R2/ACVR1C/ANGPT1/IRS2/ANXA5/PAM/CD200/ARRB1/ARF6/IL1A/AIF1/BLK/HAVCR2/IL1…	101	4.27866
BP	GO:0050866	negative regulation of cell activation	53/2001	199/18670	2.22866e-10	2.05174e-08	1.51405e-08	LILRB1/MNDA/INHBA/INPP5D/CEBPB/TNFAIP3/SAMSN1/IL13RA2/LST1/BCL6/NRARP/AXL/PDGFRA/THBD/LILRB2/GPER1/BTK/ENPP3/FCGR2B/JAK3/CCR2/CST7/CD86/ID2/PTPRC/FOXF1/DLG1/PAWR/RUNX3/TGFB1/IL10/CD80/LAX1/CD200/TNFAIP8L2/HLX/HAVCR2/TYROBP/BANK1/PDGFB/CEACAM1/PTPN6/PTPN22/CTLA4/IHH/PKN1/TIGIT/CD300A/PRNP/LOXL3/CX3CL1/FGL2/BTN2A2	53	5.08234
BP	GO:0014066	regulation of phosphatidylinositol 3-kinase signaling	39/2001	124/18670	2.84656e-10	2.58088e-08	1.90451e-08	CSF3/FGR/TWIST1/FYN/DCN/OSM/HCLS1/HGF/FLT1/PIK3CD/PDGFRA/PIK3AP1/GPER1/PPP1R16B/PIP4K2A/RASGRP1/PIP5K1B/PIK3CB/KLF4/HCST/ANGPT1/TEK/IRS2/KDR/PIK3CG/NCF1/ERBB3/SELP/PDGFB/CEACAM1/PTPN6/ENTPD5/PDGFRB/CBL/SEMA4D/GAB1/PRR5L/TGFB2/BTN2A2	39	3.04243
BP	GO:0042100	B cell proliferation	33/2001	95/18670	3.64887e-10	3.25893e-08	2.40487e-08	ADA/MNDA/IL7R/INPP5D/TLR4/BCL6/GPR183/AHR/BTK/VAV3/FCGR2B/MZB1/IKZF3/CD38/TNFSF13B/TNFRSF4/PTPRC/MEF2C/CD79A/PAWR/IL10/NFATC2/IRS2/CD180/TYROBP/CD40/LEF1/CD70/CTLA4/SASH3/NCKAP1L/PKN1/CD300A	33	4.7001
BP	GO:0002698	negative regulation of immune effector process	38/2001	120/18670	3.84848e-10	3.38666e-08	2.49913e-08	LILRB1/IL7R/TSPAN6/IL13RA2/SERPINB9/BCL6/BST2/CR1/ENPP3/FCGR2B/JAK3/HTRA1/IL33/CCR2/TGFB3/RNF125/PTPRC/FOXF1/SPINK5/TGFB1/IL10/ANGPT1/SERPING1/SEC14L1/PPM1B/SLAMF8/RNF26/HLX/HAVCR2/CEACAM1/PTPN6/A2M/CD300A/TGFB2/LOXL3/PRKDC/FGL2/C1QBP	38	3.24443
BP	GO:0002286	T cell activation involved in immune response	35/2001	106/18670	5.27531e-10	4.57499e-08	3.37603e-08	IL6/FCER1G/APBB1IP/LILRB1/LCP1/ICAM1/BCL6/NLRP3/BATF/MYB/CLEC4E/GPR183/ITGAL/FCGR2B/JAK3/RIPK2/SLC11A1/CD86/RELB/IRF4/SLAMF6/CD80/IL12RB1/HLX/HAVCR2/SEMA4A/CEACAM1/LEF1/RORA/LY9/PTGER4/RAB27A/LOXL3/FGL2/TMEM98	35	4.22577
BP	GO:0045765	regulation of angiogenesis	82/2001	383/18670	5.81506e-10	4.93633e-08	3.64268e-08	IL6/PTGS2/CXCL8/WNT5A/TWIST1/C5AR1/FGF2/TNFAIP3/ITGAX/CTSH/COL4A2/CXCR2/IL1B/PROK2/DCN/ACVRL1/ITGA5/RGCC/HGF/CHI3L1/THBS2/FLT1/TGFBR2/HHEX/ITGB2/ECSCR/SERPINF1/EMP2/SPARC/TSPAN12/CCR2/PRKCB/SPHK1/PPP1R16B/PTPRM/ENG/ECM1/PRKD2/SPINK5/KLF4/PLXND1/APLNR/NRP1/IL10/C3AR1/ANGPT2/TEK/CXCR4/ITGB8/AKT3/KDR/IL1A/SP100/C3/MEOX2/ADAM12/EGLN1/ETS1/SEMA4A/RHOJ/CD40/LRG1/CEACAM1/HK2/PLK2/SMOC2/SERPINE1/PML/CXCL…	82	6.18417
BP	GO:0002573	myeloid leukocyte differentiation	53/2001	204/18670	5.93943e-10	4.93633e-08	3.64268e-08	CSF3/FCER1G/LILRB1/INHBA/INPP5D/CEBPB/EVI2B/LILRB3/TLR4/CCR1/MMP9/FAM20C/SLC9B2/RASSF2/PPARGC1B/HCLS1/BATF/MAFB/TGFBR2/PIK3CD/CD109/KLF10/FBN1/GPR183/TLR2/ZFP36L1/RELB/BATF3/IRF4/ID2/MEF2C/IFI16/TGFB1/LILRB4/TSPAN2/FARP2/DHRS7B/SNX10/IL17A/TMEM64/TYROBP/CEACAM1/ESRRA/TESC/LEF1/OSCAR/MITF/PDE1B/KITLG/LBR/FES/THOC5/CSF1R	53	5.08234
BP	GO:0045766	positive regulation of angiogenesis	53/2001	204/18670	5.93943e-10	4.93633e-08	3.64268e-08	PTGS2/CXCL8/WNT5A/TWIST1/C5AR1/FGF2/ITGAX/CTSH/CXCR2/IL1B/ACVRL1/ITGA5/HGF/CHI3L1/FLT1/TGFBR2/ITGB2/PRKCB/SPHK1/PPP1R16B/ENG/ECM1/PRKD2/KLF4/APLNR/NRP1/IL10/C3AR1/ANGPT2/TEK/CXCR4/ITGB8/AKT3/KDR/IL1A/C3/ADAM12/ETS1/RHOJ/CD40/LRG1/HK2/PLK2/SMOC2/SERPINE1/CDH5/MAP3K3/GAB1/GATA6/SFRP2/VEGFC/CYBB/CX3CL1	53	5.35706
BP	GO:0032102	negative regulation of response to external stimulus	79/2001	365/18670	7.0419e-10	5.77243e-08	4.25966e-08	TNFRSF1B/TFPI/ADA/LILRA2/WNT5A/TNFAIP6/SERPINB2/SPP1/FGF2/TNFAIP3/TSPAN6/ROBO1/FPR2/SOCS3/NLRP3/HGF/FAP/HMGCR/CCL2/GJA1/CD109/C5orf30/ADTRP/PDGFRA/THBD/PLAU/GPER1/SERPINF1/ENPP3/FCGR2B/HTRA1/FFAR4/CST7/CARD8/ADCY7/RNF125/SNAI2/PTPRC/FOXF1/CALCRL/SPINK5/KLF4/NRP1/IL10/IL1R2/ANGPT2/TEK/SERPING1/SEC14L1/ANXA5/CD200/PPM1B/SLAMF8/RNF26/TNFAIP8L2/SEMA3C/AIF1/SIRPA/HAVCR2/ETS1/SEMA4A/PDGFB/SIGLEC10/CEAC…	79	4.83788
BP	GO:0043367	CD4-positive, alpha-beta T cell differentiation	28/2001	74/18670	8.23713e-10	6.63761e-08	4.89811e-08	IL6/BCL6/NLRP3/BATF/MYB/SH3RF1/GPR183/CD83/JAK3/RIPK2/CD86/RELB/IRF4/RUNX3/SLAMF6/SATB1/CD80/IL12RB1/HLX/SEMA4A/LEF1/RORA/SASH3/NCKAP1L/LY9/PTGER4/LOXL3/TMEM98	28	3.77964
BP	GO:1903557	positive regulation of tumor necrosis factor superfamily cytokine production	31/2001	88/18670	8.31919e-10	6.63761e-08	4.89811e-08	PTAFR/FCER1G/LILRA2/WNT5A/TWIST1/LRRK2/ADAM8/TLR4/LY96/TLR1/MMP8/LILRA5/CLEC7A/CD14/ARHGEF2/TLR2/RIPK2/CCR2/CD86/FZD5/PTPRC/RASGRP1/ARFGEF2/HAVCR2/CLU/TYROBP/NOD2/ORM1/SASH3/CYBB/CD2	31	4.84934
BP	GO:1903532	positive regulation of secretion by cell	84/2001	399/18670	8.51616e-10	6.70536e-08	4.9481e-08	PTAFR/AIM2/IL6/FCER1G/FGR/LILRA2/WNT5A/IL17RA/INHBA/ITGAM/SPP1/TWIST1/LRRK2/ADAM8/TLR4/TLR1/IL1B/MMP8/OSM/RGCC/NLRP3/RAB8B/LILRA5/MYB/PANX1/CD14/GJA1/CLEC4E/RAB15/GPER1/CLEC5A/ITGB2/FCN1/TLR2/MPC2/CD38/IL33/RIPK2/TLR8/CARD8/TNFRSF4/TGFB3/FZD5/RASGRP1/FFAR2/TGFB1/IL10/IRS2/ARRB1/KMO/ARF6/IL1A/AIF1/BLK/HAVCR2/IL17A/ILDR1/CASP1/IGHD/EXPH5/PTPN22/NOD2/ORM1/MCU/RAB3A/VPS4B/GOLPH3L/MYRIP/GLUL/SNX4/PFKF…	84	3.7097
BP	GO:1990266	neutrophil migration	37/2001	118/18670	8.91123e-10	6.86909e-08	5.06893e-08	CCL4/S100A12/S100A8/CSF3R/FCER1G/CXCL8/IL1RN/C5AR1/PDE4B/ADAM8/CXCR2/IL1B/DYSF/CCL2/PIK3CD/PECAM1/PREX1/ITGB2/VAV3/S100A9/IL1R1/RAC2/CXCL6/JAM3/C3AR1/CXCR1/CCL18/VAV1/SLAMF8/PIK3CG/CXCL5/CXCL13/NCKAP1L/TGFB2/CCL8/CX3CL1/C1QBP	37	5.42517
BP	GO:0045580	regulation of T cell differentiation	41/2001	139/18670	8.9537e-10	6.86909e-08	5.06893e-08	ADA/IL7R/ADAM8/BCL6/NLRP3/MYB/NRARP/SH3RF1/TGFBR2/CYLD/CR1/LILRB2/CD83/JAK3/DROSHA/RIPK2/CCR2/CD86/IRF4/PTPRC/RASGRP1/RUNX3/SPINK5/CYP26B1/TGFB1/CD27/LILRB4/NFATC2/CD80/IL12RB1/EGR3/HLX/CTLA4/SASH3/NCKAP1L/IHH/LOXL3/CD2/HLA-DOA/FGL2/BTN2A2	41	4.52904
BP	GO:1904018	positive regulation of vasculature development	57/2001	230/18670	9.43313e-10	7.14529e-08	5.27275e-08	PTGS2/CXCL8/WNT5A/TWIST1/C5AR1/FGF2/ITGAX/CTSH/CXCR2/IL1B/ACVRL1/ITGA5/HGF/CHI3L1/FLT1/TGFBR2/CFLAR/GPER1/ITGB2/PRKCB/SPHK1/PPP1R16B/ENG/ECM1/PRKD2/KLF4/APLNR/NRP1/IL10/C3AR1/ANGPT2/TEK/CXCR4/ITGB8/AKT3/KDR/IL1A/C3/ADAM12/ETS1/RHOJ/PDGFB/CD40/LRG1/CEACAM1/HK2/PLK2/SMOC2/SERPINE1/CDH5/MAP3K3/GAB1/GATA6/SFRP2/VEGFC/CYBB/CX3CL1	57	5.16568
BP	GO:0042326	negative regulation of phosphorylation	94/2001	468/18670	1.14364e-09	8.55442e-08	6.31258e-08	RHOH/INHBA/TWIST1/RGS2/TNFAIP3/SAMSN1/LRRK2/TLR4/GMFG/IL1B/GADD45B/RASSF2/CAV1/SOCS3/SH3BP5/HGF/HMGCR/ITPRIP/CTDSPL/NDRG2/HHEX/CYLD/RGS3/CD109/GPER1/AIDA/DUSP14/GPD1L/TRIB2/PPARGC1A/WNK1/IGFBP3/ENG/WWTR1/DKK1/RGS4/PTPRC/STK38/GNAQ/DLG1/KLF4/TGFB1/DUSP4/RPS6KA6/SPINK1/ANGPT1/LAX1/EPHB2/IRS2/SMPD1/ARRB1/PRDM15/PKIB/RNF149/LATS2/PHB/HEG1/GMFB/BDKRB2/SIRPA/THY1/CDKN1C/PID1/TERF2IP/CAMK2N1/CHMP6/CEACA…	94	2.88798
BP	GO:1901342	regulation of vasculature development	87/2001	422/18670	1.26813e-09	9.36852e-08	6.91334e-08	IL6/PTGS2/CXCL8/WNT5A/TWIST1/C5AR1/FGF2/TNFAIP3/ITGAX/CTSH/COL4A2/CXCR2/IL1B/PROK2/DCN/ACVRL1/ITGA5/RGCC/HGF/CHI3L1/THBS2/FLT1/TGFBR2/HHEX/CFLAR/GPER1/ITGB2/ECSCR/SERPINF1/EMP2/SPARC/TSPAN12/CCR2/PRKCB/SPHK1/PPP1R16B/PTPRM/ENG/ECM1/PRKD2/SPINK5/KLF4/PLXND1/APLNR/NRP1/IL10/NFATC2/C3AR1/ANGPT2/TEK/CXCR4/ITGB8/AKT3/KDR/IL1A/SP100/C3/MEOX2/ADAM12/EGLN1/ETS1/SEMA4A/RHOJ/PDGFB/CD40/LRG1/CEACAM1/NFATC1/…	87	6.32546
BP	GO:0001933	negative regulation of protein phosphorylation	88/2001	429/18670	1.3227e-09	9.65247e-08	7.12288e-08	TWIST1/RGS2/TNFAIP3/SAMSN1/LRRK2/TLR4/GMFG/IL1B/GADD45B/RASSF2/CAV1/SOCS3/SH3BP5/HGF/HMGCR/ITPRIP/CTDSPL/NDRG2/HHEX/CYLD/RGS3/CD109/GPER1/AIDA/DUSP14/GPD1L/TRIB2/PPARGC1A/WNK1/IGFBP3/ENG/WWTR1/DKK1/RGS4/PTPRC/STK38/GNAQ/DLG1/KLF4/TGFB1/DUSP4/RPS6KA6/SPINK1/ANGPT1/LAX1/EPHB2/SMPD1/ARRB1/PRDM15/PKIB/RNF149/LATS2/PHB/HEG1/GMFB/BDKRB2/SIRPA/THY1/CDKN1C/PID1/TERF2IP/CAMK2N1/CHMP6/CEACAM1/MYADM/PTPN6/P…	88	3.19801
BP	GO:0097530	granulocyte migration	41/2001	141/18670	1.43854e-09	1.03714e-07	7.65336e-08	CCL4/S100A12/S100A8/CSF3R/FCER1G/CXCL8/IL1RN/IL17RA/C5AR1/PDE4B/ADAM8/CXCR2/IL1B/DYSF/CCL2/PIK3CD/PECAM1/PREX1/ITGB2/VAV3/S100A9/IL1R1/RAC2/CXCL6/JAM3/C3AR1/CXCR1/CCL18/VAV1/SLAMF8/PIK3CG/IL17A/CXCL5/CXCL13/NCKAP1L/CD300A/TGFB2/PTGER4/CCL8/CX3CL1/C1QBP	41	5.46608
BP	GO:0001818	negative regulation of cytokine production	67/2001	296/18670	2.02416e-09	1.44197e-07	1.06408e-07	IL6/LILRB1/INHBA/TWIST1/SRGN/INPP5D/TNFAIP3/TLR4/MMP8/BCL6/RGCC/NLRP3/LILRA5/HGF/NDRG2/AXL/CYLD/C5orf30/BST2/BTK/CD83/FCGR2B/JAK3/TRIB2/IL33/SLC11A1/SLAMF1/FFAR4/TLR8/CARD8/TNFRSF4/ADCY7/TGFB3/RELB/RNF125/PTPRC/KLF4/TGFB1/IL10/IL1R2/ANGPT1/CD200/ARRB1/PPM1B/RPS6KA5/SIRPA/CLEC4A/HAVCR2/TYROBP/BANK1/CEACAM1/PTPN6/PTPN22/LEF1/ORM1/PML/HOMER3/ZFP36/NCKAP1L/GATA6/TIGIT/PRNP/TGFB2/PTGER4/CX3CL1/BTN2A2/…	67	5.25329
BP	GO:0014065	phosphatidylinositol 3-kinase signaling	42/2001	148/18670	2.05938e-09	1.44981e-07	1.06986e-07	CSF3/FGR/TWIST1/FYN/DCN/OSM/HCLS1/HGF/FLT1/PIK3CD/PDGFRA/PIK3AP1/GPER1/PPP1R16B/PIP4K2A/ZFP36L1/RASGRP1/PIP5K1B/PIK3CB/KLF4/HCST/ANGPT1/TEK/IRS2/KDR/PIK3CG/NCF1/ERBB3/SELP/PDGFB/CEACAM1/PTPN6/ENTPD5/PDGFRB/CBL/SEMA4D/GAB1/PRR5L/TGFB2/PIK3C2G/BTN2A2/C1QBP	42	3.08607
BP	GO:0060348	bone development	54/2001	217/18670	2.2131e-09	1.5237e-07	1.12439e-07	COL7A1/CSGALNACT1/LILRB1/TWIST1/STC1/COL12A1/FAM20C/SLC9B2/COL1A1/TGFBR2/GJA1/NAB1/TMEM119/COL27A1/FBN1/COL6A2/CHSY1/RUNX2/SPARC/AXIN2/COL6A1/COL6A3/FLI1/MMP13/ANO6/ENG/PIP4K2A/TGFB3/PTPRC/MEF2C/ANXA6/CYP26B1/MSX2/TGFB1/SH3PXD2B/TFAP2A/TEK/COL13A1/LOX/POC1A/FGFR2/TYROBP/PTPN6/FGFR3/MMP14/LTBP3/PLS3/IHH/SEMA4D/RARB/PTGER4/SFRP2/ALPL/TAPT1	54	5.44331
BP	GO:0046632	alpha-beta T cell differentiation	33/2001	101/18670	2.21528e-09	1.5237e-07	1.12439e-07	IL6/ADA/BCL6/NLRP3/BATF/MYB/SH3RF1/TGFBR2/GPR183/CD83/JAK3/RIPK2/CD86/RELB/IRF4/RUNX3/SLAMF6/SATB1/CD80/IL12RB1/TNFSF8/HLX/SEMA4A/LEF1/TCF7/RORA/SASH3/NCKAP1L/IHH/LY9/PTGER4/LOXL3/TMEM98	33	4.00379
BP	GO:0061448	connective tissue development	63/2001	273/18670	2.73372e-09	1.85893e-07	1.37176e-07	COL7A1/CSGALNACT1/WNT5A/ARID5B/LOXL2/TIMP1/FGF2/STC1/TGFBI/BMPR1A/COL12A1/ACVRL1/PRRX1/CD44/COL1A1/CHI3L1/SATB2/TGFBR2/COL27A1/CFLAR/COL6A2/CHSY1/RUNX2/SOX5/AXIN2/COL6A1/TRPS1/PPARGC1A/COL6A3/CHST11/CTSK/LUM/MMP13/MGP/ACAT1/ECM1/ID2/SNAI2/MEF2C/ANXA6/RUNX3/MSX2/TGFB1/SH3PXD2B/ITGB8/LOX/POC1A/COL5A1/CHRDL2/PDGFB/PTHLH/ESRRA/FGFR3/PDGFRB/LTBP3/IHH/GPR4/RARB/EFEMP1/SFRP2/OXCT1/KLF7/TAPT1	63	4.66156
BP	GO:0014068	positive regulation of phosphatidylinositol 3-kinase signaling	30/2001	87/18670	2.78658e-09	1.87359e-07	1.38258e-07	CSF3/FGR/FYN/DCN/OSM/HCLS1/HGF/FLT1/PIK3CD/PDGFRA/PIK3AP1/GPER1/PIK3CB/HCST/ANGPT1/TEK/IRS2/KDR/PIK3CG/NCF1/ERBB3/SELP/PDGFB/PTPN6/PDGFRB/CBL/SEMA4D/GAB1/PRR5L/TGFB2	30	3.28634
BP	GO:0051250	negative regulation of lymphocyte activation	41/2001	146/18670	4.47943e-09	2.97833e-07	2.1978e-07	LILRB1/MNDA/INHBA/INPP5D/CEBPB/TNFAIP3/SAMSN1/LST1/BCL6/NRARP/AXL/LILRB2/BTK/FCGR2B/JAK3/CD86/ID2/DLG1/PAWR/RUNX3/TGFB1/IL10/CD80/LAX1/TNFAIP8L2/HLX/HAVCR2/TYROBP/BANK1/CEACAM1/PTPN6/PTPN22/CTLA4/IHH/PKN1/TIGIT/CD300A/PRNP/LOXL3/FGL2/BTN2A2	41	4.52904
BP	GO:0060349	bone morphogenesis	35/2001	114/18670	4.70146e-09	3.0916e-07	2.28139e-07	COL7A1/CSGALNACT1/TWIST1/STC1/COL12A1/COL1A1/TGFBR2/NAB1/TMEM119/COL27A1/COL6A2/CHSY1/RUNX2/AXIN2/COL6A1/COL6A3/MMP13/TGFB3/MEF2C/ANXA6/CYP26B1/MSX2/TGFB1/TFAP2A/TEK/COL13A1/POC1A/FGFR2/FGFR3/MMP14/LTBP3/IHH/RARB/SFRP2/ALPL	35	4.22577
BP	GO:0030593	neutrophil chemotaxis	33/2001	104/18670	5.11171e-09	3.2944e-07	2.43104e-07	CCL4/S100A12/S100A8/CSF3R/FCER1G/CXCL8/IL1RN/C5AR1/PDE4B/CXCR2/IL1B/DYSF/CCL2/PIK3CD/PREX1/ITGB2/VAV3/S100A9/RAC2/CXCL6/JAM3/C3AR1/CXCR1/CCL18/VAV1/PIK3CG/CXCL5/CXCL13/NCKAP1L/TGFB2/CCL8/CX3CL1/C1QBP	33	5.04825
BP	GO:0007599	hemostasis	73/2001	341/18670	5.11997e-09	3.2944e-07	2.43104e-07	IL6/TFPI/FCER1G/PLEK/SERPINB2/NFE2/F5/METAP1/TFPI2/TLR4/FYN/CAV1/LCP2/COL1A1/FAP/PDPN/COL1A2/AXL/ADTRP/ENTPD1/PDGFRA/THBD/PLAU/VWF/VAV3/DOCK11/FLI1/PRKCB/COL3A1/PLCG2/DOCK8/ANO6/PRKCH/GNAQ/PIK3CB/GNG2/HDAC1/FLNA/EHD1/PRKACB/SERPING1/WAS/ENPP4/ANXA5/ARRB1/VAV1/PIK3CG/PHF21A/SELP/PROCR/P2RX4/PDGFB/CD40/CEACAM1/P2RX5/PTPN6/PROZ/EHD2/SERPINE1/GNA11/TRPC6/AKAP1/KNG1/A2M/FOXA2/SH2B2/GATA6/PRKAR2A/RAB27…	73	4.09644
BP	GO:0050673	epithelial cell proliferation	87/2001	434/18670	5.25791e-09	3.34717e-07	2.46998e-07	WNT5A/LOXL2/TWIST1/C5AR1/FGF2/CEBPB/IGFBP5/TNFAIP3/ROBO1/CAV2/MCC/BMPR1A/ACVRL1/CAV1/RGCC/HGF/COL8A1/LAMC1/FAP/DYSF/CCL2/NRARP/FLT1/GJA1/CD109/CDH13/CFLAR/EDNRB/NR4A3/SERPINF1/SPARC/HTRA1/IGFBP3/ODAM/PPP1R16B/PTPRM/EHF/ZFP36L1/ECM1/ID2/SNAI2/PRKD2/MEF2C/DLG1/PIK3CB/RUNX3/WNT2/TGFB1/APLNR/NRP1/IL10/EAF2/LGR5/STAT5A/TEK/EGR3/AKT3/KDR/IFT74/PTPRK/CDKN1C/FGFR2/PDGFB/ERN1/OVOL2/LRG1/CEACAM1/GPX1/NOD2/…	87	4.82451
BP	GO:1903706	regulation of hemopoiesis	93/2001	475/18670	5.38648e-09	3.39292e-07	2.50375e-07	CSF3/CSF3R/ADA/LILRB1/IL7R/INHBA/INPP5D/NFE2/CEBPB/EVI2B/LILRB3/ADAM8/TLR4/CCR1/OSM/SLC9B2/RASSF2/PPARGC1B/HCLS1/BCL6/NLRP3/MYB/MAFB/NRARP/SH3RF1/TGFBR2/AXL/CYLD/KLF10/FBN1/CR1/LILRB2/NR4A3/BTK/CD83/FCGR2B/JAK3/DROSHA/IKZF3/MEIS2/NFKBIA/RIPK2/CCR2/PRKCB/CD86/ZFP36L1/IRF4/ID2/PTPRC/RASGRP1/MEF2C/RUNX3/SPINK5/CYP26B1/TGFB1/HDAC1/CD27/LILRB4/NFATC2/CD80/IL12RB1/EGR3/LOX/SLAMF8/HLX/IL17A/ETS1/TMEM64/…	93	6.5328
BP	GO:0007265	Ras protein signal transduction	89/2001	448/18670	5.54344e-09	3.45541e-07	2.54986e-07	RHOQ/DOK3/RHOH/ARHGAP44/FGF2/ROBO1/GPR65/TIMP2/BCL6/RAB8B/ARHGDIB/PDPN/SHC3/COL1A2/MAP4K4/RAB15/CYTH4/CDH13/PECAM1/PREX1/RAB5B/VAV3/ARHGEF2/RERG/RAC2/COL3A1/ARHGAP29/FGD3/RASA3/RAB31/RASGRP1/RAB30/NRP1/NET1/NTN1/ARHGEF6/ARFGEF2/EPHB2/IRS2/FARP2/WAS/RASA2/RASGRP3/ARRB1/RASGRF2/DLC1/ARF6/ARHGEF9/VAV1/DHCR24/RALGPS2/HEG1/AIF1/RAB40C/PLCE1/RAB29/IQSEC1/ARFGEF1/RAB32/EPS8/RHOJ/FGD2/PHACTR4/PLK2/RAB24/…	89	3.28599
BP	GO:0032963	collagen metabolic process	35/2001	115/18670	6.06859e-09	3.74375e-07	2.76264e-07	IL6/MMP1/COL15A1/MMP2/MMP19/MMP9/MMP8/MMP3/VIM/RGCC/COL1A1/FAP/MYB/LARP6/COL1A2/MRC2/CTSL/RCN3/GOT1/KLK6/MMP25/CTSK/MMP13/ENG/TGFB3/TGFB1/ADAMTS2/COL13A1/COL5A1/MMP10/MMP14/PDGFRB/ADAMTS3/IHH/MMP12	35	4.90189
BP	GO:0007596	blood coagulation	72/2001	336/18670	6.23661e-09	3.80815e-07	2.81016e-07	IL6/TFPI/FCER1G/PLEK/SERPINB2/NFE2/F5/METAP1/TFPI2/TLR4/FYN/CAV1/LCP2/COL1A1/FAP/PDPN/COL1A2/AXL/ADTRP/ENTPD1/PDGFRA/THBD/PLAU/VWF/VAV3/DOCK11/PRKCB/COL3A1/PLCG2/DOCK8/ANO6/PRKCH/GNAQ/PIK3CB/GNG2/HDAC1/FLNA/EHD1/PRKACB/SERPING1/WAS/ENPP4/ANXA5/ARRB1/VAV1/PIK3CG/PHF21A/SELP/PROCR/P2RX4/PDGFB/CD40/CEACAM1/P2RX5/PTPN6/PROZ/EHD2/SERPINE1/GNA11/TRPC6/AKAP1/KNG1/A2M/FOXA2/SH2B2/GATA6/PRKAR2A/RAB27A/MMR…	72	4.00694
BP	GO:0022617	extracellular matrix disassembly	28/2001	80/18670	6.39142e-09	3.86326e-07	2.85083e-07	IL6/MMP1/TIMP1/ADAM8/MMP2/MMP19/MMP9/MMP8/MMP3/LCP1/TIMP2/CD44/LAMC1/FAP/PDPN/CTSL/DDR2/HTRA1/CTSK/MMP13/TGFB1/SH3PXD2B/KLK7/ETS1/MMP10/MMP14/A2M/MMP12	28	5.2915
BP	GO:0051222	positive regulation of protein transport	84/2001	418/18670	8.56555e-09	5.12562e-07	3.78237e-07	AIM2/IL6/PTGS2/FGR/LILRA2/WNT5A/IL17RA/ITGAM/TWIST1/CEMIP/LRRK2/ADAM8/TLR4/TLR1/IL1B/MMP8/FYN/OSM/PRKAA1/HCLS1/RGCC/NLRP3/LILRA5/PANX1/CD14/GJA1/CLEC4E/GPER1/CLEC5A/ITGB2/FCN1/TLR2/MPC2/CD38/IL33/RAC2/RIPK2/HTRA2/TLR8/CARD8/TNFRSF4/TGFB3/FZD5/RASGRP1/FFAR2/TGFB1/ACSL3/IL10/ABLIM3/FLNA/IRS2/ARRB1/ARF6/IL1A/AIF1/BLK/RAB29/HAVCR2/IL17A/EDEM2/CASP1/IGHD/EXPH5/PTPN22/NOD2/ORM1/MCU/GOLPH3L/MYRIP/PRR5L/…	84	4.58258
BP	GO:0032760	positive regulation of tumor necrosis factor production	29/2001	86/18670	9.13818e-09	5.41415e-07	3.99528e-07	PTAFR/FCER1G/LILRA2/WNT5A/TWIST1/LRRK2/TLR4/LY96/TLR1/MMP8/LILRA5/CLEC7A/CD14/ARHGEF2/TLR2/RIPK2/CCR2/FZD5/PTPRC/RASGRP1/ARFGEF2/HAVCR2/CLU/TYROBP/NOD2/ORM1/SASH3/CYBB/CD2	29	4.64238
BP	GO:0050869	negative regulation of B cell activation	16/2001	30/18670	9.56935e-09	5.61402e-07	4.14277e-07	MNDA/INHBA/INPP5D/TNFAIP3/SAMSN1/BCL6/BTK/FCGR2B/ID2/PAWR/IL10/TYROBP/BANK1/CTLA4/PKN1/CD300A	16	3
BP	GO:0002687	positive regulation of leukocyte migration	37/2001	128/18670	1.07052e-08	6.2194e-07	4.5895e-07	PTAFR/IL6/CCL4/CXCL8/WNT5A/C5AR1/ADAM8/CCR1/CXCR2/FPR2/ICAM1/DYSF/GPSM3/IL1R1/RAC2/CCR2/WNK1/DOCK8/ANO6/PLVAP/TGFB1/C3AR1/SELP/AIF1/THY1/P2RX4/SWAP70/MMP14/SERPINE1/CXCL13/ITGA4/NCKAP1L/ADAM17/VEGFC/KITLG/CCL8/C1QBP	37	5.09637
BP	GO:0090130	tissue migration	75/2001	360/18670	1.09297e-08	6.28877e-07	4.64069e-07	PTGS2/WNT5A/LOXL2/FGF2/STC1/ROBO1/CTSH/MMP9/MCC/KRT16/DCN/ACVRL1/RGCC/FAP/TGFBR2/PTP4A3/ADTRP/MAP4K4/CDH13/PECAM1/ITGB2/EPB41L4B/SERPINF1/EMP2/SPARC/PTPRM/PRKD2/FOXF1/MEF2C/KLF4/TGFB1/PLXND1/NRP1/GRHL2/ANGPT2/STAT5A/ANGPT1/TEK/EGR3/AKT3/KDR/ARF6/CLEC14A/SP100/IQSEC1/MEOX2/P2RX4/ETS1/SEMA4A/RHOJ/PIK3R3/PDGFB/CD40/CEACAM1/ZEB2/GPX1/PLK2/SMOC2/TACSTD2/CXCL13/PRKX/VIL1/MAP3K3/MMRN2/GLUL/PKN1/KANK1/AD…	75	5.19615
BP	GO:0090132	epithelium migration	74/2001	354/18670	1.17695e-08	6.70749e-07	4.94968e-07	PTGS2/WNT5A/LOXL2/FGF2/STC1/ROBO1/CTSH/MMP9/MCC/KRT16/DCN/ACVRL1/RGCC/FAP/TGFBR2/PTP4A3/ADTRP/MAP4K4/CDH13/PECAM1/ITGB2/EPB41L4B/SERPINF1/EMP2/SPARC/PTPRM/PRKD2/MEF2C/KLF4/TGFB1/PLXND1/NRP1/GRHL2/ANGPT2/STAT5A/ANGPT1/TEK/EGR3/AKT3/KDR/ARF6/CLEC14A/SP100/IQSEC1/MEOX2/P2RX4/ETS1/SEMA4A/RHOJ/PIK3R3/PDGFB/CD40/CEACAM1/ZEB2/GPX1/PLK2/SMOC2/TACSTD2/CXCL13/PRKX/VIL1/MAP3K3/MMRN2/GLUL/PKN1/KANK1/ADAM17/R…	74	5.1149
BP	GO:0002292	T cell differentiation involved in immune response	25/2001	68/18670	1.30565e-08	7.37077e-07	5.43913e-07	IL6/FCER1G/BCL6/NLRP3/BATF/MYB/CLEC4E/GPR183/JAK3/RIPK2/CD86/RELB/IRF4/SLAMF6/CD80/IL12RB1/HLX/SEMA4A/LEF1/RORA/LY9/PTGER4/LOXL3/FGL2/TMEM98	25	3.8
BP	GO:0050817	coagulation	72/2001	342/18670	1.35996e-08	7.60559e-07	5.61241e-07	IL6/TFPI/FCER1G/PLEK/SERPINB2/NFE2/F5/METAP1/TFPI2/TLR4/FYN/CAV1/LCP2/COL1A1/FAP/PDPN/COL1A2/AXL/ADTRP/ENTPD1/PDGFRA/THBD/PLAU/VWF/VAV3/DOCK11/PRKCB/COL3A1/PLCG2/DOCK8/ANO6/PRKCH/GNAQ/PIK3CB/GNG2/HDAC1/FLNA/EHD1/PRKACB/SERPING1/WAS/ENPP4/ANXA5/ARRB1/VAV1/PIK3CG/PHF21A/SELP/PROCR/P2RX4/PDGFB/CD40/CEACAM1/P2RX5/PTPN6/PROZ/EHD2/SERPINE1/GNA11/TRPC6/AKAP1/KNG1/A2M/FOXA2/SH2B2/GATA6/PRKAR2A/RAB27A/MMR…	72	4.00694
BP	GO:1903555	regulation of tumor necrosis factor superfamily cytokine production	43/2001	163/18670	1.48654e-08	8.23654e-07	6.07801e-07	PTAFR/FCER1G/LILRA2/WNT5A/LILRB1/TWIST1/TNFAIP3/LRRK2/ADAM8/TLR4/LY96/TLR1/MMP8/LILRA5/CLEC7A/CD14/AXL/ARHGEF2/TLR2/RIPK2/CCR2/SLAMF1/CD86/FZD5/PTPRC/RASGRP1/IL10/ANGPT1/ARFGEF2/SIRPA/CLEC4A/HAVCR2/CLU/TYROBP/PTPN6/PTPN22/NOD2/ORM1/ZFP36/SASH3/CYBB/CD2/CX3CL1	43	5.94744
BP	GO:0048015	phosphatidylinositol-mediated signaling	46/2001	181/18670	1.67072e-08	9.17208e-07	6.76838e-07	PTAFR/CSF3/FGR/TWIST1/FYN/DCN/OSM/HCLS1/HGF/FLT1/PIK3CD/PDGFRA/PIK3AP1/GPER1/PLCG2/PPP1R16B/PIP4K2A/ZFP36L1/RASGRP1/PIP5K1B/PIK3CB/KLF4/HCST/ANGPT1/TEK/IRS2/KDR/PIK3CG/NCF1/ERBB3/SELP/PLCE1/PDGFB/CEACAM1/PTPN6/ENTPD5/PDGFRB/CBL/SEMA4D/GAB1/PRR5L/TGFB2/PIK3C2G/BTN2A2/C1QBP/CSF1R	46	3.24372
BP	GO:0010631	epithelial cell migration	73/2001	351/18670	1.8446e-08	1.00346e-06	7.40486e-07	PTGS2/WNT5A/LOXL2/FGF2/STC1/ROBO1/CTSH/MMP9/MCC/KRT16/DCN/ACVRL1/RGCC/FAP/TGFBR2/PTP4A3/ADTRP/MAP4K4/CDH13/PECAM1/ITGB2/EPB41L4B/SERPINF1/EMP2/SPARC/PTPRM/PRKD2/MEF2C/KLF4/TGFB1/PLXND1/NRP1/ANGPT2/STAT5A/ANGPT1/TEK/EGR3/AKT3/KDR/ARF6/CLEC14A/SP100/IQSEC1/MEOX2/P2RX4/ETS1/SEMA4A/RHOJ/PIK3R3/PDGFB/CD40/CEACAM1/ZEB2/GPX1/PLK2/SMOC2/TACSTD2/CXCL13/PRKX/VIL1/MAP3K3/MMRN2/GLUL/PKN1/KANK1/ADAM17/RAB25/T…	73	5.26685
BP	GO:0002429	immune response-activating cell surface receptor signaling pathway	91/2001	473/18670	1.8961e-08	1.02218e-06	7.54303e-07	FPR1/FCER1G/ADA/FGR/LILRA2/THEMIS2/MNDA/C5AR1/INPP5D/PDE4B/FCGR2A/FPR2/FYN/LCP2/ICAM3/HCK/LAT2/CLEC4E/PIK3CD/CYLD/CR1/NR4A3/BTK/VAV3/FCN1/WASL/MYO1G/FCGR2B/CD38/RIPK2/ICAM2/PRKCB/WNK1/PLCG2/IGLV6-57/WIPF1/RELB/PRKCH/CMTM3/PRKD2/PTPRC/MEF2C/CD79A/PIK3CB/HHLA2/PAWR/FFAR2/LPXN/LILRB4/IGHM/NFATC2/KLHL6/PRKACB/C3AR1/LAX1/WAS/IGLL5/VAV1/YES1/RPS6KA5/BLK/RAB29/CLEC4A/IGKC/THY1/IGLC1/CYFIP2/CEACAM1/PTPN6…	91	7.44282
BP	GO:0050729	positive regulation of inflammatory response	41/2001	153/18670	1.96819e-08	1.05158e-06	7.75992e-07	IL6/S100A12/PTGS2/S100A8/FCER1G/WNT5A/IL17RA/CEBPB/LRRK2/ADAM8/TLR4/IL1B/MMP8/OSM/OSMR/LILRA5/CLEC7A/GBP5/BTK/S100A9/TLR2/MAPK13/GPSM3/NFKBIA/IL33/CCR2/FFAR2/CCL18/MGST2/PIK3CG/C3/IL17A/ETS1/TLR10/NOD2/SERPINE1/NAPEPLD/SNX4/PTGER4/CX3CL1/NUPR1	41	4.52904
BP	GO:0030574	collagen catabolic process	20/2001	47/18670	2.03216e-08	1.07615e-06	7.94123e-07	MMP1/COL15A1/MMP2/MMP19/MMP9/MMP8/MMP3/FAP/MRC2/CTSL/KLK6/MMP25/CTSK/MMP13/ADAMTS2/COL13A1/MMP10/MMP14/ADAMTS3/MMP12	20	4.47214
BP	GO:0045621	positive regulation of lymphocyte differentiation	30/2001	94/18670	2.16662e-08	1.13728e-06	8.39238e-07	ADA/IL7R/INPP5D/ADAM8/BCL6/NLRP3/MYB/TGFBR2/AXL/CYLD/LILRB2/BTK/CD83/RIPK2/CD86/PTPRC/RASGRP1/RUNX3/TGFB1/CD27/LILRB4/CD80/IL12RB1/EGR3/HLX/MMP14/SASH3/NCKAP1L/IHH/BTN2A2	30	4.74693
BP	GO:0043491	protein kinase B signaling	60/2001	269/18670	2.46834e-08	1.2844e-06	9.47797e-07	CSF3/FGF2/IGFBP5/ADAM8/IL1B/FYN/OSM/HCLS1/HGF/CHI3L1/CCL2/AXL/PIK3CD/ADTRP/PDGFRA/PIK3AP1/GPER1/RCN3/MTM1/RAC2/CD86/ENG/ZFP36L1/BTC/DLG1/PIK3CB/KLF4/TGFB1/CD80/ANGPT1/TEK/IRS2/LOX/HIP1/KDR/VAV1/PIK3CG/ERBB3/TSPYL5/P2RX4/FGFR2/ARFGEF1/BANK1/PIK3R3/PDGFB/CD40/FGFR3/PHLPP1/GPX1/PDGFRB/PHLPP2/OSBPL8/RAMP3/GAB1/KITLG/RNF41/CX3CL1/THEM4/BTN2A2/C1QBP	60	3.09839
BP	GO:0002819	regulation of adaptive immune response	42/2001	160/18670	2.54444e-08	1.31258e-06	9.68597e-07	IL6/TNFRSF1B/FCER1G/ADA/LILRB1/IL7R/TNFAIP3/SAMSN1/IL1B/BCL6/NLRP3/CR1/BTK/FCGR2B/JAK3/IL1R1/IL33/RIPK2/CCR2/SLC11A1/TNFSF13B/ADCY7/FZD5/PTPRC/MEF2C/TGFB1/IL10/CD80/IL12RB1/WAS/CD1D/C3/HLX/HAVCR2/CD40/CEACAM1/PTPN6/MAD2L2/CD48/SASH3/PKN1/LOXL3	42	5.86353
BP	GO:0070838	divalent metal ion transport	92/2001	483/18670	2.6077e-08	1.33372e-06	9.84193e-07	CCL4/PTGS2/LILRA2/LILRB1/FGF2/PDE4B/STC1/CEMIP/AFG3L2/CCR1/FYN/ICAM1/CAV1/LILRA5/PKD2/DYSF/CCL2/PANX1/GJA1/BSPRY/CACNA2D1/LILRB2/GPER1/ZDHHC13/TRPM6/HOMER1/CORO1A/ATP2B4/GNAI2/NMUR2/PRKCB/SLC11A1/PLCG2/CYSLTR1/RASA3/ANO6/RGS4/PTPRC/ANXA6/CALCRL/TRPV2/G6PD/TGFB1/APLNR/SPINK1/P2RY6/CNNM2/SLC39A8/ANXA5/CXCR4/FAM155A/CYP27B1/TRPA1/MYO5A/SLC39A6/PIK3CG/ZDHHC17/PHB/SLC39A5/CNNM4/ATP2C2/PLCE1/TSPAN13/TH…	92	4.79583
BP	GO:0034113	heterotypic cell-cell adhesion	23/2001	61/18670	2.84607e-08	1.4433e-06	1.06506e-06	IL1RN/ITGAX/IL1B/ITGA5/CD44/LILRB2/ITGB2/WNK1/PTPRC/GLDN/KLF4/IL10/NRCAM/CD200/DSP/CD1D/PKP2/SIRPA/THY1/MYADM/ITGA4/VCAM1/CD2	23	3.12772
BP	GO:0048017	inositol lipid-mediated signaling	46/2001	184/18670	2.87961e-08	1.44803e-06	1.06855e-06	PTAFR/CSF3/FGR/TWIST1/FYN/DCN/OSM/HCLS1/HGF/FLT1/PIK3CD/PDGFRA/PIK3AP1/GPER1/PLCG2/PPP1R16B/PIP4K2A/ZFP36L1/RASGRP1/PIP5K1B/PIK3CB/KLF4/HCST/ANGPT1/TEK/IRS2/KDR/PIK3CG/NCF1/ERBB3/SELP/PLCE1/PDGFB/CEACAM1/PTPN6/ENTPD5/PDGFRB/CBL/SEMA4D/GAB1/PRR5L/TGFB2/PIK3C2G/BTN2A2/C1QBP/CSF1R	46	3.24372
BP	GO:0046631	alpha-beta T cell activation	38/2001	138/18670	2.911e-08	1.45162e-06	1.0712e-06	IL6/ADA/LILRB1/BCL6/NLRP3/BATF/MYB/SH3RF1/TGFBR2/GPR183/CD83/JAK3/RIPK2/CCR2/CD86/RELB/IRF4/PTPRC/RUNX3/SLAMF6/SATB1/CD80/IL12RB1/TNFSF8/HLX/CLEC4A/SEMA4A/LEF1/TCF7/RORA/SASH3/NCKAP1L/IHH/LY9/CD300A/PTGER4/LOXL3/TMEM98	38	4.5422
BP	GO:0050777	negative regulation of immune response	40/2001	150/18670	3.3838e-08	1.66313e-06	1.22728e-06	LILRB1/IL7R/INPP5D/TNFAIP3/SAMSN1/IL13RA2/SERPINB9/BCL6/BST2/CR1/FCRLB/ENPP3/FCGR2B/JAK3/IL33/CCR2/COL3A1/TGFB3/PTPRC/FOXF1/IFI16/SPINK5/TGFB1/IL10/ANGPT1/SERPING1/SLAMF8/HLX/HAVCR2/CEACAM1/PTPN6/GPX1/CTLA4/A2M/NLRP6/CD300A/TGFB2/MMP12/LOXL3/FGL2	40	5.37587
BP	GO:0048872	homeostasis of number of cells	56/2001	246/18670	3.40408e-08	1.66313e-06	1.22728e-06	IL6/FCER1G/ADA/IL7R/INHBA/INPP5D/PDE4B/TNFAIP3/CXCR2/RASSF2/HCLS1/BCL6/MAFB/AXL/PIK3CD/CYLD/FH/GPR183/DOCK11/JAK3/CORO1A/CCR2/TNFSF13B/BPGM/CXCL6/ZFP36L1/EPAS1/JAM3/ID2/MEF2C/PIK3CB/G6PD/TGFB1/SFXN1/SIT1/IKZF1/TMOD3/FLVCR1/DYRK3/AKT3/AMPD3/ETS1/TNFRSF17/ANKRD54/ACVR2A/ZFP36/ACVR1B/SASH3/NCKAP1L/NAPEPLD/SH2B2/PKN1/ADAM17/KITLG/TSC22D3/SLC25A38	56	4.27618
BP	GO:0051216	cartilage development	50/2001	209/18670	3.41853e-08	1.66313e-06	1.22728e-06	COL7A1/CSGALNACT1/WNT5A/LOXL2/TIMP1/FGF2/STC1/TGFBI/BMPR1A/COL12A1/ACVRL1/PRRX1/CD44/COL1A1/CHI3L1/SATB2/TGFBR2/COL27A1/COL6A2/CHSY1/RUNX2/SOX5/AXIN2/COL6A1/TRPS1/COL6A3/CHST11/CTSK/LUM/MMP13/MGP/ECM1/SNAI2/MEF2C/ANXA6/RUNX3/MSX2/TGFB1/ITGB8/POC1A/CHRDL2/PTHLH/ESRRA/FGFR3/LTBP3/IHH/RARB/EFEMP1/SFRP2/TAPT1	50	4.52548
BP	GO:0072503	cellular divalent inorganic cation homeostasis	93/2001	493/18670	3.54712e-08	1.71177e-06	1.26317e-06	FPR1/S100A8/WNT5A/C5AR1/FGF2/STC1/CEMIP/GPR65/AFG3L2/CCR1/CXCR2/EDNRA/FPR2/FYN/PROK2/CAV1/CCL28/S1PR3/PKD2/GJA1/PDGFRA/CACNA2D1/GPER1/EDNRB/S100A9/GOT1/CORO1A/ATP2B4/NMUR2/CD38/CCR2/PRKCB/SLC11A1/PLCG2/CYSLTR1/RASA3/S1PR4/PTPRC/ANXA6/PIK3CB/TGFB1/APLNR/P2RY6/C3AR1/XK/C19orf12/CXCR1/SLC39A8/ANXA5/CXCR4/FAM155A/TRPA1/MYO5A/PTGFR/SLC39A6/GPR157/PIK3CG/SLC39A5/BDKRB2/ATP2C2/PLCE1/THY1/P2RX4/SWAP70/S1…	93	5.70323
BP	GO:0071706	tumor necrosis factor superfamily cytokine production	43/2001	168/18670	3.8802e-08	1.84317e-06	1.36013e-06	PTAFR/FCER1G/LILRA2/WNT5A/LILRB1/TWIST1/TNFAIP3/LRRK2/ADAM8/TLR4/LY96/TLR1/MMP8/LILRA5/CLEC7A/CD14/AXL/ARHGEF2/TLR2/RIPK2/CCR2/SLAMF1/CD86/FZD5/PTPRC/RASGRP1/IL10/ANGPT1/ARFGEF2/SIRPA/CLEC4A/HAVCR2/CLU/TYROBP/PTPN6/PTPN22/NOD2/ORM1/ZFP36/SASH3/CYBB/CD2/CX3CL1	43	5.94744
BP	GO:0002822	regulation of adaptive immune response based on somatic recombination of immune receptors built from immunoglobulin superfamily domains	39/2001	145/18670	3.881e-08	1.84317e-06	1.36013e-06	IL6/TNFRSF1B/FCER1G/ADA/LILRB1/IL7R/TNFAIP3/IL1B/BCL6/NLRP3/CR1/BTK/FCGR2B/JAK3/IL1R1/IL33/RIPK2/CCR2/SLC11A1/TNFSF13B/FZD5/PTPRC/MEF2C/TGFB1/IL10/CD80/IL12RB1/WAS/CD1D/C3/HLX/HAVCR2/CD40/CEACAM1/PTPN6/MAD2L2/SASH3/PKN1/LOXL3	39	5.60449
BP	GO:0050920	regulation of chemotaxis	51/2001	217/18670	4.64113e-08	2.18681e-06	1.61372e-06	IL6/CCL4/CXCL8/WNT5A/C5AR1/FGF2/ROBO1/CCR1/CXCR2/FPR2/DYSF/CCL2/PDGFRA/CDH13/GPR183/GPSM3/RAC2/CCR2/WNK1/ANO6/JAM3/PRKD2/TGFB1/NRP1/C3AR1/ANGPT2/CXCR4/KDR/SLAMF8/SEMA3C/AIF1/MYCBP2/IL16/P2RX4/SWAP70/S1PR1/SEMA4A/PDGFB/SMOC2/SERPINE1/PDGFRB/CXCL13/NCKAP1L/SEMA4D/SEMA4C/ADAM17/MTUS1/VEGFC/LPAR1/C1QBP/ZSWIM5	51	5.46109
BP	GO:0072511	divalent inorganic cation transport	92/2001	489/18670	4.78481e-08	2.2369e-06	1.65068e-06	CCL4/PTGS2/LILRA2/LILRB1/FGF2/PDE4B/STC1/CEMIP/AFG3L2/CCR1/FYN/ICAM1/CAV1/LILRA5/PKD2/DYSF/CCL2/PANX1/GJA1/BSPRY/CACNA2D1/LILRB2/GPER1/ZDHHC13/TRPM6/HOMER1/CORO1A/ATP2B4/GNAI2/NMUR2/PRKCB/SLC11A1/PLCG2/CYSLTR1/RASA3/ANO6/RGS4/PTPRC/ANXA6/CALCRL/TRPV2/G6PD/TGFB1/APLNR/SPINK1/P2RY6/CNNM2/SLC39A8/ANXA5/CXCR4/FAM155A/CYP27B1/TRPA1/MYO5A/SLC39A6/PIK3CG/ZDHHC17/PHB/SLC39A5/CNNM4/ATP2C2/PLCE1/TSPAN13/TH…	92	4.79583
BP	GO:0042093	T-helper cell differentiation	22/2001	58/18670	5.00538e-08	2.27153e-06	1.67623e-06	IL6/BCL6/NLRP3/BATF/MYB/GPR183/JAK3/RIPK2/CD86/RELB/IRF4/SLAMF6/CD80/IL12RB1/HLX/SEMA4A/LEF1/RORA/LY9/PTGER4/LOXL3/TMEM98	22	3.41121
BP	GO:0032675	regulation of interleukin-6 production	40/2001	152/18670	5.03552e-08	2.27153e-06	1.67623e-06	PTAFR/IL6/FCER1G/LILRA2/IL1RN/WNT5A/TWIST1/INPP5D/CEBPB/TNFAIP3/TLR4/TLR1/IL1B/MMP8/LILRA5/HGF/CLEC7A/LILRB2/ARHGEF2/TLR2/MAPK13/IL33/RIPK2/SLAMF1/TLR8/IL10/CD200/ARRB1/AIF1/SIRPA/HAVCR2/IL17A/TYROBP/BANK1/PTPN6/PTPN22/NOD2/ORM1/NCKAP1L/CX3CL1	40	5.6921
BP	GO:0050921	positive regulation of chemotaxis	37/2001	135/18670	5.04058e-08	2.27153e-06	1.67623e-06	IL6/CCL4/CXCL8/WNT5A/C5AR1/FGF2/CCR1/CXCR2/FPR2/DYSF/CDH13/GPSM3/RAC2/CCR2/WNK1/ANO6/PRKD2/TGFB1/NRP1/C3AR1/CXCR4/KDR/AIF1/IL16/P2RX4/SWAP70/S1PR1/PDGFB/SMOC2/SERPINE1/PDGFRB/CXCL13/NCKAP1L/ADAM17/VEGFC/LPAR1/C1QBP	37	5.09637
BP	GO:0035710	CD4-positive, alpha-beta T cell activation	29/2001	92/18670	5.04224e-08	2.27153e-06	1.67623e-06	IL6/BCL6/NLRP3/BATF/MYB/SH3RF1/TGFBR2/GPR183/CD83/JAK3/RIPK2/CD86/RELB/IRF4/RUNX3/SLAMF6/SATB1/CD80/IL12RB1/HLX/SEMA4A/LEF1/RORA/SASH3/NCKAP1L/LY9/PTGER4/LOXL3/TMEM98	29	3.8996
BP	GO:0018212	peptidyl-tyrosine modification	74/2001	366/18670	5.04868e-08	2.27153e-06	1.67623e-06	IL6/SLA/CSF3/MAP2K6/FGR/IL11/SAMSN1/FYN/ICAM1/OSM/CAV1/HCLS1/SOCS3/ITGA5/SH3BP5/CD44/LILRA5/HGF/HCK/FLT1/AXL/PDGFRA/PECAM1/ITGB2/DDR2/LRP4/BTK/ARHGEF2/JAK3/RIPK2/STAP2/PTPRC/LMTK2/TGFB1/NRP1/IL24/SPINK1/CD80/ANGPT1/TEK/EPHB2/DYRK3/KDR/YES1/NCF1/ERBB3/BLK/THY1/FGFR2/BANK1/PDGFB/CD40/CHMP6/PTPN6/FGFR3/DLG4/PDGFRB/PTPN1/TTK/CBL/SEMA4D/ADAM17/EFEMP1/CD300A/PRNP/SFRP2/EPHA4/ENPP2/KITLG/EPHB1/TPST1/STY…	74	5.1149
BP	GO:0022604	regulation of cell morphogenesis	91/2001	484/18670	5.83883e-08	2.60743e-06	1.92411e-06	RHOQ/MSN/RHOH/FGR/WNT5A/ARHGAP44/SPP1/CHN1/LRRK2/ROBO1/LST1/FYN/ICAM1/CD44/CCL2/HCK/PDPN/PREX1/ITGB2/HECW2/LRP4/SH3D19/PPP1R9A/SPARC/FITM2/CORO1A/FGD3/DAB1/OLFM1/PALMD/TRPV2/DLG1/NEDD4L/PLXND1/NRP1/DPYSL2/NRCAM/FLNA/DBN1/FMNL1/NTN1/XK/PLXNC1/EPHB2/CXCR4/SDC2/S100B/DLC1/SHROOM3/KDR/SEMA3C/MYCBP2/THY1/TPM1/FERMT2/AP1AR/EPS8/SEMA4A/RHOJ/GRIP1/MYADM/FMNL3/ZEB2/FGD2/ARPIN/DLG4/TACSTD2/PLXNA1/SHANK3/VI…	91	4.50762
BP	GO:0060350	endochondral bone morphogenesis	25/2001	73/18670	6.71772e-08	2.97769e-06	2.19734e-06	COL7A1/CSGALNACT1/STC1/COL12A1/COL1A1/TGFBR2/NAB1/TMEM119/COL27A1/COL6A2/RUNX2/AXIN2/COL6A1/COL6A3/MMP13/MEF2C/ANXA6/TEK/COL13A1/POC1A/FGFR3/MMP14/IHH/RARB/ALPL	25	3.4
BP	GO:0070664	negative regulation of leukocyte proliferation	26/2001	78/18670	6.91265e-08	3.04156e-06	2.24447e-06	LILRB1/MNDA/INPP5D/CEBPB/TNFAIP3/LST1/LILRB2/BTK/ENPP3/FCGR2B/CD86/DLG1/PAWR/TGFB1/IL10/CD80/HAVCR2/TYROBP/PTPN6/CTLA4/IHH/PKN1/CD300A/PRNP/CCL8/BTN2A2	26	3.53009
BP	GO:0032680	regulation of tumor necrosis factor production	41/2001	160/18670	7.70005e-08	3.36329e-06	2.48188e-06	PTAFR/FCER1G/LILRA2/WNT5A/LILRB1/TWIST1/TNFAIP3/LRRK2/TLR4/LY96/TLR1/MMP8/LILRA5/CLEC7A/CD14/AXL/ARHGEF2/TLR2/RIPK2/CCR2/SLAMF1/FZD5/PTPRC/RASGRP1/IL10/ANGPT1/ARFGEF2/SIRPA/CLEC4A/HAVCR2/CLU/TYROBP/PTPN6/PTPN22/NOD2/ORM1/ZFP36/SASH3/CYBB/CD2/CX3CL1	41	5.77843
BP	GO:0018108	peptidyl-tyrosine phosphorylation	73/2001	363/18670	7.7862e-08	3.37628e-06	2.49147e-06	IL6/SLA/CSF3/MAP2K6/FGR/IL11/SAMSN1/FYN/ICAM1/OSM/CAV1/HCLS1/SOCS3/ITGA5/SH3BP5/CD44/LILRA5/HGF/HCK/FLT1/AXL/PDGFRA/PECAM1/ITGB2/DDR2/LRP4/BTK/ARHGEF2/JAK3/RIPK2/STAP2/PTPRC/LMTK2/TGFB1/NRP1/IL24/SPINK1/CD80/ANGPT1/TEK/EPHB2/DYRK3/KDR/YES1/NCF1/ERBB3/BLK/THY1/FGFR2/BANK1/PDGFB/CD40/CHMP6/PTPN6/FGFR3/DLG4/PDGFRB/PTPN1/TTK/CBL/SEMA4D/ADAM17/EFEMP1/CD300A/PRNP/SFRP2/EPHA4/ENPP2/KITLG/EPHB1/STYK1/FES…	73	5.03277
BP	GO:0072593	reactive oxygen species metabolic process	61/2001	284/18670	8.09205e-08	3.48366e-06	2.5707e-06	PTGS2/NOX1/ITGAM/LRRK2/TLR4/IL1B/MMP8/MMP3/PRDX5/FPR2/FYN/ICAM1/NCF2/CAV1/CLEC7A/PKD2/TGFBR2/CFLAR/PREX1/NCF4/ITGB2/TLR2/ATP2B4/GNAI2/PTX3/RAC2/PXDN/G6PD/KLF4/TGFB1/IL10/SH3PXD2B/TFAP2A/GLA/RFK/MPV17/VAV1/NCF1/NDUFS3/AIF1/SIRPA/P2RX4/CLU/TYROBP/PDGFB/PID1/SLC25A33/GPX1/HK2/GCHFR/PDGFRB/CPS1/DDIT4/RORA/ASS1/NDUFS4/FOXM1/RAB27A/CYBB/RNF41/HBD	61	4.22522
BP	GO:0042098	T cell proliferation	45/2001	184/18670	8.17688e-08	3.49503e-06	2.5791e-06	IL6/TNFRSF1B/MSN/LILRB1/CEBPB/IL1B/FYN/SH3RF1/TGFBR2/GJA1/LILRB2/JAK3/CORO1A/RAC2/RIPK2/CCR2/SLC11A1/DOCK8/TNFSF13B/TNFRSF4/CD86/PTPRC/DLG1/HHLA2/PAWR/TGFB1/SATB1/IL10/CD80/IL12RB1/CD1D/TNFSF8/PIK3CG/AIF1/HAVCR2/PTPN6/CD70/CTLA4/SASH3/NCKAP1L/IHH/PRNP/VCAM1/HLA-DPA1/BTN2A2	45	5.21749
BP	GO:0070371	ERK1 and ERK2 cascade	66/2001	317/18670	8.42315e-08	3.57476e-06	2.63793e-06	CCL4/PDE8A/C5AR1/FGF2/TLR4/CTSH/CCR1/IL1B/FPR2/ICAM1/CD44/CHI3L1/HMGCR/CCL2/NDRG2/FLT1/PDGFRA/CFLAR/GPR183/GPER1/APIP/GNAI2/RIPK2/SLAMF1/FFAR4/ZFP36L1/PRKD2/PTPRC/RASGRP1/DLG1/KLF4/TGFB1/NRP1/DUSP4/RPS6KA6/P2RY6/ANGPT1/TEK/EPHB2/CCL18/ARRB1/KDR/PHB/SIRPA/HAVCR2/FGFR2/PDGFB/CAMK2N1/CEACAM1/PTPN6/FGFR3/PTPN22/NOD2/PDGFRB/PTPN1/RAMP3/NLRP6/MAP3K12/ACKR3/PTGER4/SPRY4/CCL8/EPHB1/CX3CL1/BTN2A2/CSF1R	66	3.69274
BP	GO:0043405	regulation of MAP kinase activity	69/2001	337/18670	8.5415e-08	3.59946e-06	2.65616e-06	FPR1/S100A12/IRAK2/MAP2K6/WNT5A/C5AR1/FGF2/RGS2/LRRK2/ADAM8/TLR4/ROBO1/IL1B/GADD45B/PROK2/PRKAA1/CAV1/HGF/HMGCR/FLT1/RGS3/AIDA/DUSP14/MAP4K5/TRIB2/RIPK2/MDFIC/FZD10/TGFB3/DKK1/FZD5/RGS4/PTPRC/RASGRP1/STK38/PIK3CB/TGFB1/DUSP4/LAX1/EPHB2/CXCR4/SMPD1/ARRB1/PIK3CG/PLCE1/PDGFB/CD40/ERN1/PTPN6/ZEB2/FGD2/MAP3K1/UCHL1/PTPN22/NOD2/PDGFRB/PTPN1/MLKL/MAP3K3/PKN1/IRAK1/MAP3K12/CD300A/SFRP2/EPHA4/SPRY4/KITLG/…	69	4.69505
BP	GO:0032635	interleukin-6 production	41/2001	161/18670	9.27502e-08	3.88124e-06	2.86409e-06	PTAFR/IL6/FCER1G/LILRA2/IL1RN/WNT5A/TWIST1/INPP5D/CEBPB/TNFAIP3/TLR4/TLR1/IL1B/MMP8/LILRA5/HGF/CLEC7A/LILRB2/ARHGEF2/TLR2/MAPK13/IL33/RIPK2/SLAMF1/TLR8/IL10/CD200/ARRB1/AIF1/SIRPA/HAVCR2/IL17A/TYROBP/BANK1/PTPN6/PTPN22/NOD2/ORM1/NCKAP1L/IL18RAP/CX3CL1	41	5.77843
BP	GO:0006637	acyl-CoA metabolic process	31/2001	105/18670	9.57985e-08	3.947e-06	2.91262e-06	ELOVL6/PDHA1/ACSL4/ACSL1/MPC2/ACAT1/KYNU/ACSL3/ACSM3/ELOVL5/FAR1/ACSS2/FAR2/SUCLG1/DLAT/HMGCS1/SLC25A1/HMGCL/TDO2/GSTZ1/SCD/HSD17B4/ACOT13/MPC1/PDHX/SUCLG2/ACSL5/DLD/THEM4/DBI/ELOVL3	31	-3.4125
BP	GO:0035383	thioester metabolic process	31/2001	105/18670	9.57985e-08	3.947e-06	2.91262e-06	ELOVL6/PDHA1/ACSL4/ACSL1/MPC2/ACAT1/KYNU/ACSL3/ACSM3/ELOVL5/FAR1/ACSS2/FAR2/SUCLG1/DLAT/HMGCS1/SLC25A1/HMGCL/TDO2/GSTZ1/SCD/HSD17B4/ACOT13/MPC1/PDHX/SUCLG2/ACSL5/DLD/THEM4/DBI/ELOVL3	31	-3.4125
BP	GO:0051056	regulation of small GTPase mediated signal transduction	69/2001	338/18670	9.63004e-08	3.947e-06	2.91262e-06	RHOQ/TAGAP/RHOH/ARHGAP44/CHN1/ROBO1/GPR65/RALGAPA1/TIMP2/BCL6/ARHGDIB/ARHGAP9/MAP4K4/ARHGAP30/CYTH4/PREX1/ARHGAP25/VAV3/ARHGEF2/RAC2/COL3A1/ARHGAP29/FGD3/RASA3/ARHGAP21/RASGRP1/NRP1/SYDE1/NET1/ARHGEF6/ARFGEF2/EPHB2/IRS2/FARP2/RASA2/ARRB1/RASGRF2/DLC1/ARF6/ARHGEF9/VAV1/RALGPS2/HEG1/PLCE1/IQSEC1/ARFGEF1/EPS8/RHOJ/FGD2/OCRL/RACGAP1/SIPA1/SHOC2/ARHGAP31/PDGFRB/EPS8L3/CBL/CDC42SE1/A2M/SH2B2/GPR4/FOXM1…	69	2.76887
BP	GO:0002294	CD4-positive, alpha-beta T cell differentiation involved in immune response	22/2001	60/18670	1.01907e-07	4.14838e-06	3.06122e-06	IL6/BCL6/NLRP3/BATF/MYB/GPR183/JAK3/RIPK2/CD86/RELB/IRF4/SLAMF6/CD80/IL12RB1/HLX/SEMA4A/LEF1/RORA/LY9/PTGER4/LOXL3/TMEM98	22	3.41121
BP	GO:0008360	regulation of cell shape	39/2001	150/18670	1.04532e-07	4.22648e-06	3.11886e-06	RHOQ/MSN/RHOH/FGR/LST1/FYN/ICAM1/CCL2/HCK/PDPN/ITGB2/CORO1A/FGD3/PALMD/DLG1/PLXND1/FMNL1/PLXNC1/S100B/DLC1/SHROOM3/KDR/TPM1/FERMT2/EPS8/SEMA4A/RHOJ/FMNL3/FGD2/PLXNA1/VIL1/CDC42SE1/PARVB/SEMA4D/FMNL2/LPAR1/BAMBI/FES/CSF1R	39	4.64372
BP	GO:0007204	positive regulation of cytosolic calcium ion concentration	66/2001	319/18670	1.07908e-07	4.3337e-06	3.19798e-06	FPR1/C5AR1/FGF2/CEMIP/GPR65/CCR1/CXCR2/EDNRA/FPR2/FYN/PROK2/CAV1/CCL28/S1PR3/PKD2/GJA1/PDGFRA/CACNA2D1/GPER1/EDNRB/CORO1A/ATP2B4/NMUR2/CD38/CCR2/PLCG2/CYSLTR1/RASA3/S1PR4/PTPRC/TGFB1/APLNR/P2RY6/C3AR1/CXCR1/CXCR4/FAM155A/TRPA1/MYO5A/PTGFR/GPR157/PIK3CG/BDKRB2/PLCE1/THY1/P2RX4/SWAP70/S1PR1/P2RX5/PTPN6/DLG4/PML/CAMK2D/CXCL13/RAMP3/TRPC6/KNG1/CCR10/GPR4/PRNP/ACKR3/PTGER4/LPAR1/CX3CL1/PTGDR/TRPM2	66	6.15457
BP	GO:1904951	positive regulation of establishment of protein localization	86/2001	456/18670	1.17019e-07	4.66828e-06	3.44488e-06	AIM2/IL6/PTGS2/FGR/LILRA2/WNT5A/IL17RA/ITGAM/TWIST1/CEMIP/LRRK2/ADAM8/TLR4/TLR1/IL1B/MMP8/FYN/OSM/PRKAA1/HCLS1/RGCC/NLRP3/LILRA5/PANX1/CD14/GJA1/CLEC4E/PTP4A3/GPER1/CLEC5A/ITGB2/FCN1/TLR2/MPC2/CD38/IL33/RAC2/RIPK2/HTRA2/TLR8/CARD8/TNFRSF4/TGFB3/FZD5/RASGRP1/FFAR2/TGFB1/ACSL3/IL10/ABLIM3/FLNA/IRS2/ARRB1/ARF6/IL1A/AIF1/BLK/RAB29/HAVCR2/IL17A/EDEM2/CASP1/IGHD/EXPH5/PTPN22/NOD2/ORM1/MCU/GOLPH3L/MYRIP…	86	4.74464
BP	GO:0070372	regulation of ERK1 and ERK2 cascade	63/2001	300/18670	1.18873e-07	4.71084e-06	3.47628e-06	CCL4/PDE8A/C5AR1/FGF2/TLR4/CCR1/IL1B/FPR2/ICAM1/CD44/CHI3L1/HMGCR/CCL2/NDRG2/FLT1/PDGFRA/CFLAR/GPR183/GPER1/APIP/GNAI2/RIPK2/SLAMF1/FFAR4/PRKD2/PTPRC/RASGRP1/DLG1/KLF4/TGFB1/NRP1/DUSP4/RPS6KA6/P2RY6/ANGPT1/TEK/EPHB2/CCL18/ARRB1/KDR/PHB/SIRPA/HAVCR2/FGFR2/PDGFB/CAMK2N1/CEACAM1/PTPN6/FGFR3/PTPN22/NOD2/PDGFRB/PTPN1/RAMP3/NLRP6/MAP3K12/ACKR3/SPRY4/CCL8/EPHB1/CX3CL1/BTN2A2/CSF1R	63	3.65366
BP	GO:0055074	calcium ion homeostasis	88/2001	471/18670	1.29143e-07	5.08416e-06	3.75177e-06	FPR1/WNT5A/C5AR1/FGF2/STC1/CEMIP/GPR65/AFG3L2/CCR1/CXCR2/EDNRA/FPR2/FYN/PROK2/CAV1/CCL28/S1PR3/PKD2/GJA1/PDGFRA/CACNA2D1/GPER1/EDNRB/GOT1/CORO1A/ATP2B4/NMUR2/CD38/CCR2/PRKCB/PLCG2/CYSLTR1/RASA3/S1PR4/PTPRC/ANXA6/PIK3CB/TGFB1/APLNR/P2RY6/C3AR1/XK/C19orf12/CXCR1/ANXA5/CXCR4/FAM155A/CYP27B1/TRPA1/MYO5A/PTGFR/GPR157/PIK3CG/BDKRB2/ATP2C2/PLCE1/THY1/SNX10/P2RX4/SWAP70/S1PR1/TMEM64/CD40/P2RX5/PTPN6/MICU…	88	5.75642
BP	GO:0031589	cell-substrate adhesion	71/2001	354/18670	1.30453e-07	5.10216e-06	3.76505e-06	LAMB2/LGALS1/ACVRL1/BCL6/ITGA5/CCL28/CD44/COL1A1/COL8A1/LAMC1/PDPN/AXL/MAP4K4/PLAU/CDH13/PECAM1/PREX1/VWF/ITGB2/DDR2/COL5A3/EMP2/ITGAL/MYO1G/CORO1A/RAC2/COL3A1/EMILIN2/JAM3/FOXF1/EGFL6/PIK3CB/NRP1/NINJ1/FLNA/ANGPT2/ANGPT1/TEK/DLC1/COL13A1/ACTN1/KDR/PTPRK/GPM6B/THY1/FERMT2/AP1AR/MYADM/LAMA5/MMP14/SGCE/SMOC2/SERPINE1/TACSTD2/ZYX/ITGA4/NID1/PRKX/ECM2/PARVG/ANTXR1/PARVB/MMRN2/KANK1/MMP12/MACF1/VCAM1/…	71	6.05259
BP	GO:0032640	tumor necrosis factor production	41/2001	163/18670	1.33733e-07	5.19648e-06	3.83465e-06	PTAFR/FCER1G/LILRA2/WNT5A/LILRB1/TWIST1/TNFAIP3/LRRK2/TLR4/LY96/TLR1/MMP8/LILRA5/CLEC7A/CD14/AXL/ARHGEF2/TLR2/RIPK2/CCR2/SLAMF1/FZD5/PTPRC/RASGRP1/IL10/ANGPT1/ARFGEF2/SIRPA/CLEC4A/HAVCR2/CLU/TYROBP/PTPN6/PTPN22/NOD2/ORM1/ZFP36/SASH3/CYBB/CD2/CX3CL1	41	5.77843
BP	GO:0071621	granulocyte chemotaxis	34/2001	123/18670	1.38487e-07	5.34651e-06	3.94536e-06	CCL4/S100A12/S100A8/CSF3R/FCER1G/CXCL8/IL1RN/IL17RA/C5AR1/PDE4B/CXCR2/IL1B/DYSF/CCL2/PIK3CD/PREX1/ITGB2/VAV3/S100A9/RAC2/CXCL6/JAM3/C3AR1/CXCR1/CCL18/VAV1/PIK3CG/CXCL5/CXCL13/NCKAP1L/TGFB2/CCL8/CX3CL1/C1QBP	34	5.14496
BP	GO:0006874	cellular calcium ion homeostasis	86/2001	458/18670	1.42862e-07	5.39457e-06	3.98083e-06	FPR1/WNT5A/C5AR1/FGF2/STC1/CEMIP/GPR65/AFG3L2/CCR1/CXCR2/EDNRA/FPR2/FYN/PROK2/CAV1/CCL28/S1PR3/PKD2/GJA1/PDGFRA/CACNA2D1/GPER1/EDNRB/GOT1/CORO1A/ATP2B4/NMUR2/CD38/CCR2/PRKCB/PLCG2/CYSLTR1/RASA3/S1PR4/PTPRC/ANXA6/PIK3CB/TGFB1/APLNR/P2RY6/C3AR1/XK/C19orf12/CXCR1/ANXA5/CXCR4/FAM155A/TRPA1/MYO5A/PTGFR/GPR157/PIK3CG/BDKRB2/ATP2C2/PLCE1/THY1/P2RX4/SWAP70/S1PR1/TMEM64/CD40/P2RX5/PTPN6/MICU2/MCU/DLG4/PML…	86	5.6073
BP	GO:0002287	alpha-beta T cell activation involved in immune response	22/2001	61/18670	1.43338e-07	5.39457e-06	3.98083e-06	IL6/BCL6/NLRP3/BATF/MYB/GPR183/JAK3/RIPK2/CD86/RELB/IRF4/SLAMF6/CD80/IL12RB1/HLX/SEMA4A/LEF1/RORA/LY9/PTGER4/LOXL3/TMEM98	22	3.41121
BP	GO:0002293	alpha-beta T cell differentiation involved in immune response	22/2001	61/18670	1.43338e-07	5.39457e-06	3.98083e-06	IL6/BCL6/NLRP3/BATF/MYB/GPR183/JAK3/RIPK2/CD86/RELB/IRF4/SLAMF6/CD80/IL12RB1/HLX/SEMA4A/LEF1/RORA/LY9/PTGER4/LOXL3/TMEM98	22	3.41121
BP	GO:0045123	cellular extravasation	22/2001	61/18670	1.43338e-07	5.39457e-06	3.98083e-06	PTAFR/SELL/SELE/ADAM8/ICAM1/SELPLG/CCL28/CCL2/PIK3CD/PECAM1/ITGB2/IL1R1/CCR2/PLVAP/PIK3CG/SELP/SIRPA/THY1/ITGA4/PTGER4/VCAM1/CX3CL1	22	3.83761
BP	GO:0001776	leukocyte homeostasis	27/2001	86/18670	1.58511e-07	5.9283e-06	4.37469e-06	IL6/FCER1G/ADA/PDE4B/TNFAIP3/CXCR2/AXL/PIK3CD/GPR183/DOCK11/JAK3/CORO1A/CCR2/TNFSF13B/CXCL6/JAM3/MEF2C/PIK3CB/TGFB1/SIT1/TNFRSF17/NCKAP1L/SH2B2/PKN1/ADAM17/KITLG/TSC22D3	27	4.42635
BP	GO:0007492	endoderm development	25/2001	76/18670	1.64698e-07	6.12143e-06	4.5172e-06	COL7A1/INHBA/MMP2/COL4A2/MMP9/MMP8/BMPR1A/COL12A1/ITGA5/COL8A1/LAMC1/ITGB2/COL5A2/COL6A1/DKK1/ZFP36L1/TGFB1/HDAC1/SOX7/COL5A1/KIF16B/MMP14/ITGA4/GATA6/SOX17	25	3.4
BP	GO:0002703	regulation of leukocyte mediated immunity	47/2001	201/18670	1.8124e-07	6.69468e-06	4.94022e-06	PTAFR/IL6/TNFRSF1B/FCER1G/FGR/LILRB1/IL7R/ITGAM/TLR4/IL13RA2/IL1B/SERPINB9/BCL6/NLRP3/BST2/CR1/ITGB2/BTK/FCGR2B/JAK3/IL1R1/RAC2/CCR2/CXCL6/FZD5/PTPRC/RASGRP1/FOXF1/SLAMF6/TGFB1/IL10/IL12RB1/WAS/CD1D/VAV1/C3/HAVCR2/CD40/CEACAM1/PTPN6/MAD2L2/NOD2/SASH3/SNX4/CD300A/IL18RAP/FES	47	5.98046
BP	GO:0031348	negative regulation of defense response	53/2001	239/18670	1.93431e-07	7.10116e-06	5.24017e-06	TNFRSF1B/ADA/LILRB1/TNFAIP6/TNFAIP3/TSPAN6/FPR2/SERPINB9/SOCS3/NLRP3/HGF/C5orf30/CR1/GPER1/SERPINF1/ENPP3/FCGR2B/HTRA1/FFAR4/CST7/ADCY7/RNF125/PTPRC/FOXF1/IFI16/CALCRL/SPINK5/KLF4/IL10/IL1R2/TEK/SERPING1/SEC14L1/CD200/PPM1B/SLAMF8/RNF26/TNFAIP8L2/SIRPA/HAVCR2/ETS1/SIGLEC10/CEACAM1/GPX1/CDH5/RORA/A2M/NLRP6/PTGER4/MMP12/CX3CL1/FGL2/C1QBP	53	3.70874
BP	GO:0060485	mesenchyme development	59/2001	278/18670	2.02993e-07	7.40676e-06	5.46569e-06	IL6/BASP1/S100A4/WNT5A/LOXL2/TWIST1/ROBO1/IL1B/EDNRA/BMPR1A/ACVRL1/RGCC/HGF/COL1A1/PKD2/PDPN/TGFBR2/EDNRB/AXIN2/MEOX1/ENG/WWTR1/TGFB3/ZFP36L1/SNAI2/FOXF1/MEF2C/OLFM1/ANXA6/HNRNPAB/WNT2/MSX2/TGFB1/NRP1/KLHL12/SEMA3C/ERBB3/FGFR2/SEMA4A/OVOL2/ZEB2/LAMA5/MAD2L2/PHACTR4/LEF1/BNC2/PDGFRB/AKNA/TGFB1I1/FOXA2/SEMA4D/SEMA4C/TGFB2/SFRP2/DACT3/KITLG/LOXL3/BAMBI/TAPT1	59	4.29623
BP	GO:0032652	regulation of interleukin-1 production	30/2001	103/18670	2.13501e-07	7.71705e-06	5.69466e-06	AIM2/LILRA2/WNT5A/MNDA/TNFAIP3/TLR4/S1PR3/NLRP3/LILRA5/CLEC7A/PANX1/RIPK2/SPHK1/TLR8/CARD8/FZD5/IFI16/IL10/IL1R2/SIRPA/HAVCR2/TYROBP/CEACAM1/CASP1/IGHD/NOD2/ORM1/PML/TRIM16/CX3CL1	30	4.38178
BP	GO:0003416	endochondral bone growth	18/2001	44/18670	2.14076e-07	7.71705e-06	5.69466e-06	COL7A1/STC1/COL12A1/TGFBR2/COL27A1/COL6A2/DDR2/COL6A1/COL6A3/MMP13/ECM1/ANXA6/MSX2/POC1A/FGFR2/FGFR3/BNC2/RARB	18	2.82843
BP	GO:0030282	bone mineralization	32/2001	114/18670	2.17944e-07	7.80945e-06	5.76285e-06	PTGS2/FGR/TWIST1/SRGN/CCR1/BMPR1A/FAM20C/COL1A2/GJA1/TMEM119/KLF10/DDR2/AXIN2/MMP13/MGP/ANO6/TGFB3/ECM1/MEF2C/TGFB1/TFAP2A/CYP27B1/LOX/GPM6B/SNX10/FGFR2/S1PR1/PTHLH/FGFR3/ACVR2A/LTBP3/FBN2	32	3.88909
BP	GO:0002449	lymphocyte mediated immunity	70/2001	352/18670	2.24403e-07	7.99301e-06	5.8983e-06	IL6/TNFRSF1B/FCER1G/LILRB1/IL7R/INPP5D/CTSH/IL13RA2/IL1B/UNG/SERPINB9/ICAM1/BCL6/NLRP3/BATF/C1R/CR1/BTK/EMP2/MYO1G/FCGR2B/CORO1A/C1S/IL1R1/CCR2/SLC11A1/IGLV6-57/TLR8/FZD5/PTPRC/RASGRP1/DLG1/SLAMF6/POU2F2/TGFB1/CD27/IL10/IGHM/SLAMF7/IL12RB1/SERPING1/WAS/IGLL5/CD1D/VAV1/C3/PRF1/IGKC/HAVCR2/SWAP70/CLU/IGLC1/CD40/CEACAM1/PTPN6/IGHD/TRBC1/MAD2L2/IGHG1/CD70/RFTN1/SASH3/IGHV1-69/GZMB/RAB27A/IL18RAP/LYST…	70	6.69328
BP	GO:0030183	B cell differentiation	35/2001	131/18670	2.26944e-07	8.03569e-06	5.9298e-06	ADA/IL11/INHBA/INPP5D/LGALS1/BCL6/HHEX/CYLD/GPR183/BTK/DOCK11/FCGR2B/JAK3/IKZF3/PLCG2/ZFP36L1/ID2/PTPRC/CD79A/POU2F2/CD27/IL10/SLAMF8/MFNG/PTPN6/CD79B/CMTM7/MMP14/ITGA4/NFAM1/NCKAP1L/ADAM17/VCAM1/LYL1/PRKDC	35	5.23996
BP	GO:0032612	interleukin-1 production	32/2001	115/18670	2.71263e-07	9.54846e-06	7.04612e-06	AIM2/LILRA2/WNT5A/MNDA/TNFAIP3/TLR4/IL1B/S1PR3/NLRP3/LILRA5/CLEC7A/PANX1/GBP5/RIPK2/SPHK1/TLR8/CARD8/FZD5/IFI16/IL10/IL1R2/SIRPA/HAVCR2/TYROBP/CEACAM1/CASP1/IGHD/NOD2/ORM1/PML/TRIM16/CX3CL1	32	4.59619
BP	GO:0032970	regulation of actin filament-based process	75/2001	388/18670	2.74949e-07	9.6216e-06	7.10009e-06	RHOQ/CSF3/RHOH/PLEK/ARHGAP44/PDE4B/STC1/GMFG/GPR65/ICAM1/CAV1/HCLS1/COTL1/RGCC/ARHGDIB/HCK/PDPN/BST2/PDGFRA/PREX1/PPP1R9A/WASL/CORO1A/AKAP9/ODAM/FZD10/TGFB3/JAM3/RGS4/MEF2C/DLG1/TGFB1/NRP1/SH3PXD2B/FLNA/KANK3/DBN1/TMOD3/TEK/WAS/PAM/DSP/DLC1/ARF6/GPM6B/FCHSD2/PKP2/GMFB/TPM1/ARFGEF1/SWAP70/S1PR1/AP1AR/CCDC88A/EPS8/RHOJ/MYADM/LIMA1/ARPIN/FRMD6/TACSTD2/PDGFRB/SHANK3/CAMK2D/LMOD1/VIL1/NCKAP1L/KANK1/PT…	75	4.04145
BP	GO:0045582	positive regulation of T cell differentiation	26/2001	83/18670	2.81137e-07	9.72442e-06	7.17597e-06	ADA/IL7R/ADAM8/BCL6/NLRP3/MYB/TGFBR2/CYLD/LILRB2/CD83/RIPK2/CD86/PTPRC/RASGRP1/RUNX3/TGFB1/CD27/LILRB4/CD80/IL12RB1/EGR3/HLX/SASH3/NCKAP1L/IHH/BTN2A2	26	4.31455
BP	GO:2000106	regulation of leukocyte apoptotic process	26/2001	83/18670	2.81137e-07	9.72442e-06	7.17597e-06	FCER1G/ADA/WNT5A/LILRB1/IL7R/ADAM8/CXCR2/HCLS1/BCL6/AXL/PIK3CD/NR4A3/BTK/JAK3/DOCK8/MEF2C/PIK3CB/CD27/IL10/IRS2/NOD2/AURKB/ADAM17/GIMAP8/KITLG/TSC22D3	26	3.53009
BP	GO:0033627	cell adhesion mediated by integrin	23/2001	68/18670	2.88813e-07	9.93252e-06	7.32953e-06	ADA/ICAM1/ITGA5/FBN1/PLAU/ITGB2/WNK1/SNAI2/LPXN/ITGB8/IFT74/PIK3CG/SWAP70/PTPN6/TESC/SERPINE1/CXCL13/ITGA4/NCKAP1L/ADAM17/TGFB2/SFRP2/PODXL	23	4.3788
BP	GO:0070486	leukocyte aggregation	9/2001	12/18670	2.98473e-07	1.02059e-05	7.53128e-06	MSN/S100A8/IL1B/CD44/NR4A3/S100A9/RAC2/STK10/SEMA4D	9	3
BP	GO:0071559	response to transforming growth factor beta	55/2001	255/18670	3.00174e-07	1.02059e-05	7.53128e-06	WNT5A/COL4A2/CAV2/BMPR1A/FYN/ACVRL1/CAV1/MXRA5/PDE3A/COL1A1/COL1A2/TGFBR2/CD109/FBN1/CFLAR/SOX5/GOT1/HTRA1/PPARGC1A/CHST11/COL3A1/ENG/TGFB3/ZFP36L1/MEF2C/RUNX3/WNT2/DKK3/TGFB1/NR3C1/SMURF2/ACVR1C/LOX/PTPRK/YES1/FUT8/CDKN1C/FGFR2/FERMT2/OVOL2/LRG1/SMAD9/ZYX/PML/ACVR2A/LTBP3/CBL/CDH5/ACVR1B/LTBP2/FBN2/TGFB1I1/ADAM17/TGFB2/BAMBI	55	3.64068
BP	GO:0007568	aging	65/2001	321/18670	3.05809e-07	1.03388e-05	7.62932e-06	TNFRSF1B/PTGS2/ADA/BCL2A1/LOXL2/TWIST1/TIMP1/INPP5D/IGFBP5/LRRK2/COL4A2/KRT16/BMPR1A/ICAM1/DCN/TIMP2/BCL6/HMGCR/TGFBR2/EDNRB/ITGB2/SERPINF1/PPP1R9A/PPARGC1A/HTRA2/SMC5/ENDOG/KYNU/ENG/TGFB3/DKK1/ID2/PAWR/ULK3/TGFB1/IL10/PCK1/SERPING1/KMO/AKT3/TFCP2L1/CDKN1C/GSS/DDC/MME/NDUFS6/PLK2/SERPINE1/PDGFRB/PML/AURKB/TRPC6/MAP3K3/NAPEPLD/ASS1/FOXM1/IRAK1/PRNP/YPEL3/VCAM1/PRKDC/DLD/CX3CL1/SLC12A2/NFKB2	65	2.8528
BP	GO:0035987	endodermal cell differentiation	18/2001	45/18670	3.21142e-07	1.07961e-05	7.96683e-06	COL7A1/INHBA/MMP2/COL4A2/MMP9/MMP8/COL12A1/ITGA5/COL8A1/ITGB2/COL5A2/COL6A1/DKK1/COL5A1/MMP14/ITGA4/GATA6/SOX17	18	3.77124
BP	GO:0002700	regulation of production of molecular mediator of immune response	36/2001	139/18670	3.53714e-07	1.17374e-05	8.66141e-06	IL6/TNFRSF1B/FCER1G/WNT5A/LILRB1/TLR4/IL13RA2/IL1B/BCL6/NLRP3/BST2/NR4A3/BTK/FCGR2B/JAK3/MZB1/IL1R1/IL33/CCR2/TNFRSF4/TGFB3/FZD5/PTPRC/SPINK5/FFAR2/TGFB1/IL10/ANGPT1/KLK7/CD40/MAD2L2/NOD2/SASH3/PKN1/TGFB2/PRKDC	36	5
BP	GO:0002467	germinal center formation	10/2001	15/18670	3.53745e-07	1.17374e-05	8.66141e-06	ADA/TNFAIP3/BCL6/TNFSF13B/MEF2C/KLHL6/CXCL13/PKN1/ADAM17/NFKB2	10	3.16228
BP	GO:0032732	positive regulation of interleukin-1 production	21/2001	59/18670	3.55025e-07	1.17374e-05	8.66141e-06	AIM2/LILRA2/WNT5A/MNDA/TLR4/NLRP3/LILRA5/CLEC7A/PANX1/RIPK2/TLR8/CARD8/FZD5/IFI16/HAVCR2/TYROBP/CASP1/IGHD/NOD2/ORM1/TRIM16	21	3.7097
BP	GO:0022408	negative regulation of cell-cell adhesion	43/2001	181/18670	3.73971e-07	1.22958e-05	9.0735e-06	IL1RN/LILRB1/CEBPB/BCL6/CCL28/RGCC/NRARP/ADTRP/LILRB2/FCGR2B/JAK3/WNK1/FXYD5/CD86/SNAI2/DLG1/PAWR/RUNX3/KLF4/TGFB1/IL10/CD80/LAX1/TNFAIP8L2/HLX/HAVCR2/SWAP70/CEACAM1/MYADM/PTPN6/MAD2L2/PTPN22/CTLA4/AKNA/IHH/ASS1/TIGIT/CD300A/PRNP/LOXL3/PODXL/FGL2/BTN2A2	43	3.81246
BP	GO:0031214	biomineral tissue development	40/2001	163/18670	3.82486e-07	1.25071e-05	9.22939e-06	PTGS2/FGR/SPP1/TWIST1/SRGN/CEBPB/CCR1/BMPR1A/FAM20C/COL1A1/COL1A2/GJA1/TMEM119/KLF10/DDR2/AXIN2/MMP13/MGP/ODAM/ANO6/TGFB3/ECM1/MEF2C/MSX2/TGFB1/TFAP2A/CYP27B1/LOX/GPM6B/CNNM4/SNX10/FGFR2/S1PR1/PTHLH/FGFR3/ACVR2A/LTBP3/FBN2/SLC20A1/ALPL	40	4.42719
BP	GO:0002576	platelet degranulation	34/2001	128/18670	3.90175e-07	1.26892e-05	9.36375e-06	FCER1G/PLEK/TIMP1/SRGN/F5/HGF/CD109/PECAM1/VWF/SPARC/ENDOD1/TGFB3/ECM1/TGFB1/FLNA/SERPING1/ANXA5/ACTN1/SELP/SCCPDH/CLU/ISLR/PDGFB/ORM1/SERPINE1/KNG1/A2M/A1BG/TGFB2/PSAP/SERPINA3/VEGFC/BRPF3/MMRN1	34	4.45896
BP	GO:0001706	endoderm formation	19/2001	50/18670	3.93365e-07	1.27238e-05	9.38928e-06	COL7A1/INHBA/MMP2/COL4A2/MMP9/MMP8/COL12A1/ITGA5/COL8A1/ITGB2/COL5A2/COL6A1/DKK1/SOX7/COL5A1/MMP14/ITGA4/GATA6/SOX17	19	3.90007
BP	GO:0042116	macrophage activation	28/2001	95/18670	4.09908e-07	1.31876e-05	9.73154e-06	IL6/WNT5A/ITGAM/C5AR1/LRRK2/TLR4/TLR1/MMP8/FPR2/CD93/DYSF/ITGB2/FCGR2B/TLR2/IL33/SPHK1/SLC11A1/CST7/TLR8/PTPRC/IL10/CD200/AIF1/HAVCR2/CLU/TYROBP/RORA/CX3CL1	28	5.2915
BP	GO:0048762	mesenchymal cell differentiation	49/2001	219/18670	4.16714e-07	1.33279e-05	9.83508e-06	IL6/S100A4/WNT5A/LOXL2/TWIST1/IL1B/EDNRA/BMPR1A/RGCC/HGF/COL1A1/PDPN/TGFBR2/EDNRB/AXIN2/ENG/WWTR1/TGFB3/SNAI2/MEF2C/OLFM1/ANXA6/HNRNPAB/WNT2/MSX2/TGFB1/NRP1/KLHL12/SEMA3C/FGFR2/SEMA4A/OVOL2/ZEB2/LAMA5/MAD2L2/PHACTR4/LEF1/AKNA/TGFB1I1/FOXA2/SEMA4D/SEMA4C/TGFB2/SFRP2/DACT3/KITLG/LOXL3/BAMBI/TAPT1	49	3.85714
BP	GO:0050718	positive regulation of interleukin-1 beta secretion	15/2001	33/18670	4.24701e-07	1.33279e-05	9.83508e-06	AIM2/LILRA2/WNT5A/TLR4/NLRP3/LILRA5/PANX1/RIPK2/TLR8/CARD8/FZD5/CASP1/NOD2/ORM1/TRIM16	15	2.84019
BP	GO:0006816	calcium ion transport	81/2001	434/18670	4.24944e-07	1.33279e-05	9.83508e-06	CCL4/PTGS2/LILRA2/LILRB1/FGF2/PDE4B/STC1/CEMIP/AFG3L2/CCR1/FYN/ICAM1/CAV1/LILRA5/PKD2/DYSF/CCL2/PANX1/GJA1/BSPRY/CACNA2D1/LILRB2/GPER1/TRPM6/HOMER1/CORO1A/ATP2B4/GNAI2/NMUR2/PRKCB/PLCG2/CYSLTR1/RASA3/ANO6/RGS4/PTPRC/ANXA6/CALCRL/TRPV2/G6PD/TGFB1/APLNR/SPINK1/P2RY6/ANXA5/CXCR4/FAM155A/CYP27B1/TRPA1/MYO5A/PIK3CG/PHB/ATP2C2/PLCE1/TSPAN13/THY1/IL16/P2RX4/PDGFB/P2RX5/PTPN6/UBQLN1/MICU2/MCU/PDGFRB/RAMP…	81	5.22222
BP	GO:0033865	nucleoside bisphosphate metabolic process	36/2001	140/18670	4.27633e-07	1.33279e-05	9.83508e-06	ELOVL6/PDHA1/ACSL4/HMGCR/ACSL1/PANK1/MPC2/ACAT1/KYNU/PANK3/HDDC3/ACSL3/ACSM3/ELOVL5/FAR1/ACSS2/FAR2/SUCLG1/DLAT/HMGCS1/SLC25A1/HMGCL/TDO2/GSTZ1/SCD/HSD17B4/ACOT13/MPC1/PDHX/SUCLG2/ACSL5/TPST1/DLD/THEM4/DBI/ELOVL3	36	-3.66667
BP	GO:0033875	ribonucleoside bisphosphate metabolic process	36/2001	140/18670	4.27633e-07	1.33279e-05	9.83508e-06	ELOVL6/PDHA1/ACSL4/HMGCR/ACSL1/PANK1/MPC2/ACAT1/KYNU/PANK3/HDDC3/ACSL3/ACSM3/ELOVL5/FAR1/ACSS2/FAR2/SUCLG1/DLAT/HMGCS1/SLC25A1/HMGCL/TDO2/GSTZ1/SCD/HSD17B4/ACOT13/MPC1/PDHX/SUCLG2/ACSL5/TPST1/DLD/THEM4/DBI/ELOVL3	36	-3.66667
BP	GO:0034032	purine nucleoside bisphosphate metabolic process	36/2001	140/18670	4.27633e-07	1.33279e-05	9.83508e-06	ELOVL6/PDHA1/ACSL4/HMGCR/ACSL1/PANK1/MPC2/ACAT1/KYNU/PANK3/HDDC3/ACSL3/ACSM3/ELOVL5/FAR1/ACSS2/FAR2/SUCLG1/DLAT/HMGCS1/SLC25A1/HMGCL/TDO2/GSTZ1/SCD/HSD17B4/ACOT13/MPC1/PDHX/SUCLG2/ACSL5/TPST1/DLD/THEM4/DBI/ELOVL3	36	-3.66667
BP	GO:0032649	regulation of interferon-gamma production	29/2001	101/18670	4.72204e-07	1.45292e-05	1.07216e-05	WNT5A/LILRB1/INHBA/PDE4B/TLR4/IL1B/CLEC7A/CD14/AXL/IL1R1/IL33/RIPK2/CCR2/SLC11A1/TLR8/FZD5/RASGRP1/SLAMF6/IL10/IRF8/IL12RB1/SIRPA/HAVCR2/PTPN22/SASH3/PRNP/CD2/HLA-DPA1/C1QBP	29	4.64238
BP	GO:0048661	positive regulation of smooth muscle cell proliferation	29/2001	101/18670	4.72204e-07	1.45292e-05	1.07216e-05	PTAFR/IL6/PTGS2/NOX1/FGF2/IGFBP5/MMP2/MMP9/BMPR1A/AKR1B1/MYB/HMGCR/TGFBR2/CDH13/NR4A3/GNAI2/PPARGC1A/ID2/CALCRL/IL10/P2RY6/AIF1/FGFR2/S1PR1/PDGFB/ERN1/PDGFRB/IRAK1/CX3CL1	29	2.78543
BP	GO:0050853	B cell receptor signaling pathway	34/2001	129/18670	4.75891e-07	1.45292e-05	1.07216e-05	MNDA/LAT2/PIK3CD/BTK/VAV3/FCGR2B/CD38/PRKCB/PLCG2/PRKCH/CMTM3/PTPRC/MEF2C/CD79A/LPXN/IGHM/NFATC2/KLHL6/IGLL5/BLK/IGKC/IGLC1/PTPN6/IGHD/TRBC1/CD79B/PTPN22/IGHG1/RFTN1/NFAM1/CTLA4/NCKAP1L/IGHV1-69/CD300A	34	5.48795
BP	GO:1903038	negative regulation of leukocyte cell-cell adhesion	34/2001	129/18670	4.75891e-07	1.45292e-05	1.07216e-05	LILRB1/CEBPB/BCL6/CCL28/NRARP/ADTRP/LILRB2/FCGR2B/JAK3/WNK1/CD86/DLG1/PAWR/RUNX3/KLF4/TGFB1/IL10/CD80/LAX1/TNFAIP8L2/HLX/HAVCR2/CEACAM1/PTPN6/PTPN22/CTLA4/IHH/ASS1/TIGIT/CD300A/PRNP/LOXL3/FGL2/BTN2A2	34	2.74398
BP	GO:0072678	T cell migration	22/2001	65/18670	5.14427e-07	1.55825e-05	1.14988e-05	MSN/WNT5A/ADAM8/ICAM1/CCL2/PIK3CD/GPR183/C10orf99/MYO1G/CCR2/WNK1/DOCK8/ECM1/CD200/PIK3CG/AIF1/S1PR1/CXCL16/CXCL13/ITGA4/ADAM17/SLC12A2	22	3.83761
BP	GO:0150076	neuroinflammatory response	24/2001	75/18670	5.15597e-07	1.55825e-05	1.14988e-05	IL6/TNFRSF1B/PTGS2/ITGAM/C5AR1/LRRK2/MMP9/IL1B/MMP8/MMP3/FPR2/ITGB2/TLR2/IL33/SPHK1/CST7/TLR8/PTPRC/CD200/AIF1/CLU/TYROBP/CX3CL1/NUPR1	24	4.49073
BP	GO:0051924	regulation of calcium ion transport	54/2001	254/18670	6.20326e-07	1.86534e-05	1.3765e-05	CCL4/PTGS2/LILRA2/LILRB1/PDE4B/STC1/CEMIP/CCR1/FYN/ICAM1/CAV1/LILRA5/PKD2/DYSF/CCL2/GJA1/CACNA2D1/LILRB2/GPER1/HOMER1/CORO1A/GNAI2/PLCG2/RGS4/TRPV2/G6PD/TGFB1/APLNR/SPINK1/P2RY6/CXCR4/MYO5A/PIK3CG/ATP2C2/TSPAN13/THY1/IL16/P2RX4/PDGFB/P2RX5/PTPN6/UBQLN1/PDGFRB/PML/CAMK2D/HOMER3/RAMP3/TRPC6/GEM/GNB5/PRNP/STC2/SARAF/CX3CL1	54	5.17115
BP	GO:0050716	positive regulation of interleukin-1 secretion	16/2001	38/18670	6.32817e-07	1.89339e-05	1.39719e-05	AIM2/LILRA2/WNT5A/TLR4/NLRP3/LILRA5/PANX1/RIPK2/TLR8/CARD8/FZD5/CASP1/IGHD/NOD2/ORM1/TRIM16	16	3
BP	GO:0006909	phagocytosis	71/2001	369/18670	6.79083e-07	2.02171e-05	1.49188e-05	FCER1G/FGR/ITGAM/TLR4/FCGR2A/IL1B/FPR2/FYN/NCF2/FCN3/CD93/CLEC7A/DYSF/CCL2/ICAM3/HCK/CD14/AXL/PECAM1/NCF4/ITGB2/ARHGAP25/VAV3/FCN1/WASL/ITGAL/MYO1G/FCGR2B/TLR2/CORO1A/PTX3/SPHK1/SLC11A1/SLAMF1/PLCG2/IGLV6-57/ANO6/RAB31/WIPF1/PTPRC/PIK3CB/SNX3/TGFB1/IGHM/IRF8/P2RY6/WAS/IGLL5/VAV1/YES1/AIF1/C3/SIRPA/IGKC/SIRPB1/TYROBP/IGLC1/CYFIP2/IL2RG/IGHD/TRBC1/IGHG1/ELMO1/CDC42SE1/NCKAP1L/SIRPG/IGHV1-69/CD300A/…	71	7.23937
BP	GO:0098868	bone growth	18/2001	47/18670	6.92805e-07	2.05235e-05	1.5145e-05	COL7A1/STC1/COL12A1/TGFBR2/COL27A1/COL6A2/DDR2/COL6A1/COL6A3/MMP13/ECM1/ANXA6/MSX2/POC1A/FGFR2/FGFR3/BNC2/RARB	18	2.82843
BP	GO:0071560	cellular response to transforming growth factor beta stimulus	53/2001	249/18670	7.55598e-07	2.22734e-05	1.64363e-05	WNT5A/COL4A2/CAV2/BMPR1A/FYN/ACVRL1/CAV1/PDE3A/COL1A1/COL1A2/TGFBR2/CD109/FBN1/CFLAR/SOX5/GOT1/HTRA1/PPARGC1A/CHST11/COL3A1/ENG/TGFB3/ZFP36L1/MEF2C/WNT2/DKK3/TGFB1/NR3C1/SMURF2/ACVR1C/LOX/PTPRK/YES1/FUT8/CDKN1C/FGFR2/FERMT2/OVOL2/LRG1/SMAD9/ZYX/PML/ACVR2A/LTBP3/CBL/CDH5/ACVR1B/LTBP2/FBN2/TGFB1I1/ADAM17/TGFB2/BAMBI	53	3.43401
BP	GO:0044272	sulfur compound biosynthetic process	44/2001	192/18670	7.98644e-07	2.33542e-05	1.72338e-05	CSGALNACT1/CHST15/CHST2/ELOVL6/PDHA1/DCN/DSE/ACSL4/ACSL1/MTHFD2L/CHSY1/VCAN/B4GALT4/APIP/MPC2/CHST11/BGN/LUM/ACAT1/GLCE/ACSL3/ELOVL5/AMD1/ACSS2/ANGPT1/ST3GAL4/MGST2/DLAT/B3GNT3/SLC25A1/GGT6/GSTZ1/SCD/GSS/MPC1/PDHX/DSEL/CSGALNACT2/CHSY3/ACSL5/DLD/GGT1/ELOVL3/GGT5	44	-1.20605
BP	GO:0032731	positive regulation of interleukin-1 beta production	19/2001	52/18670	8.00067e-07	2.33542e-05	1.72338e-05	AIM2/LILRA2/WNT5A/MNDA/TLR4/NLRP3/LILRA5/CLEC7A/PANX1/RIPK2/TLR8/CARD8/FZD5/IFI16/TYROBP/CASP1/NOD2/ORM1/TRIM16	19	3.44124
BP	GO:0051480	regulation of cytosolic calcium ion concentration	69/2001	357/18670	8.19538e-07	2.38064e-05	1.75675e-05	FPR1/WNT5A/C5AR1/FGF2/CEMIP/GPR65/CCR1/CXCR2/EDNRA/FPR2/FYN/PROK2/CAV1/CCL28/S1PR3/PKD2/GJA1/PDGFRA/CACNA2D1/GPER1/EDNRB/GOT1/CORO1A/ATP2B4/NMUR2/CD38/CCR2/PLCG2/CYSLTR1/RASA3/S1PR4/PTPRC/TGFB1/APLNR/P2RY6/C3AR1/CXCR1/CXCR4/FAM155A/TRPA1/MYO5A/PTGFR/GPR157/PIK3CG/BDKRB2/PLCE1/THY1/P2RX4/SWAP70/S1PR1/TMEM64/P2RX5/PTPN6/DLG4/PML/CAMK2D/CXCL13/RAMP3/TRPC6/KNG1/CCR10/GPR4/PRNP/ACKR3/PTGER4/LPAR1/CX3C…	69	6.13968
BP	GO:0030866	cortical actin cytoskeleton organization	17/2001	43/18670	8.30872e-07	2.39035e-05	1.76392e-05	RHOQ/PLEK/WASL/WIPF1/DLG1/LLGL2/FMNL1/WAS/ARF6/FMNL3/RACGAP1/EHD2/VIL1/NCKAP1L/RAB13/FMNL2/PDCD6IP	17	0.727607
BP	GO:0042088	T-helper 1 type immune response	17/2001	43/18670	8.30872e-07	2.39035e-05	1.76392e-05	TLR4/IL1B/JAK3/IL1R1/IL33/RIPK2/CCR2/SLC11A1/RELB/CD80/IL12RB1/HLX/HAVCR2/SEMA4A/LEF1/IL18RAP/TMEM98	17	3.63803
BP	GO:0048732	gland development	80/2001	434/18670	8.38579e-07	2.40098e-05	1.77176e-05	MSN/ADA/WNT5A/ARID5B/CEBPB/IGFBP5/TNFAIP3/LMO4/ROBO1/BMPR1A/TNC/CAV1/HGF/PKD2/MAFB/TGFBR2/GJA1/PDGFRA/CFLAR/SERPINF1/ACAT1/JARID2/TGFB3/OAS2/ID2/SNAI2/FOXF1/WNT2/ELF3/DKK3/MSX2/TGFB1/PLXND1/DNAAF1/NRP1/LBH/E2F8/IL10/EAF2/NOTCH4/NTN1/STAT5A/PCK1/IRS2/PAM/ARF6/HMGCS1/SEMA3C/TFCP2L1/HLX/ATP2C2/HMGCL/CDKN1C/FGFR2/ETS1/CEACAM1/HOXB9/FEM1B/ACO2/LAMA5/GPX1/HK2/LAMA1/LEF1/PLXNA1/PML/STRA6/SALL1/CPS1/SERP…	80	3.1305
BP	GO:0030889	negative regulation of B cell proliferation	10/2001	16/18670	8.52219e-07	2.42842e-05	1.79201e-05	MNDA/INPP5D/BTK/FCGR2B/PAWR/IL10/TYROBP/CTLA4/PKN1/CD300A	10	2.52982
BP	GO:0032623	interleukin-2 production	21/2001	62/18670	9.16896e-07	2.59468e-05	1.9147e-05	FCER1G/PDE4B/TNFAIP3/IL1B/CLEC7A/CD83/RIPK2/CCR2/SLC11A1/CD86/IRF4/PRKD2/PTPRC/PAWR/CD80/IL1A/HAVCR2/HOMER3/ZFP36/SASH3/PRNP	21	4.14614
BP	GO:0051896	regulation of protein kinase B signaling	52/2001	244/18670	9.20278e-07	2.59468e-05	1.9147e-05	CSF3/FGF2/IGFBP5/ADAM8/FYN/OSM/HCLS1/HGF/CHI3L1/AXL/PIK3CD/PDGFRA/PIK3AP1/GPER1/RCN3/MTM1/RAC2/CD86/ENG/BTC/DLG1/PIK3CB/KLF4/TGFB1/CD80/ANGPT1/TEK/IRS2/HIP1/VAV1/PIK3CG/ERBB3/TSPYL5/P2RX4/FGFR2/ARFGEF1/BANK1/PDGFB/FGFR3/PHLPP1/GPX1/PDGFRB/PHLPP2/OSBPL8/RAMP3/GAB1/KITLG/RNF41/CX3CL1/THEM4/BTN2A2/C1QBP	52	2.49615
BP	GO:0071887	leukocyte apoptotic process	29/2001	104/18670	9.24058e-07	2.59468e-05	1.9147e-05	IL6/FCER1G/ADA/WNT5A/LILRB1/IL7R/ADAM8/CXCR2/HCLS1/BCL6/AXL/PIK3CD/CTSL/NR4A3/BTK/JAK3/DOCK8/MEF2C/PIK3CB/CD27/IL10/IRS2/NOD2/AURKB/PKN1/ADAM17/GIMAP8/KITLG/TSC22D3	29	3.8996
BP	GO:0006790	sulfur compound metabolic process	71/2001	372/18670	9.27909e-07	2.59468e-05	1.9147e-05	HS3ST3B1/CSGALNACT1/CHST15/CHST2/PTGES/ELOVL6/PDHA1/DCN/DSE/ACSL4/ACSL1/MTHFD2L/CHSY1/VCAN/B4GALT4/APIP/MPC2/CHST11/BGN/LUM/ACAT1/KYNU/G6PD/GLCE/ACSL3/NUBPL/ACSM3/ELOVL5/AMD1/FAR1/STAT5A/ACSS2/FAR2/ANGPT1/ST3GAL4/MCCC1/SUCLG1/MGST2/DLAT/HMGCS1/B3GNT3/GSR/SLC25A1/HMGCL/GGT6/TDO2/GSTZ1/SCD/GSS/HSD17B4/GPX1/ACOT13/MPC1/PDHX/SUCLG2/DSEL/CPS1/CSGALNACT2/CHSY3/IDS/AHCYL2/ACSL5/GNS/PCCB/TPST1/DLD/THEM4/…	71	-1.30546
BP	GO:0046578	regulation of Ras protein signal transduction	51/2001	238/18670	9.82143e-07	2.73356e-05	2.01718e-05	ARHGAP44/ROBO1/GPR65/TIMP2/BCL6/ARHGDIB/MAP4K4/CYTH4/PREX1/VAV3/ARHGEF2/COL3A1/FGD3/RASA3/RASGRP1/NRP1/NET1/ARHGEF6/ARFGEF2/EPHB2/IRS2/FARP2/RASA2/ARRB1/RASGRF2/DLC1/ARF6/ARHGEF9/VAV1/RALGPS2/HEG1/PLCE1/IQSEC1/ARFGEF1/EPS8/FGD2/SHOC2/PDGFRB/EPS8L3/CBL/CDC42SE1/SH2B2/GPR4/FOXM1/KANK1/TGFB2/SPRY4/FBXO8/KITLG/LPAR1/VAV2	51	1.82036
BP	GO:0070665	positive regulation of leukocyte proliferation	35/2001	139/18670	1.05045e-06	2.91014e-05	2.14749e-05	IL6/ADA/TLR4/IL1B/BCL6/TGFBR2/BST2/LILRB2/GPR183/VAV3/JAK3/CORO1A/CD38/RIPK2/CCR2/TNFSF13B/TNFRSF4/CD86/PTPRC/MEF2C/HHLA2/NFATC2/CD80/IL12RB1/IRS2/CD1D/AIF1/HAVCR2/CD40/CD70/SASH3/NCKAP1L/KITLG/VCAM1/HLA-DPA1	35	4.56383
BP	GO:0036336	dendritic cell migration	13/2001	27/18670	1.11523e-06	3.07536e-05	2.26941e-05	CCR1/CXCR2/GPR183/CCR2/DOCK8/ANO6/CXCR1/CXCR4/SLAMF8/PIK3CG/EPS8/C1QBP/TRPM2	13	2.49615
BP	GO:0050704	regulation of interleukin-1 secretion	19/2001	53/18670	1.12243e-06	3.08102e-05	2.27358e-05	AIM2/LILRA2/WNT5A/TNFAIP3/TLR4/NLRP3/LILRA5/PANX1/RIPK2/TLR8/CARD8/FZD5/IL1R2/CASP1/IGHD/NOD2/ORM1/PML/TRIM16	19	3.44124
BP	GO:0051897	positive regulation of protein kinase B signaling	41/2001	176/18670	1.19458e-06	3.24553e-05	2.39499e-05	CSF3/FGF2/IGFBP5/ADAM8/FYN/OSM/HCLS1/HGF/CHI3L1/AXL/PIK3CD/PDGFRA/PIK3AP1/RAC2/CD86/ENG/BTC/PIK3CB/TGFB1/CD80/ANGPT1/TEK/IRS2/HIP1/VAV1/PIK3CG/ERBB3/TSPYL5/P2RX4/FGFR2/ARFGEF1/PDGFB/FGFR3/GPX1/PDGFRB/OSBPL8/RAMP3/GAB1/KITLG/CX3CL1/C1QBP	41	2.9673
BP	GO:0045088	regulation of innate immune response	82/2001	452/18670	1.19474e-06	3.24553e-05	2.39499e-05	AIM2/IRAK2/MAP2K6/S100A8/FCER1G/FGR/LILRA2/WNT5A/LILRB1/MNDA/ITGAM/TNFAIP3/ADAM8/TSPAN6/TLR4/LY96/TLR1/FPR2/SERPINB9/FYN/CAV1/SOCS3/CLEC7A/ICAM3/HCK/CD14/GBP5/CLEC4E/CYLD/CR1/LRRC19/CTSL/PIK3AP1/ITGB2/BTK/IFNAR2/FCN1/S100A9/FCGR2B/TLR2/NFKBIA/RIPK2/ICAM2/CTSK/PLCG2/TLR8/RELB/IRF4/RNF125/RASGRP1/IFI16/SLAMF6/FFAR2/PRKACB/SERPING1/SEC14L1/CD1D/VAV1/SLAMF8/RPS6KA5/CLEC4A/HAVCR2/TLR10/CEACAM1/PTPN6/M…	82	6.40503
BP	GO:0032945	negative regulation of mononuclear cell proliferation	23/2001	73/18670	1.20406e-06	3.24553e-05	2.39499e-05	LILRB1/MNDA/INPP5D/CEBPB/LST1/LILRB2/BTK/FCGR2B/CD86/DLG1/PAWR/TGFB1/IL10/CD80/HAVCR2/TYROBP/PTPN6/CTLA4/IHH/PKN1/CD300A/PRNP/BTN2A2	23	3.54475
BP	GO:0050672	negative regulation of lymphocyte proliferation	23/2001	73/18670	1.20406e-06	3.24553e-05	2.39499e-05	LILRB1/MNDA/INPP5D/CEBPB/LST1/LILRB2/BTK/FCGR2B/CD86/DLG1/PAWR/TGFB1/IL10/CD80/HAVCR2/TYROBP/PTPN6/CTLA4/IHH/PKN1/CD300A/PRNP/BTN2A2	23	3.54475
BP	GO:0006732	coenzyme metabolic process	75/2001	403/18670	1.26233e-06	3.38735e-05	2.49963e-05	SLC2A3/PTGS2/NOX1/ELOVL6/PGM1/PDHA1/PRKAA1/ACSL4/HMGCR/DCXR/VNN2/NDC1/ACSL1/MTHFD2L/GPD1L/PANK1/APIP/MPC2/CD38/PPARGC1A/DERA/ACAT1/NDUFA9/KYNU/COQ3/BPGM/GGH/SLC2A6/PANK3/G6PD/ACSL3/ACSM3/ELOVL5/AMD1/FAR1/ACSS2/FAR2/COQ2/MCCC1/SUCLG1/QPRT/DLAT/KMO/RFK/KCNAB2/PCBD1/SEH1L/HMGCS1/COQ9/SLC25A1/HMGCL/TDO2/GSTZ1/SCD/HSD17B4/PDSS2/ENTPD5/HK2/ACOT13/MPC1/PDHX/SUCLG2/DDIT4/NUDT12/PFKFB2/FMO1/GPD2/AHCYL2/AC…	75	-4.73427
BP	GO:0002062	chondrocyte differentiation	32/2001	123/18670	1.3947e-06	3.72585e-05	2.74943e-05	COL7A1/LOXL2/TGFBI/BMPR1A/COL12A1/ACVRL1/TGFBR2/COL27A1/COL6A2/CHSY1/RUNX2/SOX5/AXIN2/COL6A1/TRPS1/COL6A3/CHST11/ECM1/SNAI2/MEF2C/ANXA6/RUNX3/MSX2/TGFB1/POC1A/PTHLH/FGFR3/LTBP3/IHH/RARB/EFEMP1/SFRP2	32	3.53553
BP	GO:0048659	smooth muscle cell proliferation	40/2001	171/18670	1.43516e-06	3.81689e-05	2.81661e-05	PTAFR/IL6/PTGS2/NOX1/FGF2/IGFBP5/TNFAIP3/MMP2/MMP9/BMPR1A/AKR1B1/MYB/HMGCR/NDRG2/TGFBR2/CDH13/GPER1/NR4A3/NAA35/GNAI2/PPARGC1A/IGFBP3/TGFB3/ID2/MEF2C/CALCRL/KLF4/IL10/P2RY6/AIF1/TPM1/FGFR2/S1PR1/PDGFB/ERN1/PDGFRB/IRAK1/XRCC6/PRKDC/CX3CL1	40	1.89737
BP	GO:0051271	negative regulation of cellular component movement	72/2001	384/18670	1.54311e-06	4.08582e-05	3.01506e-05	ADA/WNT5A/TIMP1/FGF2/IGFBP5/STC1/ROBO1/MCC/KRT16/BMPR1A/DCN/ACVRL1/CCL28/RGCC/CCL2/ARHGDIB/C5orf30/BST2/ADTRP/TP53INP1/SERPINF1/WASL/PPARGC1A/IL33/IGFBP3/COL3A1/PTPRM/ENG/MEF2C/KLF4/TGFB1/NRP1/IL24/ACVR1C/ANGPT2/WAS/CD200/DLC1/ACTN1/PTPRK/SLAMF8/SP100/SEMA3C/MCTP1/AIF1/MEOX2/THY1/TPM1/AP1AR/ABHD6/SEMA4A/ARPIN/SERPINE1/TACSTD2/OSBPL8/MITF/CXCL13/MMRN2/SEMA4D/SEMA4C/KANK1/HAS1/CD300A/PTGER4/SFRP2/A…	72	4.24264
BP	GO:0030199	collagen fibril organization	19/2001	54/18670	1.55861e-06	4.10868e-05	3.03193e-05	LOXL2/COL12A1/COL1A1/COL1A2/DDR2/COL5A3/COL5A2/LUM/COL3A1/PXDN/AEBP1/ADAMTS2/LOX/COL5A1/DPT/ADAMTS3/TGFB2/SFRP2/LOXL3	19	4.3589
BP	GO:0030278	regulation of ossification	45/2001	203/18670	1.59348e-06	4.18218e-05	3.08617e-05	IL6/WNT5A/TWIST1/SRGN/CEBPB/IGFBP5/CCR1/TWIST2/CTHRC1/BMPR1A/FAM20C/RASSF2/HGF/GJA1/TMEM119/CHSY1/DDR2/LRP4/RUNX2/AXIN2/MGP/ANO6/PDLIM7/TGFB3/DKK1/ECM1/ID2/SNAI2/MEF2C/MSX2/TGFB1/TFAP2A/CYP27B1/GPM6B/FGFR2/S1PR1/TMEM64/ESRRA/ACVR2A/LTBP3/FBN2/SEMA4D/TGFB2/PTGER4/SFRP2	45	4.32306
BP	GO:0002699	positive regulation of immune effector process	47/2001	216/18670	1.64261e-06	4.29231e-05	3.16744e-05	PTAFR/IL6/FCER1G/FGR/WNT5A/LILRB1/ITGAM/TLR4/IL13RA2/IL1B/NLRP3/MYB/NR4A3/ITGB2/BTK/ENPP3/MZB1/IL1R1/IL33/RAC2/RIPK2/CCR2/TNFRSF4/CD86/FZD5/PTPRC/RASGRP1/FOXF1/SLAMF6/FFAR2/TGFB1/CD80/KLK7/IL12RB1/CD1D/VAV1/PHB/C3/HLX/CD40/MAD2L2/NOD2/SASH3/SNX4/CD300A/IL18RAP/FES	47	5.397
BP	GO:0032956	regulation of actin cytoskeleton organization	66/2001	343/18670	1.65715e-06	4.31147e-05	3.18158e-05	RHOQ/CSF3/RHOH/PLEK/ARHGAP44/GMFG/GPR65/ICAM1/HCLS1/COTL1/RGCC/ARHGDIB/HCK/BST2/PDGFRA/PREX1/PPP1R9A/WASL/CORO1A/ODAM/FZD10/TGFB3/JAM3/RGS4/MEF2C/DLG1/TGFB1/NRP1/SH3PXD2B/FLNA/KANK3/DBN1/TMOD3/TEK/WAS/PAM/DLC1/ARF6/GPM6B/FCHSD2/GMFB/TPM1/ARFGEF1/SWAP70/S1PR1/AP1AR/CCDC88A/EPS8/RHOJ/MYADM/LIMA1/ARPIN/TACSTD2/PDGFRB/SHANK3/LMOD1/VIL1/NCKAP1L/KANK1/PTGER4/LPAR1/CX3CL1/FES/EVL/CSF1R/TRPM2	66	4.18511
BP	GO:0050678	regulation of epithelial cell proliferation	71/2001	378/18670	1.70347e-06	4.41279e-05	3.25634e-05	WNT5A/TWIST1/C5AR1/FGF2/TNFAIP3/ROBO1/CAV2/MCC/BMPR1A/ACVRL1/CAV1/RGCC/LAMC1/DYSF/CCL2/NRARP/FLT1/GJA1/CD109/CDH13/CFLAR/EDNRB/NR4A3/SERPINF1/SPARC/HTRA1/ODAM/PPP1R16B/PTPRM/ZFP36L1/ECM1/SNAI2/PRKD2/MEF2C/DLG1/RUNX3/WNT2/TGFB1/APLNR/NRP1/IL10/EAF2/STAT5A/TEK/EGR3/AKT3/KDR/IFT74/PTPRK/CDKN1C/FGFR2/PDGFB/OVOL2/LRG1/CEACAM1/GPX1/NOD2/TACSTD2/ITGA4/ZFP36/SERPINB5/IHH/GLUL/ADAM17/TGFB2/MMP12/SFRP2/VEG…	71	4.8658
BP	GO:0050671	positive regulation of lymphocyte proliferation	33/2001	130/18670	1.74089e-06	4.4903e-05	3.31354e-05	IL6/ADA/TLR4/IL1B/BCL6/TGFBR2/LILRB2/GPR183/VAV3/JAK3/CORO1A/CD38/RIPK2/CCR2/TNFSF13B/TNFRSF4/CD86/PTPRC/MEF2C/HHLA2/NFATC2/CD80/IL12RB1/IRS2/CD1D/AIF1/HAVCR2/CD40/CD70/SASH3/NCKAP1L/VCAM1/HLA-DPA1	33	4.7001
BP	GO:0048010	vascular endothelial growth factor receptor signaling pathway	27/2001	96/18670	1.80885e-06	4.64557e-05	3.42812e-05	IL1B/FYN/NCF2/ITGA5/TMEM204/FLT1/HHEX/AXL/SH2D2A/NCF4/VAV3/PRKCB/PRKD2/GRB10/PIK3CB/NRP1/KDR/VAV1/NCF1/CYFIP2/PTPN1/ELMO1/NCKAP1L/MMRN2/VEGFC/CYBB/VAV2	27	4.42635
BP	GO:0032609	interferon-gamma production	30/2001	113/18670	1.86941e-06	4.78059e-05	3.52775e-05	WNT5A/LILRB1/INHBA/PDE4B/TLR4/IL1B/CLEC7A/CD14/AXL/IL1R1/IL33/RIPK2/CCR2/SLC11A1/TLR8/FZD5/RASGRP1/SLAMF6/IL10/IRF8/IL12RB1/SIRPA/HAVCR2/PTPN22/SASH3/PRNP/IL18RAP/CD2/HLA-DPA1/C1QBP	30	4.74693
BP	GO:0045577	regulation of B cell differentiation	13/2001	28/18670	1.87741e-06	4.7806e-05	3.52776e-05	INHBA/INPP5D/CYLD/BTK/IKZF3/ZFP36L1/ID2/CD27/SLAMF8/PTPN6/MMP14/NFAM1/NCKAP1L	13	3.05085
BP	GO:1903034	regulation of response to wounding	41/2001	179/18670	1.89706e-06	4.81017e-05	3.54958e-05	TFPI/FCER1G/PLEK/SERPINB2/SPP1/FGF2/TNFAIP3/TLR4/CAV1/CLEC7A/FAP/HMGCR/PDPN/TGFBR2/GJA1/CD109/ADTRP/PDGFRA/THBD/PLAU/ANO6/KLF4/IL10/SERPING1/ENPP4/ANXA5/CXCR4/SELP/ARFGEF1/PDGFB/SIGLEC10/CEACAM1/SMOC2/SERPINE1/RAB3A/VIL1/KLK8/KNG1/FOXA2/KANK1/EPHA4	41	2.65495
BP	GO:0002367	cytokine production involved in immune response	28/2001	102/18670	1.99209e-06	5.00075e-05	3.69022e-05	IL6/TNFRSF1B/FCER1G/WNT5A/LILRB1/TLR4/IL1B/BCL6/NLRP3/BST2/NR4A3/BTK/JAK3/TLR2/IL1R1/CCR2/SLC11A1/TGFB3/FZD5/DLG1/FFAR2/TGFB1/IL10/ANGPT1/NOD2/SASH3/TGFB2/IL18RAP	28	4.53557
BP	GO:1903531	negative regulation of secretion by cell	46/2001	211/18670	1.99627e-06	5.00075e-05	3.69022e-05	TNFRSF1B/HADH/LILRB1/IL11/INHBA/SRGN/TNFAIP3/IL13RA2/IL1B/FAM3D/OSM/RGCC/NLRP3/LILRA5/HMGCR/ADTRP/MAP4K4/PPP1R9A/FCGR2B/GNAI2/PNKD/IL33/CCR2/FFAR4/TLR8/CARD8/TNFRSF4/FOXF1/IL10/IL1R2/ACVR1C/ANGPT1/ANXA5/CD200/BANK1/CEACAM1/RHBDF2/PTPN22/PML/VPS4B/CD300A/PTGER4/RAB11FIP1/CX3CL1/BTN2A2/KLF7	46	3.24372
BP	GO:0010718	positive regulation of epithelial to mesenchymal transition	18/2001	50/18670	1.99729e-06	5.00075e-05	3.69022e-05	IL6/LOXL2/TWIST1/IL1B/RGCC/COL1A1/PDPN/TGFBR2/AXIN2/ENG/WWTR1/TGFB3/OLFM1/TGFB1/LEF1/TGFB1I1/TGFB2/BAMBI	18	3.77124
BP	GO:0032946	positive regulation of mononuclear cell proliferation	33/2001	131/18670	2.09065e-06	5.2127e-05	3.84662e-05	IL6/ADA/TLR4/IL1B/BCL6/TGFBR2/LILRB2/GPR183/VAV3/JAK3/CORO1A/CD38/RIPK2/CCR2/TNFSF13B/TNFRSF4/CD86/PTPRC/MEF2C/HHLA2/NFATC2/CD80/IL12RB1/IRS2/CD1D/AIF1/HAVCR2/CD40/CD70/SASH3/NCKAP1L/VCAM1/HLA-DPA1	33	4.7001
BP	GO:0032729	positive regulation of interferon-gamma production	21/2001	65/18670	2.20196e-06	5.44484e-05	4.01793e-05	WNT5A/PDE4B/TLR4/IL1B/CLEC7A/CD14/IL1R1/RIPK2/CCR2/SLC11A1/TLR8/FZD5/RASGRP1/SLAMF6/IRF8/IL12RB1/HAVCR2/PTPN22/SASH3/CD2/HLA-DPA1	21	4.14614
BP	GO:0050854	regulation of antigen receptor-mediated signaling pathway	21/2001	65/18670	2.20196e-06	5.44484e-05	4.01793e-05	ADA/CYLD/FCGR2B/PRKCB/PRKCH/CMTM3/PRKD2/PTPRC/PAWR/LPXN/LILRB4/BLK/RAB29/THY1/CEACAM1/PTPN6/PTPN22/NFAM1/CD300A/PRNP/BTN2A2	21	3.7097
BP	GO:0002523	leukocyte migration involved in inflammatory response	9/2001	14/18670	2.22102e-06	5.46937e-05	4.03603e-05	S100A8/SELE/ADAM8/ITGB2/S100A9/JAM3/FFAR2/SLAMF8/CX3CL1	9	3
BP	GO:0030316	osteoclast differentiation	27/2001	97/18670	2.25313e-06	5.52571e-05	4.0776e-05	FCER1G/LILRB1/INPP5D/CEBPB/LILRB3/TLR4/CCR1/FAM20C/SLC9B2/RASSF2/PPARGC1B/MAFB/CD109/KLF10/FBN1/GPR183/TGFB1/LILRB4/FARP2/SNX10/IL17A/TMEM64/TYROBP/ESRRA/OSCAR/MITF/CSF1R	27	4.04145
BP	GO:0007229	integrin-mediated signaling pathway	28/2001	103/18670	2.45896e-06	6.00588e-05	4.43193e-05	FCER1G/FGR/PLEK/ITGAM/TIMP1/ITGAX/ITGA5/HCK/ITGB2/VAV3/EMP2/ITGAL/COL3A1/NRP1/FLNA/ITGB8/VAV1/DST/THY1/FUT8/FERMT2/TYROBP/CEACAM1/LAMA5/PHACTR4/ZYX/ITGA4/LOXL3	28	3.40168
BP	GO:0042129	regulation of T cell proliferation	37/2001	156/18670	2.47462e-06	6.01956e-05	4.44203e-05	IL6/TNFRSF1B/LILRB1/CEBPB/IL1B/SH3RF1/TGFBR2/LILRB2/JAK3/CORO1A/RAC2/RIPK2/CCR2/TNFSF13B/CD86/PTPRC/DLG1/HHLA2/PAWR/TGFB1/IL10/CD80/IL12RB1/CD1D/TNFSF8/AIF1/HAVCR2/PTPN6/CD70/CTLA4/SASH3/NCKAP1L/IHH/PRNP/VCAM1/HLA-DPA1/BTN2A2	37	4.43877
BP	GO:0050706	regulation of interleukin-1 beta secretion	17/2001	46/18670	2.52046e-06	6.10625e-05	4.506e-05	AIM2/LILRA2/WNT5A/TNFAIP3/TLR4/NLRP3/LILRA5/PANX1/RIPK2/TLR8/CARD8/FZD5/CASP1/NOD2/ORM1/PML/TRIM16	17	3.15296
BP	GO:0018105	peptidyl-serine phosphorylation	59/2001	299/18670	2.53736e-06	6.12241e-05	4.51792e-05	IL6/CSF3/PTGS2/WNT5A/IL11/LRRK2/STK4/OSM/RASSF2/PRKAA1/CAV1/HCLS1/CD44/FNIP2/HGF/TGFBR2/GPD1L/ATP2B4/MAPK13/RIPK2/PRKCB/WNK1/AKAP9/DKK1/PRKCH/PRKD2/STK38/LMTK2/DOCK7/TGFB1/IL24/PRKACB/ANGPT1/DYRK3/ARRB1/AKT3/RPS6KA5/LATS2/BDKRB2/BCAR3/PDGFB/TERF2IP/ERN1/SH2D3C/CSNK1G3/MAD2L2/MAST1/PLK2/TTK/CAMK2D/AURKB/PRKX/RAMP3/DDIT4/TLK1/PKN1/MAP3K12/SFRP2/PRKDC	59	2.47359
BP	GO:0048660	regulation of smooth muscle cell proliferation	39/2001	169/18670	2.75607e-06	6.62342e-05	4.88764e-05	PTAFR/IL6/PTGS2/NOX1/FGF2/IGFBP5/TNFAIP3/MMP2/MMP9/BMPR1A/AKR1B1/MYB/HMGCR/NDRG2/TGFBR2/CDH13/GPER1/NR4A3/GNAI2/PPARGC1A/IGFBP3/TGFB3/ID2/MEF2C/CALCRL/KLF4/IL10/P2RY6/AIF1/TPM1/FGFR2/S1PR1/PDGFB/ERN1/PDGFRB/IRAK1/XRCC6/PRKDC/CX3CL1	39	2.08167
BP	GO:0006023	aminoglycan biosynthetic process	30/2001	115/18670	2.77186e-06	6.63473e-05	4.89599e-05	HS3ST3B1/CSGALNACT1/CHST15/CHST2/CEMIP/IL1B/DCN/DSE/CHSY1/VCAN/B4GALT4/CHST11/BGN/LUM/GLCE/TGFB1/ANGPT1/HS3ST3A1/ST3GAL4/SDC2/B3GNT3/PDGFB/PDGFRB/DSEL/CSGALNACT2/CHSY3/HAS1/B3GNT9/B3GNT8/B3GNT6	30	3.28634
BP	GO:0050701	interleukin-1 secretion	20/2001	61/18670	2.95562e-06	7.04639e-05	5.19976e-05	AIM2/LILRA2/WNT5A/TNFAIP3/TLR4/NLRP3/LILRA5/PANX1/GBP5/RIPK2/TLR8/CARD8/FZD5/IL1R2/CASP1/IGHD/NOD2/ORM1/PML/TRIM16	20	3.57771
BP	GO:0030100	regulation of endocytosis	56/2001	281/18670	3.29993e-06	7.83603e-05	5.78247e-05	FCER1G/FGR/WNT5A/LILRB1/SELE/PROM2/LRRK2/IL1B/FPR2/CAV1/CLEC7A/DYSF/CCL2/HCK/CD14/AXL/CDH13/RAB5B/WASL/FCGR2B/TLR2/PTX3/SPHK1/SLC11A1/PLCG2/ANO6/RAB31/DKK1/PTPRC/PIK3CB/NEDD4L/SNX3/TGFB1/ANGPT1/SGIP1/ARRB1/HIP1/ARF6/MCTP1/C3/SIRPA/CLU/SIRPB1/IL2RG/PACSIN2/BICD1/SCYL2/DLG4/SERPINE1/PTPN1/CBL/NCKAP1L/SIRPG/CD300A/RAB27A/ANKRD13D	56	4.8107
BP	GO:0070374	positive regulation of ERK1 and ERK2 cascade	46/2001	215/18670	3.42365e-06	8.09768e-05	5.97554e-05	CCL4/PDE8A/C5AR1/FGF2/TLR4/CCR1/FPR2/ICAM1/CD44/CHI3L1/HMGCR/CCL2/FLT1/PDGFRA/CFLAR/GPR183/GPER1/GNAI2/RIPK2/SLAMF1/FFAR4/PRKD2/PTPRC/RASGRP1/TGFB1/NRP1/P2RY6/ANGPT1/TEK/CCL18/ARRB1/KDR/PHB/HAVCR2/FGFR2/PDGFB/FGFR3/PTPN22/NOD2/PDGFRB/RAMP3/MAP3K12/ACKR3/CCL8/CX3CL1/CSF1R	46	4.12837
BP	GO:0001837	epithelial to mesenchymal transition	34/2001	140/18670	3.56705e-06	8.40363e-05	6.20132e-05	IL6/S100A4/WNT5A/LOXL2/TWIST1/IL1B/RGCC/HGF/COL1A1/PDPN/TGFBR2/AXIN2/ENG/WWTR1/TGFB3/SNAI2/OLFM1/HNRNPAB/WNT2/MSX2/TGFB1/KLHL12/FGFR2/OVOL2/MAD2L2/LEF1/AKNA/TGFB1I1/FOXA2/TGFB2/SFRP2/DACT3/LOXL3/BAMBI	34	3.77297
BP	GO:0072676	lymphocyte migration	29/2001	111/18670	3.90875e-06	9.15084e-05	6.7527e-05	CCL4/MSN/WNT5A/ADAM8/ICAM1/CCL2/PIK3CD/ADTRP/GPR183/WASL/C10orf99/MYO1G/CCR2/WNK1/DOCK8/ECM1/STK10/CCL18/CD200/PIK3CG/AIF1/S1PR1/CXCL16/CXCL13/ITGA4/ADAM17/CCL8/CX3CL1/SLC12A2	29	3.8996
BP	GO:0007249	I-kappaB kinase/NF-kappaB signaling	54/2001	269/18670	3.9148e-06	9.15084e-05	6.7527e-05	S100A12/IRAK2/S100A4/RHOH/IL1RN/WNT5A/LGALS1/TNFAIP3/TSPAN6/TLR4/NDFIP2/LY96/IL1B/FYN/CD14/GJA1/BST2/CFLAR/BTK/ZDHHC13/TLR2/NFKBIA/PIM2/RIPK2/PRKCB/TLR8/CARD8/RELB/ECM1/HDAC1/FLNA/TLE1/TMEM9B/MIB2/ANGPT1/S100B/PPM1B/ZDHHC17/SIRPA/CD40/TERF2IP/CASP1/NOD2/PLK2/TNFRSF10B/MAP3K3/RORA/NLRP6/APOL3/IRAK1/SLC20A1/LPAR1/MIER1/CX3CL1	54	4.62681
BP	GO:0002221	pattern recognition receptor signaling pathway	43/2001	197/18670	4.11091e-06	9.57186e-05	7.06339e-05	IRAK2/MAP2K6/S100A8/LILRA2/ITGAM/TNFAIP3/TSPAN6/TLR4/LY96/TLR1/CAV1/CLEC7A/CD14/CLEC4E/CYLD/LRRC19/CTSL/PIK3AP1/ITGB2/BTK/FCN1/S100A9/TLR2/NFKBIA/RIPK2/CTSK/TLR8/IRF4/RNF125/FFAR2/SEC14L1/HAVCR2/TLR10/MAP3K1/PTPN22/UBQLN1/NOD2/RFTN1/UBE2D2/NLRP6/IRAK1/CD300A/C1QBP	43	4.42246
BP	GO:0002262	myeloid cell homeostasis	35/2001	147/18670	4.1721e-06	9.67667e-05	7.14073e-05	IL6/FCER1G/INHBA/INPP5D/PDE4B/CXCR2/HCLS1/BCL6/MAFB/AXL/PIK3CD/JAK3/CCR2/BPGM/ZFP36L1/EPAS1/JAM3/ID2/PIK3CB/G6PD/SFXN1/IKZF1/TMOD3/FLVCR1/DYRK3/AMPD3/ETS1/ANKRD54/ACVR2A/ZFP36/ACVR1B/NCKAP1L/ADAM17/KITLG/SLC25A38	35	2.53546
BP	GO:0048566	embryonic digestive tract development	14/2001	34/18670	4.38885e-06	0.000101401	7.48272e-05	CXCL8/ADA/PDGFRA/ID2/FOXF1/HLX/FGFR2/OVOL2/TCF7/STRA6/SALL1/IHH/RARB/TGFB2	14	1.60357
BP	GO:0033673	negative regulation of kinase activity	52/2001	257/18670	4.62582e-06	0.000106465	7.8564e-05	RHOH/RGS2/TNFAIP3/GMFG/IL1B/GADD45B/CAV1/SOCS3/SH3BP5/HMGCR/ITPRIP/HHEX/RGS3/AIDA/DUSP14/TRIB2/WNK1/WWTR1/RGS4/PTPRC/STK38/GNAQ/DUSP4/LAX1/EPHB2/IRS2/SMPD1/PKIB/LATS2/HEG1/GMFB/THY1/CDKN1C/CAMK2N1/CHMP6/CEACAM1/PTPN6/PKIA/TESC/UCHL1/PTPN22/PPP2R5A/PTPN1/CBL/FOXA2/PKN1/CEP85/CD300A/PRKAR2A/SFRP2/SPRY4/DUSP16	52	2.7735
BP	GO:0050868	negative regulation of T cell activation	29/2001	112/18670	4.74056e-06	0.000108688	8.02043e-05	LILRB1/CEBPB/BCL6/NRARP/LILRB2/FCGR2B/JAK3/CD86/DLG1/PAWR/RUNX3/TGFB1/IL10/CD80/LAX1/TNFAIP8L2/HLX/HAVCR2/CEACAM1/PTPN6/PTPN22/CTLA4/IHH/TIGIT/CD300A/PRNP/LOXL3/FGL2/BTN2A2	29	3.52821
BP	GO:0040013	negative regulation of locomotion	72/2001	396/18670	4.85358e-06	0.000110728	8.17096e-05	ADA/WNT5A/TIMP1/FGF2/IGFBP5/STC1/ROBO1/MCC/KRT16/BMPR1A/DCN/ACVRL1/CCL28/RGCC/CCL2/ARHGDIB/C5orf30/BST2/ADTRP/TP53INP1/SERPINF1/WASL/PPARGC1A/IL33/IGFBP3/COL3A1/PTPRM/ENG/MEF2C/KLF4/TGFB1/NRP1/IL24/ACVR1C/ANGPT2/WAS/CD200/DLC1/PTPRK/SLAMF8/SP100/SEMA3C/MCTP1/AIF1/MEOX2/THY1/TPM1/AP1AR/ABHD6/SEMA4A/ARPIN/SERPINE1/TACSTD2/PML/OSBPL8/MITF/CXCL13/MMRN2/SEMA4D/SEMA4C/KANK1/HAS1/CD300A/PTGER4/SFRP2/ARI…	72	4.24264
BP	GO:0032743	positive regulation of interleukin-2 production	13/2001	30/18670	4.88489e-06	0.000110728	8.17096e-05	PDE4B/IL1B/CLEC7A/CD83/RIPK2/CCR2/CD86/IRF4/PRKD2/PTPRC/CD80/IL1A/SASH3	13	3.60555
BP	GO:0061041	regulation of wound healing	35/2001	148/18670	4.90881e-06	0.000110728	8.17096e-05	TFPI/FCER1G/PLEK/SERPINB2/FGF2/TNFAIP3/TLR4/CAV1/CLEC7A/FAP/HMGCR/PDPN/TGFBR2/GJA1/CD109/ADTRP/PDGFRA/THBD/PLAU/ANO6/SERPING1/ENPP4/ANXA5/CXCR4/SELP/ARFGEF1/PDGFB/CEACAM1/SMOC2/SERPINE1/RAB3A/VIL1/KNG1/FOXA2/KANK1	35	2.53546
BP	GO:0002718	regulation of cytokine production involved in immune response	24/2001	84/18670	4.93593e-06	0.000110728	8.17096e-05	IL6/TNFRSF1B/FCER1G/WNT5A/LILRB1/TLR4/IL1B/BCL6/NLRP3/BST2/NR4A3/BTK/JAK3/IL1R1/CCR2/TGFB3/FZD5/FFAR2/TGFB1/IL10/ANGPT1/NOD2/SASH3/TGFB2	24	4.49073
BP	GO:0001774	microglial cell activation	17/2001	48/18670	4.95906e-06	0.000110728	8.17096e-05	IL6/ITGAM/C5AR1/LRRK2/MMP8/FPR2/ITGB2/TLR2/IL33/SPHK1/CST7/TLR8/PTPRC/AIF1/CLU/TYROBP/CX3CL1	17	4.12311
BP	GO:0002269	leukocyte activation involved in inflammatory response	17/2001	48/18670	4.95906e-06	0.000110728	8.17096e-05	IL6/ITGAM/C5AR1/LRRK2/MMP8/FPR2/ITGB2/TLR2/IL33/SPHK1/CST7/TLR8/PTPRC/AIF1/CLU/TYROBP/CX3CL1	17	4.12311
BP	GO:0030865	cortical cytoskeleton organization	17/2001	48/18670	4.95906e-06	0.000110728	8.17096e-05	RHOQ/PLEK/WASL/WIPF1/DLG1/LLGL2/FMNL1/WAS/ARF6/FMNL3/RACGAP1/EHD2/VIL1/NCKAP1L/RAB13/FMNL2/PDCD6IP	17	0.727607
BP	GO:0019722	calcium-mediated signaling	46/2001	218/18670	5.06374e-06	0.000112645	8.31243e-05	CCL4/CXCL8/ADA/PLEK/SELE/LRRK2/CCR1/CXCR2/FPR2/PRKAA1/PKD2/LAT2/NR5A2/CDH13/EDNRB/BTK/PPP1R9A/ATP2B4/NMUR2/CCR2/SPHK1/PLCG2/PTPRC/NFATC2/P2RY6/CXCR1/CXCR4/MYO5A/PTGFR/KDR/MCTP1/ERBB3/SELP/PLCE1/P2RX4/P2RX5/NFATC1/MCU/CAMK2D/HOMER3/CCR10/PRNP/ACKR3/VCAM1/LMCD1/TRPM2	46	4.42326
BP	GO:0051348	negative regulation of transferase activity	56/2001	285/18670	5.16505e-06	0.000114444	8.44517e-05	RHOH/RGS2/TNFAIP3/GMFG/IL1B/GADD45B/CAV1/SOCS3/SH3BP5/HMGCR/ITPRIP/HHEX/RGS3/AIDA/DUSP14/TRIB2/WNK1/WWTR1/RGS4/PTPRC/STK38/GNAQ/DUSP4/LAX1/EPHB2/IRS2/SMPD1/PKIB/LATS2/HEG1/GMFB/THY1/CDKN1C/CAMK2N1/BAG2/CHMP6/CEACAM1/PTPN6/PKIA/TESC/MAD2L2/UCHL1/PTPN22/PPP2R5A/PTPN1/CBL/ZFP36/FOXA2/PKN1/CEP85/CD300A/PRKAR2A/SFRP2/SPRY4/DUSP16/MAD2L1	56	2.93987
BP	GO:0051048	negative regulation of secretion	49/2001	238/18670	5.21616e-06	0.000114444	8.44517e-05	TNFRSF1B/ADA/HADH/LILRB1/IL11/INHBA/SRGN/TNFAIP3/IL13RA2/IL1B/FAM3D/OSM/RGCC/NLRP3/LILRA5/HMGCR/ADTRP/MAP4K4/PPP1R9A/FCGR2B/GNAI2/PNKD/IL33/CCR2/WNK1/FFAR4/TLR8/CARD8/TNFRSF4/FOXF1/IL10/IL1R2/ACVR1C/ANGPT1/ANXA5/CD200/ERBB3/BANK1/CEACAM1/RHBDF2/PTPN22/PML/VPS4B/CD300A/PTGER4/RAB11FIP1/CX3CL1/BTN2A2/KLF7	49	3.28571
BP	GO:0050702	interleukin-1 beta secretion	18/2001	53/18670	5.2174e-06	0.000114444	8.44517e-05	AIM2/LILRA2/WNT5A/TNFAIP3/TLR4/NLRP3/LILRA5/PANX1/GBP5/RIPK2/TLR8/CARD8/FZD5/CASP1/NOD2/ORM1/PML/TRIM16	18	3.29983
BP	GO:0032611	interleukin-1 beta production	27/2001	101/18670	5.22111e-06	0.000114444	8.44517e-05	AIM2/LILRA2/WNT5A/MNDA/TNFAIP3/TLR4/IL1B/S1PR3/NLRP3/LILRA5/CLEC7A/PANX1/GBP5/RIPK2/SPHK1/TLR8/CARD8/FZD5/IFI16/SIRPA/TYROBP/CASP1/NOD2/ORM1/PML/TRIM16/CX3CL1	27	4.42635
BP	GO:0022900	electron transport chain	41/2001	186/18670	5.27571e-06	0.000114836	8.47412e-05	LOXL2/DEGS1/NCF2/AKR1B1/STEAP4/SLC25A13/NDUFV1/NDUFA6/PPARGC1A/NDUFA9/NDUFA5/ALDH2/COX5A/COX5B/NDUFA10/NCF1/NDUFS3/COQ9/GSR/NDUFS7/SDHD/COX8A/UQCRC2/NDUFS2/NDUFS6/UQCRFS1/NDUFA4L2/UQCRC1/SDHB/NDUFS4/NDUFB10/GPD2/SLC25A18/COX6C/CYBB/C15orf48/ETFA/NDUFC1/AOX1/DLD/CYC1	41	-3.27965
BP	GO:0031663	lipopolysaccharide-mediated signaling pathway	19/2001	58/18670	5.27738e-06	0.000114836	8.47412e-05	PTAFR/IRAK2/LILRA2/TNFAIP3/TLR4/LY96/IL1B/CCL2/HCK/CD14/TLR2/NFKBIA/RIPK2/CARD8/TGFB1/CD180/PTPN22/IRAK1/CX3CL1	19	4.3589
BP	GO:0001649	osteoblast differentiation	47/2001	225/18670	5.35567e-06	0.000116117	8.56866e-05	IL6/SPP1/TWIST1/CEBPB/IGFBP5/TWIST2/CTHRC1/BMPR1A/FAM20C/RASSF2/TNC/HGF/COL1A1/SATB2/GJA1/TMEM119/MRC2/CLEC5A/DDR2/VCAN/RUNX2/AXIN2/COL6A1/IGFBP3/TP53INP2/WWTR1/PDLIM7/ID2/SNAI2/MEF2C/MSX2/SH3PXD2B/LOX/PHB/FGFR2/TMEM64/PTHLH/ESRRA/FIGNL1/HSD17B4/LEF1/ACVR2A/FBN2/IHH/SEMA4D/SFRP2/ALPL	47	3.35489
BP	GO:0032651	regulation of interleukin-1 beta production	25/2001	90/18670	5.5024e-06	0.000118868	8.77163e-05	AIM2/LILRA2/WNT5A/MNDA/TNFAIP3/TLR4/S1PR3/NLRP3/LILRA5/CLEC7A/PANX1/RIPK2/SPHK1/TLR8/CARD8/FZD5/IFI16/SIRPA/TYROBP/CASP1/NOD2/ORM1/PML/TRIM16/CX3CL1	25	4.2
BP	GO:0030336	negative regulation of cell migration	63/2001	334/18670	5.57686e-06	0.000120043	8.85835e-05	ADA/TIMP1/FGF2/IGFBP5/STC1/ROBO1/MCC/KRT16/BMPR1A/DCN/ACVRL1/CCL28/RGCC/CCL2/ARHGDIB/C5orf30/BST2/ADTRP/TP53INP1/SERPINF1/WASL/PPARGC1A/IL33/IGFBP3/COL3A1/PTPRM/ENG/MEF2C/KLF4/TGFB1/IL24/ACVR1C/ANGPT2/CD200/DLC1/PTPRK/SLAMF8/SP100/MCTP1/AIF1/MEOX2/THY1/TPM1/ABHD6/ARPIN/SERPINE1/TACSTD2/OSBPL8/MITF/CXCL13/MMRN2/KANK1/HAS1/CD300A/PTGER4/SFRP2/ARID2/RNF41/CLIC4/CX3CL1/SLURP1/EVL/DPYSL3	63	3.90563
BP	GO:0033002	muscle cell proliferation	49/2001	239/18670	5.89054e-06	0.000125889	9.28978e-05	PTAFR/IL6/PTGS2/NOX1/FGF2/IGFBP5/TNFAIP3/MMP2/MMP9/BMPR1A/AKR1B1/MYB/HMGCR/NDRG2/TGFBR2/GJA1/CDH13/CFLAR/GPER1/NR4A3/NAA35/GNAI2/PPARGC1A/IGFBP3/JARID2/TGFB3/ID2/MEF2C/CALCRL/KLF4/WNT2/IL10/P2RY6/ANGPT1/AIF1/TPM1/FGFR2/S1PR1/PDGFB/ERN1/PDGFRB/GATA6/IRAK1/XRCC6/TGFB2/ARID2/EPHB1/PRKDC/CX3CL1	49	2.71429
BP	GO:0048705	skeletal system morphogenesis	49/2001	239/18670	5.89054e-06	0.000125889	9.28978e-05	COL7A1/CSGALNACT1/FGR/ARID5B/TWIST1/STC1/MMP2/COL12A1/PPARGC1B/PRRX1/COL1A1/SATB2/TGFBR2/NAB1/TMEM119/COL27A1/PDGFRA/COL6A2/CHSY1/RUNX2/AXIN2/COL6A1/COL6A3/CHST11/MMP13/MGP/TGFB3/MEF2C/ANXA6/DLG1/CYP26B1/MSX2/TGFB1/SH3PXD2B/GRHL2/TFAP2A/TEK/FLVCR1/COL13A1/POC1A/FGFR2/FGFR3/MMP14/LTBP3/FBN2/IHH/RARB/SFRP2/ALPL	49	4.14286
BP	GO:2000146	negative regulation of cell motility	65/2001	349/18670	6.15858e-06	0.000130795	9.65183e-05	ADA/TIMP1/FGF2/IGFBP5/STC1/ROBO1/MCC/KRT16/BMPR1A/DCN/ACVRL1/CCL28/RGCC/CCL2/ARHGDIB/C5orf30/BST2/ADTRP/TP53INP1/SERPINF1/WASL/PPARGC1A/IL33/IGFBP3/COL3A1/PTPRM/ENG/MEF2C/KLF4/TGFB1/IL24/ACVR1C/ANGPT2/WAS/CD200/DLC1/PTPRK/SLAMF8/SP100/MCTP1/AIF1/MEOX2/THY1/TPM1/AP1AR/ABHD6/ARPIN/SERPINE1/TACSTD2/OSBPL8/MITF/CXCL13/MMRN2/KANK1/HAS1/CD300A/PTGER4/SFRP2/ARID2/RNF41/CLIC4/CX3CL1/SLURP1/EVL/DPYSL3	65	3.84508
BP	GO:0043542	endothelial cell migration	54/2001	273/18670	6.17072e-06	0.000130795	9.65183e-05	PTGS2/WNT5A/LOXL2/FGF2/STC1/ROBO1/DCN/ACVRL1/RGCC/FAP/PTP4A3/ADTRP/CDH13/PECAM1/ITGB2/SERPINF1/EMP2/SPARC/PTPRM/PRKD2/MEF2C/KLF4/TGFB1/PLXND1/NRP1/ANGPT2/STAT5A/ANGPT1/TEK/EGR3/AKT3/KDR/CLEC14A/SP100/MEOX2/P2RX4/ETS1/SEMA4A/RHOJ/PIK3R3/PDGFB/CD40/CEACAM1/GPX1/PLK2/SMOC2/CXCL13/PRKX/MAP3K3/MMRN2/GLUL/ADAM17/RAB13/VEGFC	54	4.89898
BP	GO:2001057	reactive nitrogen species metabolic process	24/2001	85/18670	6.18568e-06	0.000130795	9.65183e-05	PTGS2/TLR4/IL1B/MARC1/MMP8/ICAM1/CAV1/CLEC7A/PKD2/ITGB2/TLR2/ATP2B4/PTX3/KLF4/IL10/GLA/AIF1/SIRPA/P2RX4/CLU/GCHFR/CPS1/RORA/ASS1	24	2.85774
BP	GO:0002526	acute inflammatory response	46/2001	220/18670	6.53364e-06	0.000137667	0.000101589	IL6/PTGS2/S100A8/FCER1G/C5AR1/CEBPB/PTGES/ADAM8/CFP/CXCR2/IL1B/ICAM1/OSM/OSMR/NLRP3/TREM1/C1R/CR1/EDNRB/BTK/FCGR2B/C1S/IGLV6-57/ANO6/FFAR2/C3AR1/SERPING1/IL1A/PIK3CG/PHB/C3/IGKC/CLU/IGLC1/CD163/ORM1/IGHG1/A2M/ASS1/IGHV1-69/CFH/SERPINA3/IGLV1-44/VCAM1/NUPR1/C1QBP	46	5.60279
BP	GO:0002701	negative regulation of production of molecular mediator of immune response	14/2001	35/18670	6.59497e-06	0.000138471	0.000102182	LILRB1/IL13RA2/BCL6/BST2/FCGR2B/JAK3/IL33/TGFB3/SPINK5/TGFB1/IL10/ANGPT1/TGFB2/PRKDC	14	2.67261
BP	GO:0031098	stress-activated protein kinase signaling cascade	60/2001	315/18670	6.73956e-06	0.000141012	0.000104058	IRAK2/MAP2K6/IL1RN/WNT5A/NOX1/TLR4/IL1B/GADD45B/MMP8/STK4/RASSF2/AKR1B1/HGF/HMGCR/SH3RF1/CYLD/MAP4K4/AIDA/MAP4K5/FCGR2B/MAPK13/RIPK2/SPHK1/SLAMF1/MDFIC/FZD10/DKK1/ZFP36L1/FZD5/RASGRP1/DLG1/STK10/CD27/ARHGEF6/NCF1/SIRPA/ERN1/ZEB2/FGD2/SH2D3C/MAP3K1/PHLPP1/PTPN22/NOD2/MAGI3/PTPN1/MLKL/SH3RF2/ZFP36/MAP3K3/SEMA4C/PKN1/FOXM1/IRAK1/MAP3K12/TGFB2/PTGER4/SFRP2/EPHA4/EPHB1	60	3.87298
BP	GO:0018209	peptidyl-serine modification	61/2001	322/18670	6.7772e-06	0.000141306	0.000104274	IL6/CSF3/PTGS2/WNT5A/IL11/LRRK2/STK4/DCN/OSM/RASSF2/PRKAA1/CAV1/HCLS1/CD44/FNIP2/HGF/TGFBR2/GPD1L/ATP2B4/MAPK13/RIPK2/BGN/PRKCB/WNK1/AKAP9/DKK1/PRKCH/PRKD2/STK38/LMTK2/DOCK7/TGFB1/IL24/PRKACB/ANGPT1/DYRK3/ARRB1/AKT3/RPS6KA5/LATS2/BDKRB2/BCAR3/PDGFB/TERF2IP/ERN1/SH2D3C/CSNK1G3/MAD2L2/MAST1/PLK2/TTK/CAMK2D/AURKB/PRKX/RAMP3/DDIT4/TLK1/PKN1/MAP3K12/SFRP2/PRKDC	61	2.68877
BP	GO:0007015	actin filament organization	72/2001	400/18670	6.9839e-06	0.000144907	0.000106932	RHOQ/CSF3/RHOH/PLEK/GMFG/GPR65/LCP1/ICAM1/PPARGC1B/HCLS1/COTL1/RGCC/GAS7/HCK/PREX1/ARHGAP25/PPP1R9A/WASL/EMP2/ARHGEF2/CORO1A/RAC2/FHDC1/EFS/WIPF1/TGFB3/RGS4/DLG1/PAWR/NRP1/SH3PXD2B/FLNA/KANK3/DBN1/TMOD3/WAS/ARRB1/DLC1/SHROOM3/ACTN1/HIP1/ARF6/FCHSD2/AIF1/GMFB/TPM1/ARFGEF1/PHACTR1/SWAP70/S1PR1/AP1AR/EPS8/RHOJ/MYADM/LIMA1/ARPIN/MAD2L2/TACSTD2/SHANK3/ZYX/LMOD1/PLS3/VIL1/NCKAP1L/KANK1/POF1B/PTGER4/LPA…	72	3.06413
BP	GO:0032663	regulation of interleukin-2 production	18/2001	54/18670	7.0468e-06	0.000144907	0.000106932	PDE4B/TNFAIP3/IL1B/CLEC7A/CD83/RIPK2/CCR2/CD86/IRF4/PRKD2/PTPRC/CD80/IL1A/HAVCR2/HOMER3/ZFP36/SASH3/PRNP	18	4.24264
BP	GO:0035384	thioester biosynthetic process	18/2001	54/18670	7.0468e-06	0.000144907	0.000106932	ELOVL6/PDHA1/ACSL4/ACSL1/MPC2/ACAT1/ACSL3/ELOVL5/ACSS2/DLAT/SLC25A1/GSTZ1/SCD/MPC1/PDHX/ACSL5/DLD/ELOVL3	18	-2.82843
BP	GO:0071616	acyl-CoA biosynthetic process	18/2001	54/18670	7.0468e-06	0.000144907	0.000106932	ELOVL6/PDHA1/ACSL4/ACSL1/MPC2/ACAT1/ACSL3/ELOVL5/ACSS2/DLAT/SLC25A1/GSTZ1/SCD/MPC1/PDHX/ACSL5/DLD/ELOVL3	18	-2.82843
BP	GO:0042552	myelination	32/2001	132/18670	7.09974e-06	0.000145496	0.000107366	TNFRSF1B/SERINC5/ITGAX/AFG3L2/QKI/HGF/NAB1/FAM126A/PMP22/TLR2/KLK6/CST7/JAM3/DLG1/TGFB1/TSPAN2/XK/CXCR4/S100B/MYO5A/TYMP/CLU/MPP5/CMTM8/MAL2/BCAS1/KLK8/RARB/PIKFYVE/PSAP/LPAR1/TMEM98	32	2.47487
BP	GO:0050851	antigen receptor-mediated signaling pathway	60/2001	316/18670	7.46662e-06	0.000152492	0.000112529	ADA/THEMIS2/MNDA/INPP5D/PDE4B/FYN/LCP2/LAT2/PIK3CD/CYLD/BTK/VAV3/FCGR2B/CD38/RIPK2/PRKCB/WNK1/PLCG2/PRKCH/CMTM3/PRKD2/PTPRC/MEF2C/CD79A/PIK3CB/HHLA2/PAWR/LPXN/LILRB4/IGHM/NFATC2/KLHL6/LAX1/WAS/IGLL5/BLK/RAB29/IGKC/THY1/IGLC1/CEACAM1/PTPN6/IGHD/TRBC1/CD79B/PTPN22/IGHG1/RFTN1/NFAM1/CTLA4/NCKAP1L/SH2B2/EIF2B1/TRAC/IGHV1-69/CD300A/PRNP/CD3D/HLA-DPA1/BTN2A2	60	6.19677
BP	GO:0001655	urogenital system development	62/2001	330/18670	7.51489e-06	0.000152956	0.000112871	BASP1/WNT5A/ARID5B/LAMB2/FGF2/LRRK2/CTSH/CXCR2/MMP9/COL4A1/DCN/TNC/AKR1B1/PKD2/FBN1/PDGFRA/PECAM1/CFLAR/LRP4/SERPINF1/ACAT1/WWTR1/ID2/FOXF1/MEF2C/DLG1/CYP26B1/TGFB1/NRP1/EAF2/LGR5/ANGPT2/TFAP2A/ANGPT1/TEK/EPHB2/MPV17/PLCE1/CDKN1C/FGFR2/PDGFB/IFT88/FEM1B/MME/LAMA5/CENPF/TACSTD2/PDGFRB/NID1/PRKX/STRA6/SALL1/SERPINB5/ASS1/GPR4/SOX17/RARB/HSPB11/TGFB2/PSAP/EPHA4/PODXL	62	4.318
BP	GO:0052547	regulation of peptidase activity	79/2001	452/18670	7.91858e-06	0.000160626	0.000118531	AIM2/PI15/COL7A1/TFPI/PTGS2/S100A8/SERPINB2/TIMP1/TFPI2/ROBO1/CTSH/MMP9/PRDX5/SERPINB9/FYN/CAV1/CSTA/TIMP2/CASP4/NLRP3/CD44/HGF/CLEC7A/SH3RF1/PCOLCE/CD109/BST2/CR1/CFLAR/GPER1/RCN3/CAAP1/SERPINF1/S100A9/TNFAIP8/CASP5/COL6A3/RIPK2/HTRA2/CST7/CARD8/ECM1/TNFSF15/IFI16/SPINK5/KLF4/HDAC1/LAMP3/CD27/SPINK1/ACVR1C/SERPING1/ARRB1/DLC1/HIP1/SOX7/DHCR24/C3/BIRC6/CYFIP2/CASP1/GPX1/COL28A1/LEF1/SERPINE1/SERP…	79	4.83788
BP	GO:0006469	negative regulation of protein kinase activity	48/2001	235/18670	8.11512e-06	0.000164057	0.000121063	RGS2/TNFAIP3/GMFG/IL1B/GADD45B/CAV1/SOCS3/SH3BP5/HMGCR/ITPRIP/HHEX/RGS3/AIDA/DUSP14/TRIB2/WNK1/WWTR1/RGS4/PTPRC/STK38/GNAQ/DUSP4/LAX1/EPHB2/SMPD1/PKIB/LATS2/HEG1/GMFB/THY1/CDKN1C/CAMK2N1/CHMP6/CEACAM1/PTPN6/PKIA/TESC/UCHL1/PTPN22/PTPN1/CBL/PKN1/CEP85/CD300A/PRKAR2A/SFRP2/SPRY4/DUSP16	48	3.17543
BP	GO:0044706	multi-multicellular organism process	46/2001	222/18670	8.39034e-06	0.00016905	0.000124747	PTAFR/PTGS2/SPP1/TIMP1/RGS2/IGFBP5/STC1/PAPPA/MMP2/MMP9/IL1B/ITGA5/AKR1B1/ACSL4/ARHGDIB/TGFBR2/GJA1/THBD/EMP2/CD38/ADCY7/TGFB3/TGFB1/HSD11B2/SYDE1/SMURF2/SH3PXD2B/PNOC/ACVR1C/ANGPT2/PAM/CYP27B1/PTGFR/IGFBP7/TFCP2L1/HAVCR2/ETS1/CLIC5/PTHLH/PLA2G4C/ACVR2A/ACVR1B/IHH/STC2/CLDN4/C1QBP	46	3.83349
BP	GO:0045089	positive regulation of innate immune response	69/2001	381/18670	8.71353e-06	0.000174972	0.000129118	AIM2/IRAK2/MAP2K6/S100A8/FCER1G/LILRA2/WNT5A/MNDA/ITGAM/TNFAIP3/ADAM8/TSPAN6/TLR4/LY96/TLR1/FPR2/FYN/CAV1/CLEC7A/ICAM3/HCK/CD14/GBP5/CLEC4E/CYLD/LRRC19/CTSL/PIK3AP1/ITGB2/BTK/FCN1/S100A9/TLR2/NFKBIA/RIPK2/ICAM2/CTSK/PLCG2/TLR8/RELB/IRF4/RNF125/RASGRP1/IFI16/SLAMF6/FFAR2/PRKACB/SEC14L1/CD1D/VAV1/RPS6KA5/CLEC4A/HAVCR2/TLR10/MAP3K1/PTPN22/UBQLN1/NOD2/MUCL1/RFTN1/UBE2D2/NLRP6/IRAK1/CD300A/XRCC6/MMP12…	69	5.65814
BP	GO:0050764	regulation of phagocytosis	26/2001	98/18670	9.00069e-06	0.000180134	0.000132927	FCER1G/FGR/IL1B/FPR2/CLEC7A/DYSF/CCL2/HCK/FCGR2B/TLR2/PTX3/SPHK1/SLC11A1/ANO6/RAB31/PTPRC/SNX3/TGFB1/C3/SIRPA/SIRPB1/IL2RG/NCKAP1L/SIRPG/CD300A/RAB27A	26	4.70679
BP	GO:0045576	mast cell activation	19/2001	60/18670	9.23156e-06	0.000184139	0.000135882	S100A12/FCER1G/RHOH/FGR/IL13RA2/LCP2/LAT2/PIK3CD/NR4A3/BTK/ENPP3/RAC2/RASGRP1/FOXF1/PIK3CG/CBL/SNX4/CD300A/FES	19	3.44124
BP	GO:0007272	ensheathment of neurons	32/2001	134/18670	9.91765e-06	0.000196514	0.000145014	TNFRSF1B/SERINC5/ITGAX/AFG3L2/QKI/HGF/NAB1/FAM126A/PMP22/TLR2/KLK6/CST7/JAM3/DLG1/TGFB1/TSPAN2/XK/CXCR4/S100B/MYO5A/TYMP/CLU/MPP5/CMTM8/MAL2/BCAS1/KLK8/RARB/PIKFYVE/PSAP/LPAR1/TMEM98	32	2.47487
BP	GO:0008366	axon ensheathment	32/2001	134/18670	9.91765e-06	0.000196514	0.000145014	TNFRSF1B/SERINC5/ITGAX/AFG3L2/QKI/HGF/NAB1/FAM126A/PMP22/TLR2/KLK6/CST7/JAM3/DLG1/TGFB1/TSPAN2/XK/CXCR4/S100B/MYO5A/TYMP/CLU/MPP5/CMTM8/MAL2/BCAS1/KLK8/RARB/PIKFYVE/PSAP/LPAR1/TMEM98	32	2.47487
BP	GO:0097191	extrinsic apoptotic signaling pathway	46/2001	224/18670	1.07247e-05	0.000211376	0.000155981	TNFRSF1B/TNFRSF10C/G0S2/BCL2A1/INHBA/TNFAIP3/IL1B/FYN/STK4/ICAM1/CAV1/ITM2C/SORT1/HGF/ITPRIP/SH3RF1/CYLD/CFLAR/GPER1/ARHGEF2/IL33/HTRA2/SNAI2/PTPRC/TGFB1/NRP1/CD27/IL1A/SP100/MLLT11/ERBB3/BIRC6/FEM1B/FGFR3/GPX1/SERPINE1/CD70/PML/TNFRSF10B/TRAF1/ACVR1B/TGFB2/SFRP2/KITLG/RNF41/CX3CL1	46	3.83349
BP	GO:0045807	positive regulation of endocytosis	35/2001	153/18670	1.07384e-05	0.000211376	0.000155981	FCER1G/WNT5A/SELE/LRRK2/IL1B/FPR2/CLEC7A/CCL2/CD14/AXL/WASL/FCGR2B/PTX3/SLC11A1/PLCG2/ANO6/RAB31/PTPRC/NEDD4L/ANGPT1/SGIP1/ARRB1/HIP1/C3/SIRPA/CLU/SIRPB1/IL2RG/BICD1/SCYL2/SERPINE1/CBL/NCKAP1L/SIRPG/RAB27A	35	4.22577
BP	GO:0046209	nitric oxide metabolic process	23/2001	82/18670	1.08191e-05	0.000212268	0.00015664	PTGS2/TLR4/IL1B/MMP8/ICAM1/CAV1/CLEC7A/PKD2/ITGB2/TLR2/ATP2B4/PTX3/KLF4/IL10/GLA/AIF1/SIRPA/P2RX4/CLU/GCHFR/CPS1/RORA/ASS1	23	3.12772
BP	GO:0030890	positive regulation of B cell proliferation	15/2001	41/18670	1.12955e-05	0.000220171	0.000162471	ADA/TLR4/BCL6/GPR183/VAV3/CD38/TNFSF13B/TNFRSF4/PTPRC/MEF2C/NFATC2/IRS2/CD40/SASH3/NCKAP1L	15	2.84019
BP	GO:0150077	regulation of neuroinflammatory response	15/2001	41/18670	1.12955e-05	0.000220171	0.000162471	IL6/TNFRSF1B/PTGS2/LRRK2/MMP9/IL1B/MMP8/MMP3/IL33/SPHK1/CST7/PTPRC/CD200/CX3CL1/NUPR1	15	3.35659
BP	GO:0050709	negative regulation of protein secretion	33/2001	141/18670	1.14284e-05	0.000222037	0.000163848	HADH/LILRB1/SRGN/TNFAIP3/IL1B/FAM3D/RGCC/NLRP3/LILRA5/HMGCR/ADTRP/MAP4K4/FCGR2B/IL33/FFAR4/TLR8/CARD8/TNFRSF4/IL10/IL1R2/ACVR1C/ANGPT1/ANXA5/CD200/BANK1/RHBDF2/PTPN22/PML/PTGER4/RAB11FIP1/CX3CL1/BTN2A2/KLF7	33	2.95932
BP	GO:0043552	positive regulation of phosphatidylinositol 3-kinase activity	13/2001	32/18670	1.15295e-05	0.000223276	0.000164763	FGR/FGF2/FPR2/FLT1/PDGFRA/VAV3/TGFB1/TEK/PDGFB/FGFR3/NOD2/PDGFRB/VAV2	13	2.49615
BP	GO:0002761	regulation of myeloid leukocyte differentiation	29/2001	117/18670	1.18949e-05	0.00022854	0.000168647	LILRB1/INHBA/INPP5D/CEBPB/EVI2B/LILRB3/TLR4/CCR1/SLC9B2/RASSF2/PPARGC1B/HCLS1/MAFB/KLF10/FBN1/ZFP36L1/ID2/TGFB1/LILRB4/IL17A/TMEM64/TYROBP/CEACAM1/ESRRA/TESC/LEF1/MITF/KITLG/FES	29	3.52821
BP	GO:0022904	respiratory electron transport chain	29/2001	117/18670	1.18949e-05	0.00022854	0.000168647	SLC25A13/NDUFV1/NDUFA6/PPARGC1A/NDUFA9/NDUFA5/COX5A/COX5B/NDUFA10/NDUFS3/COQ9/NDUFS7/SDHD/COX8A/UQCRC2/NDUFS2/NDUFS6/UQCRFS1/UQCRC1/SDHB/NDUFS4/NDUFB10/GPD2/SLC25A18/COX6C/ETFA/NDUFC1/DLD/CYC1	29	-5.01377
BP	GO:0043087	regulation of GTPase activity	82/2001	479/18670	1.1923e-05	0.00022854	0.000168647	CCL4/TAGAP/RHOH/WNT5A/ARHGAP44/CHN1/PROM2/RGS2/LRRK2/GPR65/RGS18/CAV2/RALGAPA1/ICAM1/BCL6/CCL2/ARHGDIB/ASAP1/ARHGAP9/RGS3/MAP4K4/ARHGAP30/PREX1/TBC1D9/ARHGAP25/VAV3/RGS5/DOCK11/WNK1/ARHGAP29/FGD3/DOCK8/RASA3/ODAM/ARHGAP21/FZD10/RGS4/RASGRP1/GNAQ/DOCK7/PLXND1/NRP1/SYDE1/LLGL2/NET1/ARHGEF6/PLXNC1/CCL18/RASA2/RASGRP3/ARRB1/DLC1/GPSM1/GIT2/VAV1/SMAP2/IQSEC1/THY1/ARFGEF1/S1PR1/CD40/RGS10/FGD2/OCRL/RAC…	82	5.74244
BP	GO:0007565	female pregnancy	41/2001	192/18670	1.1954e-05	0.00022854	0.000168647	PTGS2/SPP1/TIMP1/RGS2/IGFBP5/STC1/PAPPA/MMP2/MMP9/IL1B/ITGA5/AKR1B1/ACSL4/ARHGDIB/TGFBR2/GJA1/THBD/EMP2/CD38/ADCY7/TGFB3/TGFB1/HSD11B2/SYDE1/SMURF2/PNOC/ACVR1C/ANGPT2/PAM/CYP27B1/IGFBP7/TFCP2L1/HAVCR2/ETS1/CLIC5/PTHLH/ACVR1B/IHH/STC2/CLDN4/C1QBP	41	3.592
BP	GO:0051403	stress-activated MAPK cascade	55/2001	286/18670	1.20382e-05	0.000229416	0.000169293	IRAK2/IL1RN/WNT5A/NOX1/TLR4/IL1B/GADD45B/MMP8/RASSF2/HGF/HMGCR/SH3RF1/CYLD/MAP4K4/AIDA/MAP4K5/FCGR2B/MAPK13/RIPK2/SPHK1/SLAMF1/MDFIC/FZD10/DKK1/ZFP36L1/FZD5/RASGRP1/DLG1/CD27/ARHGEF6/NCF1/SIRPA/ERN1/ZEB2/FGD2/SH2D3C/PHLPP1/PTPN22/NOD2/MAGI3/PTPN1/MLKL/SH3RF2/ZFP36/MAP3K3/SEMA4C/PKN1/FOXM1/IRAK1/MAP3K12/TGFB2/PTGER4/SFRP2/EPHA4/EPHB1	55	3.64068
BP	GO:0048568	embryonic organ development	75/2001	428/18670	1.21358e-05	0.000230155	0.000169839	CXCL8/ADA/WNT5A/TWIST1/CEBPB/CTHRC1/BMPR1A/STK4/LRIG3/SOCS3/PRRX1/SATB2/PKD2/MAFB/CDX2/TGFBR2/GJA1/FBN1/SOBP/PDGFRA/NR4A3/RUNX2/COL5A2/ATOH1/CHST11/GJB5/ENG/TGFB3/ZFP36L1/FZD5/EPAS1/ID2/FOXF1/MEF2C/SLC44A4/DLG1/WNT2/TGFB1/DNAAF1/E2F8/IL10/GRHL2/NTN1/TFAP2A/EPHB2/FLVCR1/KDR/HLX/STIL/BIRC6/CDKN1C/FGFR2/PDGFB/OVOL2/TTC39C/PHACTR4/MMP14/LEF1/TCF7/MFAP2/STRA6/SALL1/FBN2/IHH/SOX17/RARB/EFEMP1/TGFB2/BBS…	75	3.34863
BP	GO:0072001	renal system development	56/2001	293/18670	1.21539e-05	0.000230155	0.000169839	BASP1/WNT5A/ARID5B/LAMB2/FGF2/LRRK2/CTSH/CXCR2/MMP9/COL4A1/DCN/AKR1B1/PKD2/FBN1/PDGFRA/PECAM1/CFLAR/LRP4/SERPINF1/ACAT1/WWTR1/ID2/FOXF1/MEF2C/DLG1/CYP26B1/TGFB1/NRP1/LGR5/ANGPT2/TFAP2A/ANGPT1/TEK/MPV17/PLCE1/CDKN1C/FGFR2/PDGFB/IFT88/MME/LAMA5/CENPF/TACSTD2/PDGFRB/NID1/PRKX/STRA6/SALL1/ASS1/GPR4/SOX17/RARB/HSPB11/TGFB2/EPHA4/PODXL	56	4.27618
BP	GO:0033628	regulation of cell adhesion mediated by integrin	16/2001	46/18670	1.22375e-05	0.000231007	0.000170468	ADA/PLAU/WNK1/SNAI2/LPXN/IFT74/PIK3CG/SWAP70/PTPN6/TESC/SERPINE1/CXCL13/NCKAP1L/TGFB2/SFRP2/PODXL	16	3.5
BP	GO:0001659	temperature homeostasis	38/2001	173/18670	1.25066e-05	0.000235344	0.000173668	G0S2/MAP2K6/PTGS2/HADH/CEBPB/TLR4/ELOVL6/IL1B/CAV1/PPARGC1B/GJA1/ACSL1/FH/EDNRB/PPARGC1A/CCR2/FFAR4/IRF4/EPAS1/GRB10/TRPV2/LAMA4/DOCK7/TLE3/CXCR4/DIO2/CPT2/IL1A/PCTP/ABHD6/SCD/GPX1/ACOT13/MFAP2/NAPEPLD/ADAM17/ELOVL3/TRPM2	38	1.29777
BP	GO:0007566	embryo implantation	17/2001	51/18670	1.26109e-05	0.000236563	0.000174567	PTGS2/SPP1/TIMP1/STC1/MMP2/MMP9/IL1B/ARHGDIB/TGFBR2/EMP2/SYDE1/SMURF2/ACVR1C/IGFBP7/ACVR1B/STC2/C1QBP	17	2.18282
BP	GO:0001958	endochondral ossification	12/2001	28/18670	1.30455e-05	0.000243191	0.000179458	CSGALNACT1/COL1A1/NAB1/TMEM119/RUNX2/MMP13/MEF2C/TEK/COL13A1/FGFR3/MMP14/ALPL	12	2.88675
BP	GO:0036075	replacement ossification	12/2001	28/18670	1.30455e-05	0.000243191	0.000179458	CSGALNACT1/COL1A1/NAB1/TMEM119/RUNX2/MMP13/MEF2C/TEK/COL13A1/FGFR3/MMP14/ALPL	12	2.88675
BP	GO:0002456	T cell mediated immunity	27/2001	106/18670	1.37897e-05	0.000255522	0.000188558	IL6/TNFRSF1B/LILRB1/IL7R/CTSH/IL1B/ICAM1/NLRP3/EMP2/MYO1G/FCGR2B/IL1R1/CCR2/SLC11A1/FZD5/PTPRC/DLG1/IL12RB1/WAS/CD1D/PRF1/CEACAM1/CD70/RFTN1/SASH3/RAB27A/IL18RAP	27	3.27165
BP	GO:0002407	dendritic cell chemotaxis	11/2001	24/18670	1.37924e-05	0.000255522	0.000188558	CCR1/CXCR2/GPR183/CCR2/ANO6/CXCR1/CXCR4/SLAMF8/PIK3CG/C1QBP/TRPM2	11	2.7136
BP	GO:1903510	mucopolysaccharide metabolic process	28/2001	112/18670	1.4064e-05	0.000259751	0.000191679	CSGALNACT1/CHST15/FGF2/CHST2/CEMIP/IL1B/DCN/DSE/CD44/HGF/CHSY1/VCAN/B4GALT4/CHST11/BGN/LUM/GLCE/TGFB1/ANGPT1/ST3GAL4/B3GNT3/PDGFB/DSEL/CSGALNACT2/CHSY3/IDS/HAS1/GNS	28	3.77964
BP	GO:0010959	regulation of metal ion transport	70/2001	394/18670	1.46484e-05	0.000269711	0.000199029	CCL4/PTGS2/LILRA2/LILRB1/PDE4B/STC1/CEMIP/CCR1/FYN/ICAM1/CAV1/LILRA5/PKD2/DYSF/CCL2/GJA1/CACNA2D1/LILRB2/GPER1/HECW2/GPD1L/HOMER1/CORO1A/ATP2B4/GNAI2/WNK1/FXYD5/PLCG2/AKAP9/ANO6/RGS4/TRPV2/DLG1/NEDD4L/G6PD/TGFB1/APLNR/FLNA/SPINK1/P2RY6/CXCR4/MYO5A/KCNAB2/KCNQ1/PIK3CG/PKP2/ATP2C2/TSPAN13/THY1/IL16/P2RX4/PDGFB/P2RX5/PTPN6/TESC/UBQLN1/PDGFRB/PML/CAMK2D/HOMER3/RAMP3/TRPC6/GEM/GNB5/SLC31A2/PRNP/STC2/S…	70	4.78091
BP	GO:0007254	JNK cascade	44/2001	214/18670	1.59942e-05	0.000293588	0.000216648	IRAK2/IL1RN/WNT5A/NOX1/TLR4/IL1B/GADD45B/MMP8/RASSF2/SH3RF1/CYLD/MAP4K4/AIDA/MAP4K5/FCGR2B/RIPK2/SLAMF1/MDFIC/FZD10/DKK1/FZD5/RASGRP1/CD27/ARHGEF6/NCF1/SIRPA/ERN1/ZEB2/FGD2/SH2D3C/PHLPP1/PTPN22/NOD2/MAGI3/PTPN1/MLKL/SH3RF2/PKN1/IRAK1/MAP3K12/PTGER4/SFRP2/EPHA4/EPHB1	44	3.61814
BP	GO:0031532	actin cytoskeleton reorganization	26/2001	101/18670	1.61504e-05	0.000295548	0.000218095	CSF3/PLEK/GMFG/GPR65/HCLS1/ARHGDIB/HCK/PDGFRA/PDLIM4/EFS/TGFB1/NRP1/FLNA/TEK/FARP2/PHACTR1/S1PR1/EPS8/PTPN1/PARVG/ANTXR1/PARVB/GAB1/FES/CSF1R/TRPM2	26	3.92232
BP	GO:0046165	alcohol biosynthetic process	38/2001	175/18670	1.64923e-05	0.000300885	0.000222033	PTAFR/PLEK/FGF2/ELOVL6/IL1B/ACAT2/IMPA2/PRKAA1/AKR1B1/HMGCR/EBP/GPER1/GOT1/DHDDS/SPHK1/PLCG2/PLCB4/ERLIN1/G6PD/DKK3/P2RY6/PPIP5K2/PCK1/CYP27B1/PCBD1/DHCR24/HMGCS1/PLCE1/FDFT1/SCD/FDPS/ARV1/DHCR7/SQLE/ACAA2/SREBF2/LBR/CFTR	38	-2.59554
BP	GO:0031345	negative regulation of cell projection organization	40/2001	188/18670	1.66163e-05	0.000301331	0.000222362	WNT5A/ARHGAP44/SPP1/LGALS1/LRRK2/FYN/ITM2C/VIM/ASAP1/MAP4K4/DENND5A/PMP22/LRP4/CD38/DAB1/DKK1/NRP1/NTN1/EPHB2/ARF6/SEMA3C/RAB29/THY1/SEMA4A/CRMP1/ARPIN/PLK2/TACSTD2/KLK8/TRPC6/SEMA4D/NR2F1/SEMA4C/KANK1/PRNP/EPHA4/LPAR1/GORASP1/EVL/DPYSL3	40	3.16228
BP	GO:0050818	regulation of coagulation	23/2001	84/18670	1.66791e-05	0.000301331	0.000222362	TFPI/FCER1G/PLEK/SERPINB2/TLR4/CAV1/FAP/PDPN/ADTRP/PDGFRA/THBD/PLAU/ANO6/SERPING1/ENPP4/ANXA5/SELP/PROCR/PDGFB/CEACAM1/SERPINE1/KNG1/FOXA2	23	2.71069
BP	GO:0043370	regulation of CD4-positive, alpha-beta T cell differentiation	16/2001	47/18670	1.67182e-05	0.000301331	0.000222362	BCL6/NLRP3/MYB/SH3RF1/CD83/JAK3/RIPK2/CD86/IRF4/RUNX3/CD80/IL12RB1/HLX/SASH3/NCKAP1L/LOXL3	16	3
BP	GO:2000107	negative regulation of leukocyte apoptotic process	16/2001	47/18670	1.67182e-05	0.000301331	0.000222362	FCER1G/ADA/LILRB1/IL7R/CXCR2/HCLS1/BCL6/AXL/JAK3/DOCK8/CD27/IRS2/NOD2/AURKB/KITLG/TSC22D3	16	2.5
BP	GO:0032653	regulation of interleukin-10 production	17/2001	52/18670	1.68775e-05	0.000303288	0.000223806	FCER1G/LILRB1/TLR4/MMP8/LILRA5/HGF/CLEC7A/CD83/FCGR2B/JAK3/TRIB2/TLR2/IRF4/TYROBP/NOD2/SASH3/TIGIT	17	4.12311
BP	GO:0046777	protein autophosphorylation	47/2001	235/18670	1.78422e-05	0.000319665	0.000235891	SLA/FGR/GRK5/LRRK2/FYN/STK4/RASSF2/CAV1/HCK/FLT1/PDGFRA/DDR2/BTK/PIM2/WNK1/ENG/PRKD2/PTPRC/LMTK2/STK10/ULK3/TEK/KDR/YES1/BLK/THY1/FGFR2/NEK2/PDGFB/ERN1/FGFR3/PPP2R5A/PDGFRB/TTK/CAMK2D/AURKB/PRKX/MAP3K3/ACVR1B/IRAK1/MAP3K12/EPHA4/STK17B/VEGFC/EPHB1/FES/CSF1R	47	2.77143
BP	GO:0033866	nucleoside bisphosphate biosynthetic process	20/2001	68/18670	1.86179e-05	0.000330592	0.000243955	ELOVL6/PDHA1/ACSL4/ACSL1/PANK1/MPC2/ACAT1/PANK3/ACSL3/ELOVL5/ACSS2/DLAT/SLC25A1/GSTZ1/SCD/MPC1/PDHX/ACSL5/DLD/ELOVL3	20	-3.1305
BP	GO:0034030	ribonucleoside bisphosphate biosynthetic process	20/2001	68/18670	1.86179e-05	0.000330592	0.000243955	ELOVL6/PDHA1/ACSL4/ACSL1/PANK1/MPC2/ACAT1/PANK3/ACSL3/ELOVL5/ACSS2/DLAT/SLC25A1/GSTZ1/SCD/MPC1/PDHX/ACSL5/DLD/ELOVL3	20	-3.1305
BP	GO:0034033	purine nucleoside bisphosphate biosynthetic process	20/2001	68/18670	1.86179e-05	0.000330592	0.000243955	ELOVL6/PDHA1/ACSL4/ACSL1/PANK1/MPC2/ACAT1/PANK3/ACSL3/ELOVL5/ACSS2/DLAT/SLC25A1/GSTZ1/SCD/MPC1/PDHX/ACSL5/DLD/ELOVL3	20	-3.1305
BP	GO:0030193	regulation of blood coagulation	22/2001	79/18670	1.89098e-05	0.000334782	0.000247046	TFPI/FCER1G/PLEK/SERPINB2/TLR4/CAV1/FAP/PDPN/ADTRP/PDGFRA/THBD/PLAU/ANO6/SERPING1/ENPP4/ANXA5/SELP/PDGFB/CEACAM1/SERPINE1/KNG1/FOXA2	22	2.55841
BP	GO:0048871	multicellular organismal homeostasis	82/2001	485/18670	1.90274e-05	0.00033587	0.00024785	IL6/G0S2/MAP2K6/PTGS2/HADH/SPP1/INPP5D/CEBPB/TNFAIP3/ADAM8/TLR4/CTSH/ELOVL6/IL1B/KRT16/PRKAA1/CAV1/PPARGC1B/AKR1B1/GJA1/TMEM119/ACSL1/FH/EDNRB/RCN3/NR4A3/HOMER1/CORO1A/TNFRSF11B/CD38/PPARGC1A/RAC2/CCR2/CTSK/SLC11A1/TP53INP2/FFAR4/ADCY7/WWTR1/IRF4/EPAS1/GRB10/TRPV2/LAMA4/CYP26B1/DOCK7/TLE3/PRKACB/CXCR4/SGIP1/DIO2/AKT3/CPT2/IL1A/AMPD3/IGKC/SNX10/SCNN1B/P2RX4/PCTP/S1PR1/TMEM64/ABHD6/SCD/GPX1/NOD2/AC…	82	3.31295
BP	GO:0050730	regulation of peptidyl-tyrosine phosphorylation	50/2001	256/18670	1.91429e-05	0.000336915	0.00024862	IL6/CSF3/IL11/SAMSN1/FYN/ICAM1/OSM/CAV1/HCLS1/SOCS3/ITGA5/SH3BP5/CD44/LILRA5/HGF/PECAM1/ITGB2/LRP4/ARHGEF2/RIPK2/STAP2/PTPRC/TGFB1/NRP1/IL24/SPINK1/CD80/ANGPT1/YES1/NCF1/ERBB3/THY1/BANK1/PDGFB/CD40/CHMP6/PTPN6/FGFR3/DLG4/PTPN1/CBL/SEMA4D/ADAM17/CD300A/PRNP/SFRP2/EPHA4/ENPP2/KITLG/CSF1R	50	4.52548
BP	GO:0022612	gland morphogenesis	29/2001	120/18670	1.99736e-05	0.000350505	0.000258649	MSN/WNT5A/CEBPB/IGFBP5/TNFAIP3/TNC/CAV1/HGF/TGFBR2/CFLAR/TGFB3/SNAI2/ELF3/MSX2/TGFB1/PLXND1/NRP1/NTN1/SEMA3C/FGFR2/CEACAM1/FEM1B/LAMA5/LAMA1/PLXNA1/PML/SERPINB5/TGFB2/CSF1R	29	3.15682
BP	GO:0002218	activation of innate immune response	59/2001	319/18670	2.01073e-05	0.000351818	0.000259618	AIM2/IRAK2/MAP2K6/S100A8/FCER1G/LILRA2/MNDA/ITGAM/TNFAIP3/TSPAN6/TLR4/LY96/TLR1/FYN/CAV1/CLEC7A/ICAM3/HCK/CD14/CLEC4E/CYLD/LRRC19/CTSL/PIK3AP1/ITGB2/BTK/FCN1/S100A9/TLR2/NFKBIA/RIPK2/ICAM2/CTSK/PLCG2/TLR8/RELB/IRF4/RNF125/IFI16/FFAR2/PRKACB/SEC14L1/RPS6KA5/CLEC4A/HAVCR2/TLR10/MAP3K1/PTPN22/UBQLN1/NOD2/MUCL1/RFTN1/UBE2D2/NLRP6/IRAK1/CD300A/XRCC6/PRKDC/C1QBP	59	4.81699
BP	GO:0046637	regulation of alpha-beta T cell differentiation	19/2001	63/18670	2.02e-05	0.00035241	0.000260055	ADA/BCL6/NLRP3/MYB/SH3RF1/TGFBR2/CD83/JAK3/RIPK2/CD86/IRF4/RUNX3/CD80/IL12RB1/HLX/SASH3/NCKAP1L/IHH/LOXL3	19	2.9824
BP	GO:0035690	cellular response to drug	66/2001	369/18670	2.04331e-05	0.000355442	0.000262292	PTAFR/AIM2/IL6/PTGS2/PDE8A/PDE4B/TNFAIP3/LRRK2/IL1B/MMP3/FYN/ICAM1/PRKAA1/VIM/HGF/MYB/AXL/CFLAR/AHR/NR4A3/TP53INP1/SERPINF1/ARHGEF2/CD69/ATP2B4/GNAI2/MAPK13/PPARGC1A/RIPK2/SPHK1/ENDOG/ADCY7/MEF2C/GNAQ/PAWR/KLF4/TGFB1/NR3C1/IL10/NET1/PCK1/CXCR4/KDR/RNF149/SLAMF8/KCNQ1/AIF1/SIRPA/P2RX4/ETS1/PDGFB/RGS10/DDC/PTPN22/NOD2/CHRM3/GNA11/TRPC6/DDIT4/ASS1/PRNP/PSAP/IL18RAP/CYBB/CFTR/TRPM2	66	3.69274
BP	GO:0050710	negative regulation of cytokine secretion	21/2001	74/18670	2.12425e-05	0.000368449	0.000271891	LILRB1/SRGN/TNFAIP3/RGCC/NLRP3/LILRA5/FCGR2B/FFAR4/TLR8/CARD8/TNFRSF4/IL10/IL1R2/ANGPT1/CD200/BANK1/PTPN22/PML/PTGER4/CX3CL1/BTN2A2	21	3.7097
BP	GO:0061900	glial cell activation	18/2001	58/18670	2.15139e-05	0.000372079	0.000274569	IL6/ITGAM/C5AR1/LRRK2/IL1B/MMP8/FPR2/ITGB2/TLR2/IL33/SPHK1/CST7/TLR8/PTPRC/AIF1/CLU/TYROBP/CX3CL1	18	4.24264
BP	GO:0045639	positive regulation of myeloid cell differentiation	24/2001	91/18670	2.18761e-05	0.000377252	0.000278387	CSF3/INHBA/INPP5D/EVI2B/CCR1/SLC9B2/PPARGC1B/HCLS1/KLF10/ZFP36L1/ID2/TGFB1/IL17A/ETS1/TMEM64/TYROBP/ANKRD54/TESC/LEF1/ACVR2A/ACVR1B/NCKAP1L/KITLG/FES	24	2.44949
BP	GO:0033135	regulation of peptidyl-serine phosphorylation	32/2001	139/18670	2.19849e-05	0.000378039	0.000278967	IL6/CSF3/PTGS2/WNT5A/IL11/STK4/OSM/RASSF2/PRKAA1/CAV1/HCLS1/CD44/FNIP2/HGF/GPD1L/ATP2B4/RIPK2/AKAP9/DKK1/PRKD2/DOCK7/TGFB1/ANGPT1/ARRB1/BDKRB2/BCAR3/TERF2IP/SH2D3C/MAD2L2/RAMP3/DDIT4/SFRP2	32	3.18198
BP	GO:0032872	regulation of stress-activated MAPK cascade	47/2001	237/18670	2.24061e-05	0.000384178	0.000283498	IL1RN/WNT5A/NOX1/TLR4/IL1B/GADD45B/MMP8/RASSF2/HGF/HMGCR/SH3RF1/CYLD/MAP4K4/AIDA/MAP4K5/FCGR2B/RIPK2/SPHK1/SLAMF1/MDFIC/FZD10/DKK1/FZD5/RASGRP1/DLG1/CD27/NCF1/SIRPA/ERN1/ZEB2/FGD2/PHLPP1/PTPN22/NOD2/MAGI3/PTPN1/MLKL/SH3RF2/MAP3K3/SEMA4C/PKN1/FOXM1/MAP3K12/TGFB2/SFRP2/EPHA4/EPHB1	47	3.35489
BP	GO:0002063	chondrocyte development	16/2001	48/18670	2.25978e-05	0.000385257	0.000284294	COL7A1/COL12A1/TGFBR2/COL27A1/COL6A2/CHSY1/RUNX2/AXIN2/COL6A1/COL6A3/CHST11/ECM1/MSX2/POC1A/PTHLH/SFRP2	16	3
BP	GO:0002279	mast cell activation involved in immune response	16/2001	48/18670	2.25978e-05	0.000385257	0.000284294	FCER1G/FGR/IL13RA2/LAT2/PIK3CD/NR4A3/BTK/ENPP3/RAC2/RASGRP1/FOXF1/PIK3CG/CBL/SNX4/CD300A/FES	16	3
BP	GO:0043409	negative regulation of MAPK cascade	39/2001	184/18670	2.30859e-05	0.000392461	0.00028961	RGS2/TLR4/IL1B/CAV1/HMGCR/NDRG2/CYLD/RGS3/GPER1/AIDA/DUSP14/RGS4/PTPRC/STK38/DLG1/KLF4/DUSP4/RPS6KA6/LAX1/EPHB2/SMPD1/ARRB1/PRDM15/RNF149/PHB/SIRPA/CAMK2N1/PTPN6/UCHL1/PTPN22/PTPN1/SH3RF2/NLRP6/FOXM1/CD300A/SFRP2/SPRY4/DUSP16/BTN2A2	39	1.44115
BP	GO:1900046	regulation of hemostasis	22/2001	80/18670	2.34696e-05	0.000397853	0.000293588	TFPI/FCER1G/PLEK/SERPINB2/TLR4/CAV1/FAP/PDPN/ADTRP/PDGFRA/THBD/PLAU/ANO6/SERPING1/ENPP4/ANXA5/SELP/PDGFB/CEACAM1/SERPINE1/KNG1/FOXA2	22	2.55841
BP	GO:0051346	negative regulation of hydrolase activity	79/2001	466/18670	2.43802e-05	0.000412122	0.000304119	PI15/COL7A1/TFPI/PTGS2/RHOH/SERPINB2/TIMP1/RGS2/LRRK2/TFPI2/MMP9/PRDX5/SERPINB9/CSTA/TIMP2/SORT1/CD44/PXK/HGF/SH3RF1/CD109/BST2/CR1/CFLAR/CAAP1/SERPINF1/TNFAIP8/PPP1R14C/SPOCD1/GNAI2/PTX3/COL6A3/WNK1/CST7/CARD8/FZD10/ECM1/IFI16/LMTK2/SPINK5/KLF4/LAMP3/CD27/SPINK1/SERPING1/PPP1R14D/ARRB1/GPSM1/DHCR24/C3/BIRC6/EGLN1/ARFGEF1/PHACTR1/MYO1D/SYTL2/GPX1/BICD1/COL28A1/LEF1/GCHFR/SERPINE1/SERPINI2/SH3RF2/…	79	3.93781
BP	GO:0060541	respiratory system development	41/2001	198/18670	2.57608e-05	0.000434233	0.000320435	BASP1/ADA/WNT5A/IGFBP5/CTSH/BMPR1A/TNC/CHI3L1/PDPN/TGFBR2/PDGFRA/RCN3/SPARC/TGFB3/EPAS1/FOXF1/HSD11B1/WNT2/DNAAF1/ADAMTS2/GRHL2/MSC/CRISPLD2/LOX/HEG1/FGFR2/AIMP2/MME/LAMA5/LAMA1/MMP14/LEF1/RAB3A/PDGFRB/DHCR7/LTBP3/STRA6/ASS1/GATA6/HSPB11/LOXL3	41	3.90434
BP	GO:0046328	regulation of JNK cascade	39/2001	185/18670	2.6277e-05	0.000441285	0.000325639	IL1RN/WNT5A/NOX1/TLR4/IL1B/GADD45B/MMP8/RASSF2/SH3RF1/CYLD/MAP4K4/AIDA/MAP4K5/FCGR2B/RIPK2/SLAMF1/MDFIC/FZD10/DKK1/FZD5/RASGRP1/CD27/NCF1/SIRPA/ERN1/ZEB2/FGD2/PHLPP1/PTPN22/NOD2/MAGI3/PTPN1/MLKL/SH3RF2/PKN1/MAP3K12/SFRP2/EPHA4/EPHB1	39	3.36269
BP	GO:0030324	lung development	37/2001	172/18670	2.63267e-05	0.000441285	0.000325639	ADA/WNT5A/IGFBP5/CTSH/BMPR1A/TNC/CHI3L1/PDPN/TGFBR2/PDGFRA/RCN3/SPARC/TGFB3/EPAS1/FOXF1/HSD11B1/WNT2/DNAAF1/ADAMTS2/GRHL2/CRISPLD2/LOX/HEG1/FGFR2/AIMP2/MME/LAMA5/LAMA1/MMP14/RAB3A/PDGFRB/DHCR7/LTBP3/STRA6/GATA6/HSPB11/LOXL3	37	3.78118
BP	GO:0046683	response to organophosphorus	31/2001	134/18670	2.65102e-05	0.000441885	0.000326082	PTAFR/PTGS2/IGFBP5/STC1/MMP19/IL1B/PPARGC1B/PDE3A/COL1A1/PKD2/PANX1/THBD/AHR/SPARC/AKAP9/AQP9/ZFP36L1/P2RY6/PCK1/TEK/KCNQ1/PIK3CG/P2RX4/P2RX5/SLC26A3/CPS1/ASS1/NDUFS4/TRIM16/LPAR1/CFTR	31	1.97566
BP	GO:0048565	digestive tract development	31/2001	134/18670	2.65102e-05	0.000441885	0.000326082	CXCL8/ADA/WNT5A/CLMP/CDX2/TGFBR2/PDGFRA/EDNRB/COL3A1/DAB1/TGFB3/ID2/FOXF1/TGFB1/DNAAF1/HLX/PYY/FGFR2/OVOL2/TCF7/STRA6/SALL1/CPS1/IHH/ASS1/GATA6/SOX17/RARB/TGFB2/SFRP2/COBL	31	2.33487
BP	GO:0060562	epithelial tube morphogenesis	59/2001	322/18670	2.67442e-05	0.000444548	0.000328047	WNT5A/TWIST1/FGF2/LMO4/ITGAX/CTSH/CXCR2/CTHRC1/EDNRA/COL4A1/STK4/ACVRL1/TNC/PKD2/NRARP/TGFBR2/GJA1/ENG/PRKD2/FOXF1/MEF2C/DLG1/WNT2/MSX2/TGFB1/PLXND1/DNAAF1/NRP1/GRHL2/NOTCH4/NTN1/PRKACB/LGR5/CXCR4/DLC1/SHROOM3/STIL/FGFR2/OVOL2/ZEB2/LAMA5/PHACTR4/LAMA1/MMP14/LEF1/TACSTD2/PML/PRKX/SALL1/IHH/SEMA4C/SOX17/TGFB2/SFRP2/EPHA4/BBS5/COBL/PODXL/CSF1R	59	3.5151
BP	GO:0030168	platelet activation	34/2001	153/18670	2.71823e-05	0.000450579	0.000332497	IL6/FCER1G/PLEK/METAP1/TLR4/FYN/LCP2/COL1A1/PDPN/COL1A2/AXL/PDGFRA/THBD/VWF/VAV3/PRKCB/COL3A1/PLCG2/PRKCH/GNAQ/PIK3CB/GNG2/FLNA/ARRB1/VAV1/PIK3CG/SELP/PDGFB/CD40/CEACAM1/PTPN6/GNA11/TRPC6/VAV2	34	3.42997
BP	GO:0070302	regulation of stress-activated protein kinase signaling cascade	47/2001	239/18670	2.80219e-05	0.000463214	0.00034182	IL1RN/WNT5A/NOX1/TLR4/IL1B/GADD45B/MMP8/RASSF2/HGF/HMGCR/SH3RF1/CYLD/MAP4K4/AIDA/MAP4K5/FCGR2B/RIPK2/SPHK1/SLAMF1/MDFIC/FZD10/DKK1/FZD5/RASGRP1/DLG1/CD27/NCF1/SIRPA/ERN1/ZEB2/FGD2/PHLPP1/PTPN22/NOD2/MAGI3/PTPN1/MLKL/SH3RF2/MAP3K3/SEMA4C/PKN1/FOXM1/MAP3K12/TGFB2/SFRP2/EPHA4/EPHB1	47	3.35489
BP	GO:0048771	tissue remodeling	38/2001	179/18670	2.81523e-05	0.000464086	0.000342464	IL6/SPP1/TIMP1/INPP5D/IGFBP5/TNFAIP3/ADAM8/MMP2/CTHRC1/ACVRL1/RASSF2/CAV1/PPARGC1B/AXL/GJA1/TMEM119/TNFRSF11B/CD38/RAC2/CCR2/BGN/CTSK/TGFB3/EPAS1/MEF2C/ELF3/TGFB1/IL1A/SEMA3C/SNX10/S1PR1/TMEM64/CEACAM1/MMP14/MITF/LTBP3/IHH/CSF1R	38	4.21776
BP	GO:0006024	glycosaminoglycan biosynthetic process	27/2001	110/18670	2.83169e-05	0.000465517	0.00034352	HS3ST3B1/CSGALNACT1/CHST15/CHST2/CEMIP/IL1B/DCN/DSE/CHSY1/VCAN/B4GALT4/CHST11/BGN/LUM/GLCE/TGFB1/ANGPT1/HS3ST3A1/ST3GAL4/SDC2/B3GNT3/PDGFB/PDGFRB/DSEL/CSGALNACT2/CHSY3/HAS1	27	3.65655
BP	GO:0051235	maintenance of location	60/2001	330/18670	2.90799e-05	0.000476751	0.00035181	IL6/S100A8/SRGN/FGF2/CEMIP/GM2A/IL1B/CAV1/PKD2/DYSF/FBN1/GPER1/S100A9/FITM2/CORO1A/NFKBIA/CLMN/PLCG2/RASA3/AKAP9/ARHGAP21/PTPRC/ANXA6/FFAR2/NFKBIE/TGFB1/APLNR/UVRAG/IL10/FLNA/EHD1/DBN1/P2RY6/ACVR1C/ALKBH7/ANXA5/TRPA1/MYO5A/SPAG4/SP100/FTL/C3/PLCE1/THY1/MXI1/PLIN2/PTPN6/VPS13A/HK2/PML/CAMK2D/OSBPL8/FTH1/SQLE/FBN2/SYNE1/SREBF2/CX3CL1/TAPT1/TRPM2	60	3.87298
BP	GO:1904645	response to amyloid-beta	17/2001	54/18670	2.94304e-05	0.000481178	0.000355077	MMP2/TLR4/MMP9/MMP3/FPR2/FYN/ICAM1/CASP4/CACNA2D1/FCGR2B/MMP13/ITGA4/RAMP3/PRNP/MMP12/EPHA4/VCAM1	17	3.63803
BP	GO:0002448	mast cell mediated immunity	16/2001	49/18670	3.02383e-05	0.000491701	0.000362842	FCER1G/FGR/IL13RA2/SERPINB9/LAT2/PIK3CD/NR4A3/BTK/RAC2/RASGRP1/FOXF1/PIK3CG/CBL/SNX4/CD300A/FES	16	3.5
BP	GO:0002704	negative regulation of leukocyte mediated immunity	16/2001	49/18670	3.02383e-05	0.000491701	0.000362842	LILRB1/IL7R/IL13RA2/SERPINB9/BCL6/BST2/CR1/FCGR2B/JAK3/CCR2/PTPRC/FOXF1/HAVCR2/CEACAM1/PTPN6/CD300A	16	3.5
BP	GO:0002690	positive regulation of leukocyte chemotaxis	23/2001	87/18670	3.09e-05	0.000501099	0.000369777	IL6/CCL4/CXCL8/WNT5A/C5AR1/CCR1/CXCR2/FPR2/DYSF/GPSM3/RAC2/CCR2/WNK1/ANO6/C3AR1/AIF1/SWAP70/SERPINE1/CXCL13/NCKAP1L/ADAM17/VEGFC/C1QBP	23	4.3788
BP	GO:0010975	regulation of neuron projection development	83/2001	499/18670	3.11039e-05	0.000503042	0.000371211	WNT5A/ARHGAP44/SPP1/CHN1/RGS2/LGALS1/LRRK2/ROBO1/FYN/ITM2C/VIM/PRRX1/HGF/ASAP1/MAP4K4/DENND5A/PMP22/CFLAR/PREX1/HECW2/LRP4/SERPINF1/PPP1R9A/S100A9/KLK6/CD38/DAB1/DKK1/MEF2C/OLFM1/TRPV2/NEDD4L/KLF4/SNX3/PLXND1/NRP1/DPYSL2/NRCAM/DBN1/NTN1/XK/PLXNC1/EPHB2/CXCR4/SDC2/ARF6/SEMA3C/MYCBP2/SDK1/RAB29/THY1/CCDC88A/SEMA4A/GRIP1/ZEB2/CRMP1/PLK2/DLG4/CAMSAP2/PLXNA1/SHANK3/KLK8/TRPC6/MAP1B/SEMA4D/NR2F1/SEMA4C…	83	4.93939
BP	GO:0051224	negative regulation of protein transport	40/2001	193/18670	3.146e-05	0.000506134	0.000373493	HADH/LILRB1/SRGN/TNFAIP3/LRRK2/NDFIP2/IL1B/FAM3D/RGCC/NLRP3/LILRA5/HMGCR/ADTRP/MAP4K4/FCGR2B/IL33/DERL3/FFAR4/TLR8/CARD8/TNFRSF4/MDFIC/SNX3/IL10/IL1R2/ACVR1C/ANGPT1/ANXA5/CD200/SP100/BANK1/RHBDF2/PKIA/PTPN22/PML/PTGER4/RAB11FIP1/CX3CL1/BTN2A2/KLF7	40	3.47851
BP	GO:0052548	regulation of endopeptidase activity	73/2001	425/18670	3.14642e-05	0.000506134	0.000373493	AIM2/COL7A1/TFPI/PTGS2/S100A8/SERPINB2/TIMP1/TFPI2/ROBO1/CTSH/MMP9/PRDX5/SERPINB9/FYN/CSTA/TIMP2/CASP4/NLRP3/CD44/HGF/CLEC7A/SH3RF1/CD109/BST2/CR1/CFLAR/GPER1/CAAP1/SERPINF1/S100A9/TNFAIP8/CASP5/COL6A3/RIPK2/HTRA2/CST7/CARD8/TNFSF15/IFI16/SPINK5/KLF4/HDAC1/LAMP3/CD27/SPINK1/ACVR1C/SERPING1/ARRB1/DLC1/HIP1/SOX7/DHCR24/C3/BIRC6/CYFIP2/CASP1/GPX1/COL28A1/LEF1/SERPINE1/SERPINI2/PML/CIDEB/TNFRSF10B/VI…	73	4.33052
BP	GO:0002792	negative regulation of peptide secretion	33/2001	148/18670	3.29804e-05	0.00052839	0.000389916	HADH/LILRB1/SRGN/TNFAIP3/IL1B/FAM3D/RGCC/NLRP3/LILRA5/HMGCR/ADTRP/MAP4K4/FCGR2B/IL33/FFAR4/TLR8/CARD8/TNFRSF4/IL10/IL1R2/ACVR1C/ANGPT1/ANXA5/CD200/BANK1/RHBDF2/PTPN22/PML/PTGER4/RAB11FIP1/CX3CL1/BTN2A2/KLF7	33	2.95932
BP	GO:0030500	regulation of bone mineralization	21/2001	76/18670	3.30243e-05	0.00052839	0.000389916	TWIST1/SRGN/CCR1/BMPR1A/FAM20C/GJA1/TMEM119/DDR2/MGP/ANO6/TGFB3/ECM1/MEF2C/TGFB1/TFAP2A/CYP27B1/GPM6B/S1PR1/ACVR2A/LTBP3/FBN2	21	3.7097
BP	GO:1901570	fatty acid derivative biosynthetic process	25/2001	99/18670	3.31674e-05	0.000529263	0.000390561	PTGS2/PTGS1/ALOX5AP/PTGES/ELOVL6/IL1B/PLA2G4A/ACSL4/ACSL1/BDH1/ACAT1/ACSL3/ELOVL5/FAR1/FAR2/MGST2/SLC25A1/HMGCL/GGT6/SCD/PTGDS/ACSL5/GGT1/ELOVL3/GGT5	25	-0.6
BP	GO:0032637	interleukin-8 production	22/2001	82/18670	3.56583e-05	0.000567498	0.000418776	LILRA2/WNT5A/TLR4/TLR1/IL1B/CLEC7A/CHI3L1/CD14/LRRC19/FCN1/TLR2/TLR8/PRKD2/PTPRC/KLF4/FFAR2/IL10/ARRB1/PTPN22/NOD2/SERPINE1/CD2	22	3.41121
BP	GO:0120193	tight junction organization	18/2001	60/18670	3.5876e-05	0.000569448	0.000420215	GJA1/PECAM1/TGFB3/FZD5/PRKCH/OCLN/SNAI2/DLG1/GRHL2/CRB3/ESAM/MPP5/CLDN3/MARVELD2/MPP7/POF1B/RAB13/PDCD6IP	18	-0.942809
BP	GO:0010977	negative regulation of neuron projection development	34/2001	155/18670	3.60834e-05	0.000571224	0.000421525	WNT5A/SPP1/LGALS1/LRRK2/ITM2C/VIM/ASAP1/MAP4K4/DENND5A/PMP22/LRP4/CD38/DAB1/DKK1/NRP1/NTN1/EPHB2/ARF6/SEMA3C/RAB29/THY1/SEMA4A/CRMP1/PLK2/KLK8/TRPC6/SEMA4D/NR2F1/SEMA4C/KANK1/EPHA4/LPAR1/GORASP1/DPYSL3	34	3.08697
BP	GO:0010466	negative regulation of peptidase activity	50/2001	262/18670	3.62212e-05	0.000571893	0.000422019	PI15/COL7A1/TFPI/PTGS2/SERPINB2/TIMP1/TFPI2/MMP9/PRDX5/SERPINB9/CSTA/TIMP2/CD44/HGF/SH3RF1/CD109/BST2/CR1/CFLAR/CAAP1/SERPINF1/TNFAIP8/COL6A3/CST7/CARD8/ECM1/IFI16/SPINK5/KLF4/LAMP3/CD27/SPINK1/SERPING1/ARRB1/DHCR24/C3/BIRC6/GPX1/COL28A1/LEF1/SERPINE1/SERPINI2/VIL1/KNG1/A2M/SERPINB5/SERPINI1/SFRP2/SERPINA3/SLPI	50	3.67696
BP	GO:0006631	fatty acid metabolic process	67/2001	383/18670	3.66356e-05	0.000576914	0.000425724	PTGS2/PTGS1/ALOX5AP/HADH/TWIST1/PTGES/DEGS1/ELOVL6/IL1B/ACAT2/CYP2J2/PRKAA1/CAV1/PLA2G4A/QKI/ACSL4/CREM/ADTRP/ACSL1/NR4A3/HIBCH/PPARGC1A/ZADH2/ACAT1/ECI2/ERLIN1/ACSL3/ECHDC1/ACSM3/ABCD3/ELOVL5/ECI1/ACSS2/PEX13/PCK1/ALKBH7/IRS2/PAM/MYO5A/CPT2/IVD/C3/NUDT19/GSTZ1/SCD/CEACAM1/NAAA/PHYH/HSD17B4/NDUFS6/GPX1/PLA2G4C/HADHB/PTGDS/ACAA2/FADS3/ABHD3/ETFA/ACSL5/PCCB/DLD/THEM4/GGT1/SLC27A2/PLAA/ELOVL3/GGT5	67	-2.32122
BP	GO:0043900	regulation of multi-organism process	70/2001	405/18670	3.69734e-05	0.000580705	0.000428521	PTAFR/AIM2/CCL4/CXCL8/ADA/LILRA2/LILRB1/INHBA/TIMP1/LGALS1/TNFAIP3/TSPAN6/LY96/IL1B/CAV2/KRT6A/CAV1/FCN3/PDE3A/CLEC7A/ARHGDIB/NR5A2/BST2/EDNRB/FCN1/HTRA1/PTX3/RIPK2/CARD8/MDFIC/CXCL6/RNF125/IFI16/SPINK5/SNX3/HDAC1/SYDE1/SMURF2/LAMP3/SPINK1/MX1/ACVR1C/KLK7/IL12RB1/SEC14L1/CXCR4/CD180/IFITM2/PPM1B/RNF26/PRF1/HAVCR2/LEF1/FAM170B/APOBEC3G/PML/VPS4B/ZFP36/TMPRSS2/CHMP4B/ACVR1B/MMP12/SRPK1/SLPI/TOP2A/C…	70	4.06378
BP	GO:0014074	response to purine-containing compound	33/2001	149/18670	3.8071e-05	0.000594821	0.000438938	PTAFR/PTGS2/IGFBP5/STC1/MMP19/IL1B/PRKAA1/PPARGC1B/PDE3A/COL1A1/PKD2/PANX1/THBD/AHR/SPARC/PPARGC1A/AKAP9/AQP9/ZFP36L1/P2RY6/PCK1/TEK/KCNQ1/PIK3CG/HMGCS1/P2RX4/P2RX5/SLC26A3/CPS1/ASS1/NDUFS4/CFTR/TRPM2	33	1.21854
BP	GO:0051092	positive regulation of NF-kappaB transcription factor activity	33/2001	149/18670	3.8071e-05	0.000594821	0.000438938	AIM2/S100A12/IRAK2/S100A8/WNT5A/ADAM8/TLR4/IL1B/ICAM1/CAV1/NLRP3/CFLAR/ITGB2/BTK/S100A9/ARHGEF2/TLR2/RIPK2/PRKCB/SPHK1/PRKCH/PRKD2/TGFB1/RPS6KA5/CLU/CD40/TERF2IP/NOD2/TRAF1/IRAK1/IL18RAP/CX3CL1/NFKB2	33	5.39641
BP	GO:0032613	interleukin-10 production	17/2001	55/18670	3.83768e-05	0.000596486	0.000440166	FCER1G/LILRB1/TLR4/MMP8/LILRA5/HGF/CLEC7A/CD83/FCGR2B/JAK3/TRIB2/TLR2/IRF4/TYROBP/NOD2/SASH3/TIGIT	17	4.12311
BP	GO:0070830	bicellular tight junction assembly	17/2001	55/18670	3.83768e-05	0.000596486	0.000440166	GJA1/PECAM1/FZD5/PRKCH/OCLN/SNAI2/DLG1/GRHL2/CRB3/ESAM/MPP5/CLDN3/MARVELD2/MPP7/POF1B/RAB13/PDCD6IP	17	-1.21268
BP	GO:0010810	regulation of cell-substrate adhesion	43/2001	215/18670	3.98035e-05	0.000617057	0.000455347	LGALS1/ACVRL1/BCL6/ITGA5/CCL28/COL1A1/COL8A1/PDPN/MAP4K4/PLAU/CDH13/PREX1/DDR2/EMP2/RAC2/EMILIN2/FOXF1/EGFL6/PIK3CB/NRP1/NINJ1/FLNA/ANGPT2/TEK/DLC1/KDR/GPM6B/THY1/AP1AR/MYADM/MMP14/SMOC2/SERPINE1/TACSTD2/NID1/ECM2/MMRN2/KANK1/MMP12/MACF1/MMRN1/CX3CL1/C1QBP	43	4.11746
BP	GO:2000377	regulation of reactive oxygen species metabolic process	40/2001	195/18670	4.023e-05	0.000622058	0.000459037	PTGS2/ITGAM/TLR4/IL1B/MMP8/MMP3/FPR2/FYN/ICAM1/CAV1/CLEC7A/PKD2/TGFBR2/CFLAR/ITGB2/ATP2B4/GNAI2/PTX3/RAC2/G6PD/KLF4/TGFB1/IL10/TFAP2A/GLA/MPV17/AIF1/SIRPA/P2RX4/CLU/TYROBP/PDGFB/PID1/SLC25A33/HK2/PDGFRB/ASS1/FOXM1/RAB27A/RNF41	40	3.79473
BP	GO:0010632	regulation of epithelial cell migration	54/2001	291/18670	4.03429e-05	0.000622196	0.000459139	PTGS2/WNT5A/FGF2/STC1/CTSH/MMP9/MCC/DCN/ACVRL1/RGCC/TGFBR2/MAP4K4/EPB41L4B/SERPINF1/EMP2/SPARC/PTPRM/PRKD2/MEF2C/KLF4/TGFB1/NRP1/ANGPT2/STAT5A/ANGPT1/TEK/AKT3/KDR/ARF6/SP100/IQSEC1/MEOX2/P2RX4/ETS1/SEMA4A/RHOJ/PDGFB/CD40/CEACAM1/PLK2/SMOC2/TACSTD2/CXCL13/VIL1/MAP3K3/MMRN2/GLUL/ADAM17/RAB25/TGFB2/VEGFC/ENPP2/MACF1/EVL	54	4.35465
BP	GO:0006809	nitric oxide biosynthetic process	21/2001	77/18670	4.08712e-05	0.000628724	0.000463956	PTGS2/TLR4/IL1B/MMP8/ICAM1/CAV1/CLEC7A/PKD2/ITGB2/ATP2B4/PTX3/KLF4/IL10/GLA/AIF1/SIRPA/P2RX4/CLU/GCHFR/RORA/ASS1	21	2.83683
BP	GO:0061138	morphogenesis of a branching epithelium	38/2001	182/18670	4.1391e-05	0.000635087	0.000468651	WNT5A/FGF2/CTSH/EDNRA/COL4A1/STK4/TNC/SOCS3/HGF/PKD2/NRARP/TGFBR2/ENG/FZD5/SNAI2/FOXF1/DLG1/WNT2/MSX2/TGFB1/PLXND1/NRP1/IL10/GRHL2/NOTCH4/SEMA3C/FGFR2/FEM1B/LAMA5/LAMA1/MMP14/LEF1/TACSTD2/PLXNA1/PML/SALL1/IHH/SFRP2	38	3.24443
BP	GO:0045428	regulation of nitric oxide biosynthetic process	19/2001	66/18670	4.16174e-05	0.000636927	0.000470009	PTGS2/TLR4/IL1B/MMP8/ICAM1/CAV1/CLEC7A/PKD2/ITGB2/ATP2B4/PTX3/KLF4/IL10/GLA/AIF1/SIRPA/P2RX4/CLU/ASS1	19	2.9824
BP	GO:1901653	cellular response to peptide	67/2001	385/18670	4.32794e-05	0.000660674	0.000487533	RHOQ/TLR4/IL1B/CAV2/FPR2/FYN/ICAM1/PRKAA1/CAV1/SOCS3/VIM/CASP4/AKR1B1/RAB8B/KLF10/FBN1/CACNA2D1/CFLAR/GPER1/NR4A3/KLF3/ARHGEF2/FCGR2B/JAK3/GOT1/MZB1/GNAI2/DENND4C/RIPK2/PRKCB/RAB31/AGTRAP/ADCY7/ZFP36L1/GRB10/KLF4/TGFB1/PRKACB/STAT5A/PCK1/IRS2/ANXA5/MYO5A/PIK3R3/PID1/EIF4EBP2/CEACAM1/ESRRA/SLC25A33/PTPN22/NOD2/PTPN1/OSBPL8/ITGA4/CPS1/MAP1B/ASS1/GAB1/SH2B2/KANK1/PRNP/PRKAR2A/EPHA4/RAB13/VCAM1/PRKDC…	67	3.29857
BP	GO:0010951	negative regulation of endopeptidase activity	48/2001	250/18670	4.38256e-05	0.000667309	0.000492429	COL7A1/TFPI/PTGS2/SERPINB2/TIMP1/TFPI2/MMP9/PRDX5/SERPINB9/CSTA/TIMP2/CD44/HGF/SH3RF1/CD109/BST2/CR1/CFLAR/CAAP1/SERPINF1/TNFAIP8/COL6A3/CST7/CARD8/IFI16/SPINK5/KLF4/LAMP3/CD27/SPINK1/SERPING1/ARRB1/DHCR24/C3/BIRC6/GPX1/COL28A1/LEF1/SERPINE1/SERPINI2/VIL1/KNG1/A2M/SERPINB5/SERPINI1/SFRP2/SERPINA3/SLPI	48	3.4641
BP	GO:0030323	respiratory tube development	37/2001	176/18670	4.44948e-05	0.000675779	0.000498679	ADA/WNT5A/IGFBP5/CTSH/BMPR1A/TNC/CHI3L1/PDPN/TGFBR2/PDGFRA/RCN3/SPARC/TGFB3/EPAS1/FOXF1/HSD11B1/WNT2/DNAAF1/ADAMTS2/GRHL2/CRISPLD2/LOX/HEG1/FGFR2/AIMP2/MME/LAMA5/LAMA1/MMP14/RAB3A/PDGFRB/DHCR7/LTBP3/STRA6/GATA6/HSPB11/LOXL3	37	3.78118
BP	GO:0001763	morphogenesis of a branching structure	40/2001	196/18670	4.54041e-05	0.000687843	0.000507582	WNT5A/FGF2/LRRK2/CTSH/EDNRA/COL4A1/STK4/TNC/SOCS3/HGF/PKD2/NRARP/TGFBR2/ENG/FZD5/SNAI2/FOXF1/DLG1/WNT2/MSX2/TGFB1/PLXND1/NRP1/IL10/GRHL2/NOTCH4/COL13A1/SEMA3C/FGFR2/FEM1B/LAMA5/LAMA1/MMP14/LEF1/TACSTD2/PLXNA1/PML/SALL1/IHH/SFRP2	40	3.47851
BP	GO:0060021	roof of mouth development	23/2001	89/18670	4.56691e-05	0.000690111	0.000509255	WNT5A/ARID5B/INHBA/TWIST1/BMPR1A/PRRX1/SATB2/TGFBR2/PDGFRA/MMP25/TGFB3/SNAI2/MEF2C/DLG1/MSC/TFAP2A/EPHB2/MEOX2/LEF1/BNC2/TGFB2/LOXL3/TSHZ1	23	2.71069
BP	GO:0044282	small molecule catabolic process	75/2001	445/18670	4.73141e-05	0.000713168	0.00052627	ADA/HADH/TWIST1/FGF2/CEMIP/BCAT1/ACAT2/PGM1/NPL/IMPA2/CD44/DCXR/ADTRP/ENTPD1/BDH1/HIBCH/GOT1/ATP2B4/HAL/PNKD/DERA/ACAT1/ECI2/KYNU/BPGM/GCAT/CYP26B1/HDDC3/TGFB1/ECHDC1/ABCD3/ECI1/PEX13/PCK1/IRS2/ENPP4/MCCC1/ALDH6A1/QPRT/CYP27B1/GALM/ALDH2/KMO/CRYM/CPT2/PCBD1/IVD/TYMP/FUT8/GK5/HMGCL/NUDT19/NUDT15/TDO2/GSTZ1/ALDH7A1/PHYH/HSD17B4/OCRL/ENTPD5/HK2/HADHB/APOBEC3G/ACAA2/GLUL/ABHD3/NUDT3/PFKFB2/GPD2/GPT/E…	75	-3.81051
BP	GO:0043122	regulation of I-kappaB kinase/NF-kappaB signaling	46/2001	237/18670	4.75224e-05	0.000713535	0.000526541	S100A12/S100A4/RHOH/IL1RN/WNT5A/LGALS1/TNFAIP3/TSPAN6/TLR4/NDFIP2/IL1B/FYN/GJA1/BST2/CFLAR/ZDHHC13/PIM2/RIPK2/PRKCB/CARD8/ECM1/HDAC1/FLNA/TLE1/TMEM9B/MIB2/ANGPT1/S100B/PPM1B/ZDHHC17/SIRPA/CD40/TERF2IP/CASP1/NOD2/PLK2/TNFRSF10B/MAP3K3/RORA/NLRP6/APOL3/IRAK1/SLC20A1/LPAR1/MIER1/CX3CL1	46	3.83349
BP	GO:0001909	leukocyte mediated cytotoxicity	26/2001	107/18670	4.75769e-05	0.000713535	0.000526541	LILRB1/IL7R/ITGAM/CTSH/SERPINB9/ICAM1/EMP2/FCGR2B/CORO1A/CXCL6/PTPRC/RASGRP1/SLAMF6/SLAMF7/IL12RB1/CD1D/VAV1/PRF1/HAVCR2/TYROBP/CEACAM1/PTPN6/GZMB/RAB27A/IL18RAP/LYST	26	3.92232
BP	GO:0043406	positive regulation of MAP kinase activity	49/2001	258/18670	4.90099e-05	0.000733189	0.000541044	FPR1/S100A12/IRAK2/MAP2K6/WNT5A/C5AR1/FGF2/LRRK2/ADAM8/TLR4/ROBO1/IL1B/GADD45B/PROK2/PRKAA1/HGF/FLT1/MAP4K5/RIPK2/MDFIC/FZD10/TGFB3/DKK1/FZD5/PTPRC/RASGRP1/PIK3CB/TGFB1/CXCR4/ARRB1/PIK3CG/PLCE1/PDGFB/CD40/ERN1/ZEB2/FGD2/MAP3K1/NOD2/PDGFRB/PTPN1/MLKL/MAP3K3/PKN1/IRAK1/MAP3K12/EPHA4/KITLG/LPAR1	49	4.14286
BP	GO:0120192	tight junction assembly	17/2001	56/18670	4.9649e-05	0.000740896	0.000546732	GJA1/PECAM1/FZD5/PRKCH/OCLN/SNAI2/DLG1/GRHL2/CRB3/ESAM/MPP5/CLDN3/MARVELD2/MPP7/POF1B/RAB13/PDCD6IP	17	-1.21268
BP	GO:0044242	cellular lipid catabolic process	43/2001	217/18670	4.9996e-05	0.000744219	0.000549183	HADH/TWIST1/GM2A/ACAT2/PLA2G4A/ADTRP/HIBCH/SPHK1/PLCG2/ACAT1/ECI2/CYP26B1/ECHDC1/ABCD3/ECI1/NEU4/PEX13/PCK1/IRS2/SMPD1/MGST2/CPT2/GLA/FABP6/PIK3CG/IVD/NUDT19/ABHD6/PHYH/HSD17B4/PLA2G4C/HADHB/CPS1/ACAA2/NAPEPLD/NEU1/ABHD3/PSAP/ETFA/ENPP2/PCCB/NEU2/SLC27A2	43	-1.98248
BP	GO:0042476	odontogenesis	30/2001	132/18670	5.06297e-05	0.00075098	0.000554173	CSF3R/INHBA/TWIST1/BMPR1A/FAM20C/TNC/COL1A1/COL1A2/PDGFRA/LRP4/RUNX2/AXIN2/HTRA1/TNFRSF11B/ODAM/TGFB3/MSX2/TGFB1/HDAC1/TFAP2A/PAM/MYO5A/CNNM4/SNX10/FGFR2/LAMA5/LEF1/SERPINE1/TGFB2/ALPL	30	3.28634
BP	GO:0010573	vascular endothelial growth factor production	13/2001	36/18670	5.08267e-05	0.00075098	0.000554173	IL6/PTGS2/NOX1/C5AR1/IL1B/NDRG2/CCR2/TGFB1/C3AR1/IL1A/C3/ADAMTS3/RORA	13	2.49615
BP	GO:0090218	positive regulation of lipid kinase activity	13/2001	36/18670	5.08267e-05	0.00075098	0.000554173	FGR/FGF2/FPR2/FLT1/PDGFRA/VAV3/TGFB1/TEK/PDGFB/FGFR3/NOD2/PDGFRB/VAV2	13	2.49615
BP	GO:1904950	negative regulation of establishment of protein localization	40/2001	197/18670	5.11778e-05	0.000754306	0.000556627	HADH/LILRB1/SRGN/TNFAIP3/LRRK2/NDFIP2/IL1B/FAM3D/RGCC/NLRP3/LILRA5/HMGCR/ADTRP/MAP4K4/FCGR2B/IL33/DERL3/FFAR4/TLR8/CARD8/TNFRSF4/MDFIC/SNX3/IL10/IL1R2/ACVR1C/ANGPT1/ANXA5/CD200/SP100/BANK1/RHBDF2/PKIA/PTPN22/PML/PTGER4/RAB11FIP1/CX3CL1/BTN2A2/KLF7	40	3.47851
BP	GO:0035265	organ growth	41/2001	204/18670	5.29796e-05	0.000773102	0.000570497	COL7A1/BASP1/FGF2/RGS2/STC1/BMPR1A/COL12A1/STK4/TGFBR2/GJA1/COL27A1/COL6A2/DDR2/COL6A1/COL6A3/MMP13/JARID2/ECM1/RGS4/MEF2C/ANXA6/G6PD/WNT2/MSX2/FLVCR1/POC1A/LATS2/WWC3/HEG1/HLX/FGFR2/S1PR1/FGFR3/BNC2/PDGFRB/SASH3/GATA6/RARB/TGFB2/PSAP/ARID2	41	4.52904
BP	GO:0002825	regulation of T-helper 1 type immune response	11/2001	27/18670	5.30991e-05	0.000773102	0.000570497	IL1B/JAK3/IL1R1/IL33/RIPK2/CCR2/SLC11A1/CD80/IL12RB1/HLX/HAVCR2	11	3.31662
BP	GO:0003148	outflow tract septum morphogenesis	11/2001	27/18670	5.30991e-05	0.000773102	0.000570497	ROBO1/BMPR1A/TGFBR2/ENG/MSX2/NRP1/SEMA3C/FGFR2/GATA6/RARB/TGFB2	11	0.904534
BP	GO:0061437	renal system vasculature development	11/2001	27/18670	5.30991e-05	0.000773102	0.000570497	PKD2/PDGFRA/PECAM1/CFLAR/NRP1/ANGPT2/ANGPT1/TEK/PDGFB/PDGFRB/GPR4	11	3.31662
BP	GO:0061440	kidney vasculature development	11/2001	27/18670	5.30991e-05	0.000773102	0.000570497	PKD2/PDGFRA/PECAM1/CFLAR/NRP1/ANGPT2/ANGPT1/TEK/PDGFB/PDGFRB/GPR4	11	3.31662
BP	GO:0010717	regulation of epithelial to mesenchymal transition	23/2001	90/18670	5.51998e-05	0.000799795	0.000590195	IL6/LOXL2/TWIST1/IL1B/RGCC/COL1A1/PDPN/TGFBR2/AXIN2/ENG/WWTR1/TGFB3/OLFM1/TGFB1/OVOL2/MAD2L2/LEF1/TGFB1I1/FOXA2/TGFB2/SFRP2/DACT3/BAMBI	23	3.54475
BP	GO:0046849	bone remodeling	23/2001	90/18670	5.51998e-05	0.000799795	0.000590195	IL6/SPP1/INPP5D/TNFAIP3/ADAM8/CTHRC1/RASSF2/PPARGC1B/GJA1/TMEM119/TNFRSF11B/CD38/RAC2/CTSK/TGFB3/TGFB1/SNX10/S1PR1/TMEM64/MITF/LTBP3/IHH/CSF1R	23	3.96177
BP	GO:0002688	regulation of leukocyte chemotaxis	27/2001	114/18670	5.55103e-05	0.000802351	0.000592081	IL6/CCL4/CXCL8/WNT5A/C5AR1/CCR1/CXCR2/FPR2/DYSF/CCL2/GPSM3/RAC2/CCR2/WNK1/ANO6/JAM3/C3AR1/SLAMF8/AIF1/SWAP70/SERPINE1/CXCL13/NCKAP1L/ADAM17/MTUS1/VEGFC/C1QBP	27	4.42635
BP	GO:0032755	positive regulation of interleukin-6 production	24/2001	96/18670	5.63078e-05	0.000811918	0.000599141	PTAFR/IL6/FCER1G/LILRA2/IL1RN/WNT5A/TWIST1/TLR4/TLR1/IL1B/MMP8/LILRA5/CLEC7A/LILRB2/ARHGEF2/TLR2/MAPK13/IL33/RIPK2/TLR8/AIF1/IL17A/TYROBP/NOD2	24	4.49073
BP	GO:2000379	positive regulation of reactive oxygen species metabolic process	25/2001	102/18670	5.66593e-05	0.000815022	0.000601431	PTGS2/ITGAM/TLR4/IL1B/MMP8/FPR2/ICAM1/CLEC7A/PKD2/TGFBR2/ITGB2/GNAI2/PTX3/KLF4/TGFB1/AIF1/P2RX4/CLU/TYROBP/PDGFB/PID1/PDGFRB/ASS1/RAB27A/RNF41	25	3
BP	GO:0034599	cellular response to oxidative stress	55/2001	302/18670	5.8568e-05	0.000840458	0.000620202	IL6/PDE8A/NOX1/TNFAIP3/LRRK2/MMP2/TLR4/MMP9/MMP3/PRDX5/FYN/NCF2/PRKAA1/PPARGC1B/HGF/MYB/PKD2/AXL/PDGFRA/CFLAR/NCF4/NR4A3/TP53INP1/BTK/MAPK13/PPARGC1A/SPHK1/HTRA2/ENDOG/EPAS1/PAWR/G6PD/KLF4/IL10/NET1/MPV17/PTPRK/NCF1/AIF1/GSR/SIRPA/FUT8/TPM1/ETS1/VKORC1L1/GPX1/UBQLN1/PML/TRPC6/PRR5L/PSAP/IL18RAP/CYBB/MSRB3/TRPM2	55	2.56196
BP	GO:0060055	angiogenesis involved in wound healing	10/2001	23/18670	5.99731e-05	0.00085804	0.000633176	TNFAIP3/PIK3CB/MCAM/CXCR4/ETS1/GPX1/SMOC2/SERPINE1/GPR4/CX3CL1	10	1.89737
BP	GO:0007369	gastrulation	38/2001	185/18670	6.008e-05	0.00085804	0.000633176	COL7A1/IL1RN/WNT5A/INHBA/MMP2/COL4A2/MMP9/MMP8/BMPR1A/COL12A1/ITGA5/COL8A1/TGFBR2/NR4A3/ITGB2/COL5A2/COL6A1/WNK1/DKK1/FOXF1/KLF4/APLNR/IL10/SOX7/COL5A1/FGFR2/KIF16B/MYADM/MMP14/LEF1/ACVR2A/ITGA4/SUPT20H/FOXA2/GATA6/SOX17/SFRP2/DLD	38	3.56887
BP	GO:0002224	toll-like receptor signaling pathway	32/2001	146/18670	6.13705e-05	0.000872306	0.000643703	IRAK2/S100A8/LILRA2/ITGAM/TNFAIP3/TLR4/LY96/TLR1/CAV1/CD14/LRRC19/CTSL/PIK3AP1/ITGB2/BTK/S100A9/TLR2/NFKBIA/RIPK2/CTSK/TLR8/IRF4/HAVCR2/TLR10/MAP3K1/PTPN22/UBQLN1/RFTN1/UBE2D2/NLRP6/IRAK1/CD300A	32	4.59619
BP	GO:0055123	digestive system development	32/2001	146/18670	6.13705e-05	0.000872306	0.000643703	CXCL8/ADA/WNT5A/CLMP/CDX2/TGFBR2/PDGFRA/EDNRB/COL3A1/DAB1/TGFB3/ID2/FOXF1/TGFB1/DNAAF1/HLX/PYY/CDKN1C/FGFR2/OVOL2/TCF7/STRA6/SALL1/CPS1/IHH/ASS1/GATA6/SOX17/RARB/TGFB2/SFRP2/COBL	32	2.47487
BP	GO:0050731	positive regulation of peptidyl-tyrosine phosphorylation	39/2001	192/18670	6.25637e-05	0.000887159	0.000654663	IL6/CSF3/IL11/FYN/ICAM1/OSM/HCLS1/SOCS3/ITGA5/CD44/LILRA5/HGF/PECAM1/LRP4/ARHGEF2/RIPK2/STAP2/PTPRC/TGFB1/NRP1/IL24/CD80/ANGPT1/YES1/NCF1/ERBB3/BANK1/PDGFB/CD40/FGFR3/DLG4/PTPN1/SEMA4D/ADAM17/PRNP/EPHA4/ENPP2/KITLG/CSF1R	39	4.0032
BP	GO:0001704	formation of primary germ layer	28/2001	121/18670	6.34255e-05	0.000897253	0.000662112	COL7A1/WNT5A/INHBA/MMP2/COL4A2/MMP9/MMP8/BMPR1A/COL12A1/ITGA5/COL8A1/NR4A3/ITGB2/COL5A2/COL6A1/DKK1/FOXF1/KLF4/SOX7/COL5A1/FGFR2/KIF16B/MMP14/LEF1/ITGA4/GATA6/SOX17/SFRP2	28	3.40168
BP	GO:0001569	branching involved in blood vessel morphogenesis	12/2001	32/18670	6.43117e-05	0.000907645	0.000669781	EDNRA/COL4A1/STK4/NRARP/TGFBR2/ENG/PLXND1/NRP1/NOTCH4/LEF1/IHH/SFRP2	12	2.3094
BP	GO:0034341	response to interferon-gamma	40/2001	199/18670	6.47748e-05	0.00091203	0.000673016	PTAFR/CCL4/WNT5A/TLR4/ICAM1/SOCS3/VIM/CD44/CCL2/HCK/GBP5/BST2/TLR2/SLC11A1/KYNU/IRF4/OAS2/IRF8/IL12RB1/WAS/CCL18/CYP27B1/IFITM2/SP100/AIF1/SIRPA/CALCOCO2/KIF16B/CASP1/CXCL16/ZYX/PML/CAMK2D/TRIM68/ASS1/CCL8/VCAM1/HLA-DPA1/CX3CL1/EVL	40	4.42719
BP	GO:0045333	cellular respiration	39/2001	193/18670	7.04406e-05	0.00098865	0.000729557	PDHA1/SLC25A13/NDUFV1/FH/NR4A3/NDUFA6/PPARGC1A/NDUFA9/FAHD1/SUCLG1/NDUFA5/DLAT/COX5A/COX5B/NDUFA10/NDUFS3/COQ9/NDUFS7/IDH3A/SDHD/COX8A/ACO2/UQCRC2/NDUFS2/NDUFS6/UQCRFS1/SUCLG2/UQCRC1/CS/SDHB/NDUFS4/NDUFB10/GPD2/SLC25A18/COX6C/ETFA/NDUFC1/DLD/CYC1	39	-5.60449
BP	GO:0007431	salivary gland development	13/2001	37/18670	7.07122e-05	0.00098865	0.000729557	HGF/TGFB3/SNAI2/TGFB1/PLXND1/NRP1/SEMA3C/TFCP2L1/FGFR2/LAMA5/LAMA1/PLXNA1/TGFB2	13	1.38675
BP	GO:0034405	response to fluid shear stress	13/2001	37/18670	7.07122e-05	0.00098865	0.000729557	PTGS2/TFPI2/PKD2/GJA1/TGFB3/MEF2C/KLF4/TGFB1/P2RX4/ETS1/PDGFRB/ASS1/SREBF2	13	1.38675
BP	GO:0043303	mast cell degranulation	15/2001	47/18670	7.18518e-05	0.00099991	0.000737866	FCER1G/FGR/IL13RA2/LAT2/PIK3CD/NR4A3/BTK/RAC2/RASGRP1/FOXF1/PIK3CG/CBL/SNX4/CD300A/FES	15	3.35659
BP	GO:0060351	cartilage development involved in endochondral bone morphogenesis	15/2001	47/18670	7.18518e-05	0.00099991	0.000737866	COL7A1/STC1/COL12A1/COL1A1/TGFBR2/COL27A1/COL6A2/AXIN2/COL6A1/COL6A3/MMP13/ANXA6/POC1A/IHH/RARB	15	2.32379
BP	GO:0017145	stem cell division	14/2001	42/18670	7.29054e-05	0.00101222	0.000746949	EVI2B/SOX5/ARHGEF2/WWTR1/DOCK7/LBH/PRDM15/NCOA3/FGFR2/LEF1/AKNA/SOX17/TGFB2/SFRP2	14	2.67261
BP	GO:2000401	regulation of lymphocyte migration	18/2001	63/18670	7.33776e-05	0.00101642	0.000750047	CCL4/MSN/WNT5A/ADAM8/CCL2/ADTRP/WASL/C10orf99/CCR2/WNK1/DOCK8/ECM1/STK10/CD200/AIF1/CXCL13/ITGA4/ADAM17	18	2.82843
BP	GO:0043434	response to peptide hormone	73/2001	436/18670	7.36939e-05	0.00101844	0.00075154	RHOQ/PTGS2/HADH/TIMP1/IGFBP5/IL1B/CAV2/FYN/ICAM1/PRKAA1/CAV1/SOCS3/SORT1/RAB8B/COL1A1/HHEX/GJA1/FBN1/CFLAR/GPER1/EDNRB/NR4A3/SPARC/JAK3/GOT1/TLR2/MZB1/GNAI2/DENND4C/BTG2/PRKCB/RAB31/AGTRAP/ADCY7/ZFP36L1/GRB10/GGH/TGFB1/HSD11B2/IL10/PRKACB/ACVR1C/STAT5A/PCK1/TEK/IRS2/ANXA5/MYO5A/STAT2/STAT4/PIK3R3/PID1/EIF4EBP2/CEACAM1/ESRRA/SLC25A33/PTPN1/OSBPL8/CPS1/MAP1B/ASS1/GAB1/SH2B2/KANK1/EIF2B1/TRIM16/PRKA…	73	2.92603
BP	GO:0006979	response to oxidative stress	75/2001	451/18670	7.40973e-05	0.00102166	0.000753913	IL6/PTGS2/PTGS1/ADA/PDE8A/NOX1/TNFAIP3/LRRK2/MMP2/TLR4/MMP9/MMP3/PRDX5/FYN/NCF2/PRKAA1/PPARGC1B/HGF/COL1A1/MYB/PKD2/AXL/PDGFRA/CFLAR/NCF4/NR4A3/TP53INP1/BTK/NDUFA6/MAPK13/CD38/PPARGC1A/SPHK1/HTRA2/ENDOG/EPAS1/PXDN/STX2/PAWR/G6PD/KLF4/IL10/NET1/C19orf12/TRPA1/MPV17/PTPRK/DHCR24/MCTP1/NCF1/AIF1/GSR/SIRPA/FUT8/EGLN1/TPM1/ETS1/VKORC1L1/NUDT15/GSS/NDUFS2/GPX1/UBQLN1/MMP14/PDGFRB/PML/TRPC6/PRR5L/PRNP/P…	75	3.11769
BP	GO:0070509	calcium ion import	21/2001	80/18670	7.53392e-05	0.00103639	0.000764786	STC1/AFG3L2/FYN/PKD2/DYSF/CCL2/CACNA2D1/HOMER1/ATP2B4/TRPV2/SPINK1/FAM155A/ATP2C2/PDGFB/MICU2/MCU/PDGFRB/RAMP3/MCUR1/PRNP/TRPM2	21	1.96396
BP	GO:0002758	innate immune response-activating signal transduction	54/2001	298/18670	7.81049e-05	0.00106293	0.00078437	IRAK2/MAP2K6/S100A8/FCER1G/LILRA2/ITGAM/TNFAIP3/TSPAN6/TLR4/LY96/TLR1/FYN/CAV1/CLEC7A/ICAM3/HCK/CD14/CLEC4E/CYLD/LRRC19/CTSL/PIK3AP1/ITGB2/BTK/FCN1/S100A9/TLR2/NFKBIA/RIPK2/ICAM2/CTSK/PLCG2/TLR8/RELB/IRF4/RNF125/FFAR2/PRKACB/SEC14L1/RPS6KA5/CLEC4A/HAVCR2/TLR10/MAP3K1/PTPN22/UBQLN1/NOD2/MUCL1/RFTN1/UBE2D2/NLRP6/IRAK1/CD300A/C1QBP	54	4.89898
BP	GO:0042659	regulation of cell fate specification	7/2001	12/18670	7.81565e-05	0.00106293	0.00078437	FGF2/LMO4/BMPR1A/DKK1/ESRP1/SOX17/SFRP2	7	1.13389
BP	GO:0061450	trophoblast cell migration	7/2001	12/18670	7.81565e-05	0.00106293	0.00078437	TIMP1/ARHGDIB/SYDE1/SMURF2/ACVR1C/ACVR1B/C1QBP	7	0.377964
BP	GO:0072540	T-helper 17 cell lineage commitment	7/2001	12/18670	7.81565e-05	0.00106293	0.00078437	IL6/BATF/IRF4/SLAMF6/IL12RB1/LY9/LOXL3	7	2.64575
BP	GO:1901163	regulation of trophoblast cell migration	7/2001	12/18670	7.81565e-05	0.00106293	0.00078437	TIMP1/ARHGDIB/SYDE1/SMURF2/ACVR1C/ACVR1B/C1QBP	7	0.377964
BP	GO:0050858	negative regulation of antigen receptor-mediated signaling pathway	11/2001	28/18670	7.90161e-05	0.00107218	0.000791199	FCGR2B/PAWR/LPXN/LILRB4/THY1/CEACAM1/PTPN6/PTPN22/CD300A/PRNP/BTN2A2	11	2.11058
BP	GO:0046677	response to antibiotic	58/2001	327/18670	8.03134e-05	0.00108732	0.000802369	IL6/CSF3/S100A8/ADA/PDE8A/RGS2/TNFAIP3/LRRK2/FYN/ICAM1/TNC/PRKAA1/PLA2G4A/HGF/COL1A1/MYB/HMGCR/CD14/AXL/AHR/NR4A3/TP53INP1/SPARC/MAPK13/SPHK1/ENDOG/ADCY7/RGS19/RGS4/MEF2C/GGH/PAWR/G6PD/KLF4/CD27/IL10/NET1/TRPA1/SIRPA/FGFR2/CLU/ETS1/EPS8/PDGFB/CLDN3/GPX1/SLC1A3/PDGFRB/CBL/TRPC6/PSAP/ALPL/IL18RAP/CYBB/VCAM1/OXCT1/CFTR/TRPM2	58	3.67658
BP	GO:0034614	cellular response to reactive oxygen species	35/2001	168/18670	8.55663e-05	0.00115582	0.000852918	IL6/PDE8A/TNFAIP3/LRRK2/MMP2/MMP9/MMP3/PRDX5/PRKAA1/PPARGC1B/HGF/MYB/PKD2/AXL/PDGFRA/CFLAR/NR4A3/BTK/MAPK13/SPHK1/ENDOG/PAWR/KLF4/IL10/NET1/MPV17/PTPRK/NCF1/SIRPA/TPM1/ETS1/TRPC6/PSAP/IL18RAP/TRPM2	35	1.85934
BP	GO:0050871	positive regulation of B cell activation	31/2001	142/18670	8.5844e-05	0.00115696	0.000853759	IL6/ADA/INPP5D/TLR4/BCL6/GPR183/BTK/VAV3/CD38/TNFSF13B/TNFRSF4/PTPRC/MEF2C/TGFB1/CD27/IGHM/NFATC2/IRS2/IGLL5/IGKC/IGLC1/CD40/IGHD/TRBC1/MAD2L2/NOD2/MMP14/IGHG1/SASH3/NCKAP1L/IGHV1-69	31	4.84934
BP	GO:0001822	kidney development	51/2001	278/18670	8.82678e-05	0.00118695	0.000875892	BASP1/ARID5B/LAMB2/FGF2/LRRK2/CTSH/CXCR2/MMP9/DCN/AKR1B1/PKD2/FBN1/PDGFRA/PECAM1/CFLAR/LRP4/SERPINF1/ACAT1/WWTR1/ID2/MEF2C/DLG1/CYP26B1/TGFB1/NRP1/ANGPT2/TFAP2A/ANGPT1/TEK/MPV17/PLCE1/CDKN1C/FGFR2/PDGFB/IFT88/MME/LAMA5/CENPF/TACSTD2/PDGFRB/NID1/PRKX/STRA6/SALL1/ASS1/GPR4/RARB/HSPB11/TGFB2/EPHA4/PODXL	51	4.06081
BP	GO:0032715	negative regulation of interleukin-6 production	16/2001	53/18670	8.84733e-05	0.00118705	0.000875963	INPP5D/TNFAIP3/TLR4/HGF/SLAMF1/IL10/CD200/ARRB1/SIRPA/HAVCR2/BANK1/PTPN6/PTPN22/ORM1/NCKAP1L/CX3CL1	16	3.5
BP	GO:0033028	myeloid cell apoptotic process	12/2001	33/18670	9.12543e-05	0.00122125	0.000901198	IL6/FCER1G/CXCR2/PIK3CD/CTSL/CLEC5A/MEF2C/PIK3CB/ARF6/NOD2/ADAM17/KITLG	12	1.73205
BP	GO:0001101	response to acid chemical	60/2001	343/18670	9.14302e-05	0.00122125	0.000901198	PTAFR/PTGS2/WNT5A/CEBPB/PTGES/MMP2/CTSH/COL4A1/FYN/ICAM1/TNC/PRKAA1/AKR1B1/COL1A1/MYB/PKD2/COL1A2/GJA1/PDGFRA/ACSL1/SERPINF1/SPARC/COL5A2/TLR2/COL18A1/COL6A1/ATP2B4/CD38/PPARGC1A/HTRA2/COL3A1/FZD10/DKK1/KLF4/WNT2/CYP26B1/FFAR2/GNG2/P2RY6/PCK1/PTGFR/KDR/YES1/IGFBP7/HMGCL/FGFR2/PDGFB/PID1/SCD/GSS/TESC/SIPA1/PDGFRB/CPS1/ASS1/RARB/PTGER4/TRIM16/CYBB/PTGDR	60	4.13118
BP	GO:0045670	regulation of osteoclast differentiation	18/2001	64/18670	9.19686e-05	0.00122204	0.00090178	LILRB1/INPP5D/CEBPB/LILRB3/TLR4/CCR1/SLC9B2/RASSF2/PPARGC1B/MAFB/KLF10/FBN1/LILRB4/IL17A/TMEM64/TYROBP/ESRRA/MITF	18	3.29983
BP	GO:0019932	second-messenger-mediated signaling	73/2001	439/18670	9.20505e-05	0.00122204	0.00090178	FPR1/CCL4/CXCL8/ADA/PLEK/SELE/PDE10A/RGS2/LRRK2/GPR65/CCR1/CXCR2/FPR2/PRKAA1/PDE3A/PKD2/LAT2/NR5A2/GPR161/CDH13/GPER1/EDNRB/AHR/BTK/UCN2/PPP1R9A/ATP2B4/GNAI2/NMUR2/CCR2/SPHK1/PLCG2/S1PR4/ADCY7/PTPRC/GNAQ/CALCRL/GNG2/APLNR/SPINK1/NFATC2/P2RY6/LGR5/CXCR1/CXCR4/MYO5A/PTGFR/KDR/MCTP1/ERBB3/SELP/PLCE1/P2RX4/EIF4EBP2/PTHLH/P2RX5/NFATC1/GUCA2B/MCU/RAMP1/CAMK2D/HOMER3/RAMP3/CCR10/NDUFS4/PRNP/ACKR3/PTGER4…	73	4.33052
BP	GO:1904019	epithelial cell apoptotic process	26/2001	111/18670	9.2102e-05	0.00122204	0.00090178	IL6/TNFAIP3/STK4/ICAM1/SORT1/RGCC/CCL2/TGFBR2/CFLAR/GPER1/ECSCR/COL18A1/PPARGC1A/ANO6/ZFP36L1/IL10/ANGPT1/TEK/KDR/ARF6/PIK3CG/CD40/SERPINE1/ITGA4/ZFP36/NUPR1	26	3.13786
BP	GO:0002706	regulation of lymphocyte mediated immunity	32/2001	149/18670	9.25709e-05	0.00122554	0.000904366	IL6/TNFRSF1B/FCER1G/LILRB1/IL7R/IL1B/SERPINB9/BCL6/NLRP3/CR1/BTK/FCGR2B/IL1R1/CCR2/FZD5/PTPRC/RASGRP1/SLAMF6/TGFB1/IL10/IL12RB1/WAS/CD1D/VAV1/C3/HAVCR2/CD40/CEACAM1/PTPN6/MAD2L2/SASH3/IL18RAP	32	4.94975
BP	GO:0071229	cellular response to acid chemical	41/2001	209/18670	9.34409e-05	0.00123433	0.000910851	PTAFR/WNT5A/CEBPB/MMP2/COL4A1/FYN/TNC/PRKAA1/COL1A1/MYB/PKD2/COL1A2/PDGFRA/SERPINF1/COL5A2/COL6A1/PPARGC1A/HTRA2/COL3A1/FZD10/KLF4/WNT2/CYP26B1/FFAR2/GNG2/P2RY6/PCK1/PTGFR/KDR/YES1/FGFR2/PDGFB/PID1/TESC/SIPA1/CPS1/ASS1/RARB/PTGER4/CYBB/PTGDR	41	2.9673
BP	GO:0033138	positive regulation of peptidyl-serine phosphorylation	25/2001	105/18670	9.41124e-05	0.00124046	0.000915375	IL6/CSF3/PTGS2/WNT5A/IL11/STK4/OSM/CAV1/HCLS1/CD44/FNIP2/ATP2B4/RIPK2/AKAP9/PRKD2/DOCK7/TGFB1/ANGPT1/ARRB1/BCAR3/TERF2IP/SH2D3C/MAD2L2/RAMP3/SFRP2	25	3
BP	GO:0046634	regulation of alpha-beta T cell activation	23/2001	93/18670	9.53516e-05	0.00125403	0.000925391	ADA/LILRB1/BCL6/NLRP3/MYB/SH3RF1/TGFBR2/CD83/JAK3/RIPK2/CCR2/CD86/IRF4/PTPRC/RUNX3/CD80/IL12RB1/HLX/SASH3/NCKAP1L/IHH/CD300A/LOXL3	23	3.54475
BP	GO:0050728	negative regulation of inflammatory response	35/2001	169/18670	9.69811e-05	0.00127266	0.00093914	TNFRSF1B/ADA/TNFAIP6/TNFAIP3/FPR2/SOCS3/NLRP3/HGF/C5orf30/GPER1/SERPINF1/ENPP3/FCGR2B/FFAR4/CST7/ADCY7/PTPRC/FOXF1/CALCRL/KLF4/IL10/IL1R2/TEK/CD200/SLAMF8/TNFAIP8L2/SIRPA/ETS1/SIGLEC10/GPX1/CDH5/RORA/NLRP6/PTGER4/CX3CL1	35	3.88771
BP	GO:0045429	positive regulation of nitric oxide biosynthetic process	14/2001	43/18670	9.75165e-05	0.00127689	0.000942259	PTGS2/TLR4/IL1B/MMP8/ICAM1/CLEC7A/PKD2/ITGB2/PTX3/KLF4/AIF1/P2RX4/CLU/ASS1	14	2.13809
BP	GO:0106106	cold-induced thermogenesis	31/2001	143/18670	9.85326e-05	0.00128457	0.000947929	G0S2/MAP2K6/HADH/CEBPB/TLR4/ELOVL6/CAV1/PPARGC1B/GJA1/ACSL1/FH/PPARGC1A/CCR2/FFAR4/IRF4/EPAS1/GRB10/TRPV2/LAMA4/DOCK7/TLE3/CXCR4/DIO2/CPT2/PCTP/ABHD6/SCD/ACOT13/MFAP2/ADAM17/ELOVL3	31	0.538816
BP	GO:0120161	regulation of cold-induced thermogenesis	31/2001	143/18670	9.85326e-05	0.00128457	0.000947929	G0S2/MAP2K6/HADH/CEBPB/TLR4/ELOVL6/CAV1/PPARGC1B/GJA1/ACSL1/FH/PPARGC1A/CCR2/FFAR4/IRF4/EPAS1/GRB10/TRPV2/LAMA4/DOCK7/TLE3/CXCR4/DIO2/CPT2/PCTP/ABHD6/SCD/ACOT13/MFAP2/ADAM17/ELOVL3	31	0.538816
BP	GO:0001780	neutrophil homeostasis	8/2001	16/18670	0.000100023	0.00129834	0.000958089	IL6/PDE4B/CXCR2/AXL/PIK3CD/CCR2/JAM3/PIK3CB	8	2.12132
BP	GO:0032695	negative regulation of interleukin-12 production	8/2001	16/18670	0.000100023	0.00129834	0.000958089	LILRB1/LILRA5/JAK3/SLAMF1/TLR8/IL10/TIGIT/C1QBP	8	2.12132
BP	GO:0007266	Rho protein signal transduction	40/2001	203/18670	0.000102243	0.00132429	0.000977241	RHOQ/RHOH/ROBO1/GPR65/BCL6/ARHGDIB/PDPN/COL1A2/CDH13/PECAM1/PREX1/VAV3/ARHGEF2/RAC2/COL3A1/ARHGAP29/FGD3/NRP1/NET1/NTN1/ARHGEF6/FARP2/WAS/ARRB1/RASGRF2/DLC1/ARHGEF9/VAV1/HEG1/EPS8/RHOJ/FGD2/PHACTR4/PDGFRB/EPS8L3/CDC42SE1/GPR4/KANK1/LPAR1/VAV2	40	3.47851
BP	GO:0006022	aminoglycan metabolic process	35/2001	170/18670	0.000109752	0.00141848	0.00104674	HS3ST3B1/CSGALNACT1/CHST15/FGF2/CHST2/CEMIP/IL1B/DCN/DSE/CD44/HGF/CHSY1/VCAN/B4GALT4/CHST11/BGN/LUM/GLCE/TGFB1/ANGPT1/HS3ST3A1/ST3GAL4/SDC2/B3GNT3/PDGFB/PDGFRB/DSEL/CSGALNACT2/CHSY3/IDS/HAS1/B3GNT9/B3GNT8/GNS/B3GNT6	35	3.88771
BP	GO:0002763	positive regulation of myeloid leukocyte differentiation	16/2001	54/18670	0.000113334	0.00146161	0.00107857	EVI2B/CCR1/SLC9B2/PPARGC1B/HCLS1/KLF10/ZFP36L1/ID2/TGFB1/IL17A/TMEM64/TYROBP/TESC/LEF1/KITLG/FES	16	2.5
BP	GO:0043547	positive regulation of GTPase activity	68/2001	405/18670	0.000117541	0.00151261	0.00111621	CCL4/TAGAP/WNT5A/ARHGAP44/CHN1/RGS2/LRRK2/GPR65/RGS18/CAV2/RALGAPA1/ICAM1/CCL2/ARHGDIB/ASAP1/ARHGAP9/RGS3/MAP4K4/ARHGAP30/PREX1/TBC1D9/ARHGAP25/VAV3/RGS5/DOCK11/ARHGAP29/DOCK8/RASA3/ODAM/ARHGAP21/FZD10/RGS4/RASGRP1/GNAQ/DOCK7/NRP1/SYDE1/LLGL2/NET1/ARHGEF6/CCL18/RASA2/RASGRP3/ARRB1/DLC1/GIT2/VAV1/SMAP2/IQSEC1/THY1/ARFGEF1/S1PR1/CD40/RGS10/OCRL/RACGAP1/SIPA1/ARHGAP31/CXCL13/NCKAP1L/GNB5/SEMA4D/TBC1…	68	5.09325
BP	GO:0000302	response to reactive oxygen species	44/2001	232/18670	0.00011992	0.00153991	0.00113635	IL6/ADA/PDE8A/TNFAIP3/LRRK2/MMP2/MMP9/MMP3/PRDX5/FYN/PRKAA1/PPARGC1B/HGF/COL1A1/MYB/PKD2/AXL/PDGFRA/CFLAR/NR4A3/BTK/MAPK13/PPARGC1A/SPHK1/ENDOG/PAWR/KLF4/IL10/NET1/TRPA1/MPV17/PTPRK/NCF1/SIRPA/EGLN1/TPM1/ETS1/NUDT15/GPX1/PDGFRB/TRPC6/PSAP/IL18RAP/TRPM2	44	2.11058
BP	GO:2000116	regulation of cysteine-type endopeptidase activity	45/2001	239/18670	0.000120367	0.00154235	0.00113815	AIM2/PTGS2/S100A8/ROBO1/CTSH/MMP9/PRDX5/SERPINB9/FYN/CASP4/NLRP3/CD44/HGF/CLEC7A/SH3RF1/CFLAR/GPER1/CAAP1/S100A9/TNFAIP8/CASP5/RIPK2/HTRA2/CST7/CARD8/TNFSF15/IFI16/KLF4/LAMP3/CD27/ACVR1C/ARRB1/DLC1/HIP1/SOX7/DHCR24/CYFIP2/CASP1/GPX1/LEF1/PML/CIDEB/TNFRSF10B/VIL1/SFRP2	45	3.42864
BP	GO:0001935	endothelial cell proliferation	38/2001	191/18670	0.000122035	0.00156038	0.00115146	WNT5A/LOXL2/FGF2/CAV2/ACVRL1/CAV1/RGCC/DYSF/CCL2/NRARP/FLT1/GJA1/CDH13/SPARC/PPP1R16B/PTPRM/ECM1/PRKD2/MEF2C/DLG1/PIK3CB/WNT2/APLNR/NRP1/IL10/STAT5A/TEK/EGR3/AKT3/KDR/PDGFB/ERN1/LRG1/MMP14/ITGA4/PRKX/ADAM17/VEGFC	38	4.21776
BP	GO:0003382	epithelial cell morphogenesis	12/2001	34/18670	0.000127355	0.00161119	0.00118895	RILPL2/STC1/PECAM1/COL18A1/GRHL2/NOTCH4/HEG1/CLDN3/FRMD6/IHH/RAB25/POF1B	12	0.57735
BP	GO:0006099	tricarboxylic acid cycle	12/2001	34/18670	0.000127355	0.00161119	0.00118895	PDHA1/FH/FAHD1/SUCLG1/DLAT/IDH3A/SDHD/ACO2/SUCLG2/CS/SDHB/DLD	12	-3.4641
BP	GO:0007435	salivary gland morphogenesis	12/2001	34/18670	0.000127355	0.00161119	0.00118895	HGF/TGFB3/SNAI2/TGFB1/PLXND1/NRP1/SEMA3C/FGFR2/LAMA5/LAMA1/PLXNA1/TGFB2	12	1.73205
BP	GO:0010574	regulation of vascular endothelial growth factor production	12/2001	34/18670	0.000127355	0.00161119	0.00118895	IL6/PTGS2/NOX1/C5AR1/IL1B/NDRG2/CCR2/TGFB1/C3AR1/IL1A/C3/RORA	12	2.3094
BP	GO:0048048	embryonic eye morphogenesis	12/2001	34/18670	0.000127355	0.00161119	0.00118895	WNT5A/TWIST1/FBN1/FZD5/TFAP2A/PHACTR4/MFAP2/STRA6/FBN2/IHH/RARB/EFEMP1	12	1.73205
BP	GO:0061756	leukocyte adhesion to vascular endothelial cell	14/2001	44/18670	0.00012903	0.00162514	0.00119925	PTAFR/SELL/SELE/ICAM1/SELPLG/CCL28/ITGB2/CCR2/KLF4/SELP/ETS1/ITGA4/IRAK1/VCAM1	14	2.67261
BP	GO:1904407	positive regulation of nitric oxide metabolic process	14/2001	44/18670	0.00012903	0.00162514	0.00119925	PTGS2/TLR4/IL1B/MMP8/ICAM1/CLEC7A/PKD2/ITGB2/PTX3/KLF4/AIF1/P2RX4/CLU/ASS1	14	2.13809
BP	GO:0016054	organic acid catabolic process	50/2001	275/18670	0.000129544	0.00162514	0.00119925	HADH/TWIST1/FGF2/CEMIP/BCAT1/ACAT2/NPL/CD44/DCXR/ADTRP/HIBCH/GOT1/ATP2B4/HAL/ACAT1/ECI2/KYNU/GCAT/CYP26B1/TGFB1/ECHDC1/ABCD3/ECI1/PEX13/PCK1/IRS2/MCCC1/ALDH6A1/QPRT/KMO/CRYM/CPT2/PCBD1/IVD/HMGCL/NUDT19/TDO2/GSTZ1/ALDH7A1/PHYH/HSD17B4/HADHB/ACAA2/GLUL/ABHD3/GPT/ETFA/PCCB/DLD/SLC27A2	50	-3.39411
BP	GO:0046395	carboxylic acid catabolic process	50/2001	275/18670	0.000129544	0.00162514	0.00119925	HADH/TWIST1/FGF2/CEMIP/BCAT1/ACAT2/NPL/CD44/DCXR/ADTRP/HIBCH/GOT1/ATP2B4/HAL/ACAT1/ECI2/KYNU/GCAT/CYP26B1/TGFB1/ECHDC1/ABCD3/ECI1/PEX13/PCK1/IRS2/MCCC1/ALDH6A1/QPRT/KMO/CRYM/CPT2/PCBD1/IVD/HMGCL/NUDT19/TDO2/GSTZ1/ALDH7A1/PHYH/HSD17B4/HADHB/ACAA2/GLUL/ABHD3/GPT/ETFA/PCCB/DLD/SLC27A2	50	-3.39411
BP	GO:0050856	regulation of T cell receptor signaling pathway	13/2001	39/18670	0.000131328	0.00164064	0.00121068	ADA/CYLD/PRKD2/PAWR/LILRB4/RAB29/THY1/CEACAM1/PTPN6/PTPN22/CD300A/PRNP/BTN2A2	13	2.49615
BP	GO:0072350	tricarboxylic acid metabolic process	13/2001	39/18670	0.000131328	0.00164064	0.00121068	PDHA1/FH/FAHD1/SUCLG1/DLAT/IDH3A/SDHD/ACO2/SUCLG2/ASS1/CS/SDHB/DLD	13	-3.60555
BP	GO:0051091	positive regulation of DNA-binding transcription factor activity	48/2001	261/18670	0.000131812	0.00164326	0.00121262	AIM2/IL6/S100A12/IRAK2/CSF3/S100A8/WNT5A/ARID5B/ADAM8/TLR4/IL1B/ICAM1/CAV1/PPARGC1B/HCLS1/RGCC/NLRP3/CFLAR/ITGB2/DDR2/BTK/S100A9/ARHGEF2/TLR2/PPARGC1A/RIPK2/PRKCB/SPHK1/PRKCH/PRKD2/NDP/WNT2/TGFB1/IL10/CD200/GTF2A2/RPS6KA5/CLU/CD40/TERF2IP/NOD2/NFAM1/TRAF1/IRAK1/IL18RAP/RNF41/CX3CL1/NFKB2	48	5.7735
BP	GO:0032602	chemokine production	22/2001	89/18670	0.000135153	0.00168141	0.00124077	IL6/S100A8/WNT5A/TWIST1/TLR4/IL1B/CLEC7A/S100A9/TLR2/IL33/RIPK2/CXCL6/SNAI2/KLF4/FFAR2/IL10/AIF1/SIRPA/HAVCR2/ACKR1/ADAM17/CSF1R	22	4.26401
BP	GO:1901136	carbohydrate derivative catabolic process	38/2001	192/18670	0.00013671	0.00169725	0.00125245	ADA/PDE8A/PDE10A/FGF2/PDE4B/CEMIP/GM2A/UNG/DCN/NPL/CD44/VCAN/GPD1L/DERA/BGN/LUM/ACAT1/HDDC3/TGFB1/NEU4/ENPP4/SDC2/GLA/AMPD3/TYMP/PDE7A/NUDT15/EDEM2/APOBEC3G/NEU1/NUDT3/IDS/GPD2/DCTPP1/MMP12/PSAP/GNS/NEU2	38	2.59554
BP	GO:0001890	placenta development	32/2001	152/18670	0.000137391	0.00170217	0.00125608	PTGS2/ADA/SPP1/CEBPB/STC1/STK4/DCN/SOCS3/PKD2/CDX2/GJA1/HTRA1/ADAM19/GJB5/ZFP36L1/FZD5/EPAS1/NDP/WNT2/E2F8/IL10/GRHL2/ITGB8/CYP27B1/BIRC6/CDKN1C/FGFR2/PDGFB/OVOL2/MME/LEF1/STC2	32	3.18198
BP	GO:0034330	cell junction organization	52/2001	290/18670	0.000138264	0.00170945	0.00126146	RASSF8/ACVRL1/CAV1/ITGA5/RAB8B/LAMC1/GJA1/MAP4K4/CDH13/PECAM1/TGFB3/FZD5/PRKCH/OCLN/SNAI2/DLG1/TGFB1/NRP1/GRHL2/CRB3/FLNA/TEK/ESAM/DSP/DLC1/ACTN1/KDR/ARF6/PTPRK/GPM6B/HEG1/PKP2/DST/SDK1/IQSEC1/THY1/FERMT2/MPP5/CLDN3/MARVELD2/LAMA5/MMP14/MPP7/CDH5/GJB1/GJC1/POF1B/TGFB2/RAB13/MACF1/PDCD6IP/CSF1R	52	2.2188
BP	GO:0032874	positive regulation of stress-activated MAPK cascade	35/2001	172/18670	0.000139935	0.00172504	0.00127296	IL1RN/WNT5A/NOX1/TLR4/IL1B/GADD45B/MMP8/RASSF2/HMGCR/SH3RF1/MAP4K5/FCGR2B/RIPK2/SPHK1/SLAMF1/MDFIC/FZD10/DKK1/FZD5/RASGRP1/CD27/NCF1/ERN1/ZEB2/FGD2/NOD2/PTPN1/MLKL/SH3RF2/MAP3K3/SEMA4C/PKN1/MAP3K12/TGFB2/EPHA4	35	3.21159
BP	GO:0002335	mature B cell differentiation	10/2001	25/18670	0.000140102	0.00172504	0.00127296	ADA/LGALS1/GPR183/DOCK11/FCGR2B/PLCG2/POU2F2/SLAMF8/MFNG/CMTM7	10	3.16228
BP	GO:0045861	negative regulation of proteolysis	62/2001	363/18670	0.000141578	0.00173964	0.00128374	PI15/COL7A1/TFPI/PTGS2/SERPINB2/TIMP1/GAS1/LRRK2/TFPI2/MMP9/PRDX5/SERPINB9/CSTA/TIMP2/CD44/HGF/SH3RF1/CD109/BST2/CR1/CFLAR/CAAP1/SERPINF1/MTM1/TNFAIP8/COL6A3/DERL3/CST7/CARD8/ECM1/IFI16/SPINK5/KLF4/LAMP3/CD27/IL10/IL1R2/SPINK1/SERPING1/ARRB1/DHCR24/C3/BIRC6/CAMK2N1/GPX1/COL28A1/LEF1/SERPINE1/SERPINI2/PML/VIL1/KNG1/A2M/SERPINB5/SERPINI1/PRNP/SFRP2/EPHA4/SERPINA3/SLPI/PTPN3/TMEM98	62	3.556
BP	GO:0002886	regulation of myeloid leukocyte mediated immunity	16/2001	55/18670	0.000144085	0.0017632	0.00130112	PTAFR/FCER1G/FGR/ITGAM/IL13RA2/ITGB2/BTK/FCGR2B/RAC2/CCR2/CXCL6/FOXF1/C3/SNX4/CD300A/FES	16	3.5
BP	GO:0043551	regulation of phosphatidylinositol 3-kinase activity	16/2001	55/18670	0.000144085	0.0017632	0.00130112	FGR/FGF2/FPR2/SOCS3/FLT1/PDGFRA/VAV3/KLF4/TGFB1/TEK/PIK3R3/PDGFB/FGFR3/NOD2/PDGFRB/VAV2	16	2.5
BP	GO:0071902	positive regulation of protein serine/threonine kinase activity	58/2001	334/18670	0.000145402	0.00177569	0.00131034	FPR1/S100A12/IRAK2/MAP2K6/WNT5A/C5AR1/FGF2/CEMIP/LRRK2/ADAM8/TLR4/ROBO1/IL1B/GADD45B/STK4/PROK2/PRKAA1/RGCC/HGF/PKD2/FLT1/ACSL1/MAP4K5/ATP2B4/RIPK2/MDFIC/FZD10/TGFB3/DKK1/FZD5/PTPRC/RASGRP1/PIK3CB/TGFB1/CXCR4/ARRB1/PIK3CG/PLCE1/PDGFB/CD40/ERN1/ZEB2/FGD2/MAP3K1/NOD2/PDGFRB/PTPN1/MLKL/CKS1B/MAP3K3/PKN1/ADAM17/IRAK1/MAP3K12/EPHA4/KITLG/LPAR1/CSF1R	58	4.72703
BP	GO:0045086	positive regulation of interleukin-2 biosynthetic process	7/2001	13/18670	0.000153639	0.00186865	0.00137893	IL1B/CLEC7A/CD86/IRF4/PTPRC/CD80/IL1A	7	2.64575
BP	GO:0098703	calcium ion import across plasma membrane	7/2001	13/18670	0.000153639	0.00186865	0.00137893	FYN/CACNA2D1/ATP2B4/FAM155A/RAMP3/PRNP/TRPM2	7	2.64575
BP	GO:0051017	actin filament bundle assembly	32/2001	153/18670	0.000156175	0.00189564	0.00139885	PLEK/GPR65/LCP1/RGCC/PPP1R9A/FHDC1/TGFB3/PAWR/NRP1/SH3PXD2B/FLNA/WAS/ARRB1/DLC1/ACTN1/AIF1/TPM1/PHACTR1/SWAP70/S1PR1/EPS8/LIMA1/TACSTD2/SHANK3/ZYX/PLS3/VIL1/PTGER4/LPAR1/CX3CL1/EVL/DPYSL3	32	2.47487
BP	GO:0043407	negative regulation of MAP kinase activity	20/2001	78/18670	0.000157154	0.00190214	0.00140365	RGS2/IL1B/CAV1/HMGCR/RGS3/AIDA/DUSP14/RGS4/STK38/DUSP4/LAX1/SMPD1/PTPN6/UCHL1/PTPN22/PTPN1/CD300A/SFRP2/SPRY4/DUSP16	20	2.68328
BP	GO:0046330	positive regulation of JNK cascade	30/2001	140/18670	0.000157522	0.00190214	0.00140365	IL1RN/WNT5A/NOX1/TLR4/IL1B/GADD45B/MMP8/RASSF2/SH3RF1/MAP4K5/FCGR2B/RIPK2/SLAMF1/MDFIC/FZD10/DKK1/FZD5/RASGRP1/CD27/NCF1/ERN1/ZEB2/FGD2/NOD2/PTPN1/MLKL/SH3RF2/PKN1/MAP3K12/EPHA4	30	2.92119
BP	GO:0070304	positive regulation of stress-activated protein kinase signaling cascade	35/2001	173/18670	0.000157664	0.00190214	0.00140365	IL1RN/WNT5A/NOX1/TLR4/IL1B/GADD45B/MMP8/RASSF2/HMGCR/SH3RF1/MAP4K5/FCGR2B/RIPK2/SPHK1/SLAMF1/MDFIC/FZD10/DKK1/FZD5/RASGRP1/CD27/NCF1/ERN1/ZEB2/FGD2/NOD2/PTPN1/MLKL/SH3RF2/MAP3K3/SEMA4C/PKN1/MAP3K12/TGFB2/EPHA4	35	3.21159
BP	GO:0002064	epithelial cell development	40/2001	207/18670	0.000158352	0.00190659	0.00140694	MSN/WNT5A/LAMB2/RILPL2/STC1/IL1B/ICAM1/VIM/S1PR3/GJA1/PECAM1/COL18A1/PPP1R16B/ENG/GRHL2/NOTCH4/FLNA/CXCR4/SHROOM3/IFT74/HEG1/TFCP2L1/PDGFB/CLDN3/MARVELD2/MYADM/FRMD6/FEM1B/EXPH5/HSD17B4/GPX1/CDH5/IHH/GPR4/RARB/RAB25/POF1B/PSAP/RAB13/PODXL	40	2.52982
BP	GO:0045778	positive regulation of ossification	22/2001	90/18670	0.000161021	0.00193484	0.00142778	IL6/WNT5A/CEBPB/CTHRC1/BMPR1A/FAM20C/HGF/TMEM119/DDR2/RUNX2/ANO6/PDLIM7/TGFB3/MEF2C/MSX2/TGFB1/TFAP2A/GPM6B/ACVR2A/FBN2/TGFB2/SFRP2	22	3.83761
BP	GO:2000514	regulation of CD4-positive, alpha-beta T cell activation	17/2001	61/18670	0.000161612	0.00193805	0.00143015	BCL6/NLRP3/MYB/SH3RF1/TGFBR2/CD83/JAK3/RIPK2/CD86/IRF4/RUNX3/CD80/IL12RB1/HLX/SASH3/NCKAP1L/LOXL3	17	3.15296
BP	GO:0003413	chondrocyte differentiation involved in endochondral bone morphogenesis	11/2001	30/18670	0.000164125	0.00196119	0.00144722	COL7A1/COL12A1/TGFBR2/COL27A1/COL6A2/AXIN2/COL6A1/COL6A3/ANXA6/POC1A/IHH	11	1.50756
BP	GO:0051090	regulation of DNA-binding transcription factor activity	71/2001	432/18670	0.000164197	0.00196119	0.00144722	AIM2/IL6/S100A12/IRAK2/CSF3/S100A8/WNT5A/ARID5B/TWIST1/TNFAIP3/ADAM8/TLR4/IL1B/ICAM1/CAV1/PPARGC1B/HCLS1/RGCC/NLRP3/PKD2/HCK/CYLD/CFLAR/ITGB2/DDR2/BTK/S100A9/ARHGEF2/TLR2/NFKBIA/PPARGC1A/RIPK2/PRKCB/SPHK1/CARD8/TNFRSF4/PRKCH/ID2/PRKD2/NDP/KLF4/WNT2/NFKBIE/MSX2/TGFB1/IL10/FLNA/CD200/GTF2A2/ARRB1/RPS6KA5/SP100/EGLN1/HAVCR2/CLU/MXI1/CD40/TERF2IP/MAD2L2/NOD2/NFAM1/TRAF1/FOXA2/IRAK1/FOXS1/PRNP/IL18RAP…	71	5.81523
BP	GO:0071236	cellular response to antibiotic	31/2001	147/18670	0.000167863	0.00200099	0.00147659	IL6/PDE8A/TNFAIP3/LRRK2/PRKAA1/PLA2G4A/HGF/MYB/AXL/AHR/NR4A3/TP53INP1/MAPK13/SPHK1/ENDOG/ADCY7/MEF2C/PAWR/KLF4/IL10/NET1/SIRPA/CLU/ETS1/PDGFB/TRPC6/PSAP/IL18RAP/CYBB/CFTR/TRPM2	31	2.33487
BP	GO:0002693	positive regulation of cellular extravasation	8/2001	17/18670	0.000171189	0.00203253	0.00149987	PTAFR/ADAM8/ICAM1/IL1R1/CCR2/PLVAP/THY1/ITGA4	8	2.82843
BP	GO:0061298	retina vasculature development in camera-type eye	8/2001	17/18670	0.000171189	0.00203253	0.00149987	COL4A1/ACVRL1/PDGFRA/NDP/NRP1/RHOJ/LAMA1/PDGFRB	8	1.41421
BP	GO:0006101	citrate metabolic process	12/2001	35/18670	0.000175026	0.00206987	0.00152742	PDHA1/FH/FAHD1/SUCLG1/DLAT/IDH3A/SDHD/ACO2/SUCLG2/CS/SDHB/DLD	12	-3.4641
BP	GO:0034142	toll-like receptor 4 signaling pathway	12/2001	35/18670	0.000175026	0.00206987	0.00152742	LILRA2/ITGAM/TNFAIP3/TLR4/LY96/CD14/PIK3AP1/ITGB2/NFKBIA/RIPK2/PTPN22/IRAK1	12	3.4641
BP	GO:0045124	regulation of bone resorption	13/2001	40/18670	0.000175618	0.00207277	0.00152957	IL6/SPP1/INPP5D/TNFAIP3/ADAM8/PPARGC1B/TMEM119/TNFRSF11B/CD38/S1PR1/TMEM64/LTBP3/CSF1R	13	3.05085
BP	GO:0002440	production of molecular mediator of immune response	51/2001	286/18670	0.000183515	0.00216172	0.00159521	IL6/TNFRSF1B/FCER1G/WNT5A/LILRB1/IL7R/TLR4/IL13RA2/IL1B/UNG/BCL6/NLRP3/BATF/BST2/NR4A3/BTK/FCGR2B/JAK3/TLR2/MZB1/IL1R1/IL33/CCR2/SLC11A1/IGLV6-57/TNFSF13B/TNFRSF4/TGFB3/FZD5/PTPRC/DLG1/SPINK5/FFAR2/POU2F2/TGFB1/IL10/ANGPT1/KLK7/LAX1/IGKC/SWAP70/CD40/MAD2L2/NOD2/SASH3/PKN1/TGFB2/IL18RAP/IGLV1-44/PRKDC/FGL2	51	5.74115
BP	GO:0042775	mitochondrial ATP synthesis coupled electron transport	23/2001	97/18670	0.000188371	0.00221457	0.0016342	NDUFV1/NDUFA6/NDUFA9/NDUFA5/COX5A/COX5B/NDUFA10/NDUFS3/COQ9/NDUFS7/SDHD/COX8A/UQCRC2/NDUFS2/NDUFS6/UQCRFS1/UQCRC1/NDUFS4/NDUFB10/COX6C/NDUFC1/DLD/CYC1	23	-4.79583
BP	GO:0045637	regulation of myeloid cell differentiation	46/2001	251/18670	0.000195533	0.00229426	0.00169301	CSF3/CSF3R/LILRB1/INHBA/INPP5D/NFE2/CEBPB/EVI2B/LILRB3/TLR4/CCR1/SLC9B2/RASSF2/PPARGC1B/HCLS1/MAFB/KLF10/FBN1/NR4A3/MEIS2/NFKBIA/PRKCB/ZFP36L1/ID2/MEF2C/TGFB1/HDAC1/LILRB4/LOX/IL17A/ETS1/TMEM64/TYROBP/CEACAM1/ANKRD54/ESRRA/TESC/LEF1/ACVR2A/MITF/ZFP36/ACVR1B/NCKAP1L/KITLG/RNF41/FES	46	4.12837
BP	GO:0045444	fat cell differentiation	42/2001	223/18670	0.000197919	0.00231771	0.00171031	IL6/PTGS2/WNT5A/ARID5B/GRK5/IL11/RGS2/CEBPB/STK4/SORT1/STEAP4/DYSF/GPER1/NR4A3/TRIB2/PPARGC1A/ZADH2/FFAR4/CCDC3/WWTR1/ZFP36L1/ID2/SNAI2/ATF5/KLF4/FFAR2/MSX2/TGFB1/SH3PXD2B/CCDC71L/ALDH6A1/CCDC85B/TMEM64/LRG1/GPX1/OSBPL8/ZFP36/RORA/TGFB1I1/NAPEPLD/SH2B2/SFRP2	42	3.39467
BP	GO:0032835	glomerulus development	17/2001	62/18670	0.000200685	0.00234094	0.00172746	BASP1/LAMB2/PDGFRA/PECAM1/CFLAR/WWTR1/MEF2C/ANGPT2/ANGPT1/TEK/MPV17/PLCE1/PDGFB/PDGFRB/NID1/GPR4/PODXL	17	3.63803
BP	GO:0045453	bone resorption	17/2001	62/18670	0.000200685	0.00234094	0.00172746	IL6/SPP1/INPP5D/TNFAIP3/ADAM8/PPARGC1B/TMEM119/TNFRSF11B/CD38/RAC2/CTSK/SNX10/S1PR1/TMEM64/LTBP3/IHH/CSF1R	17	3.15296
BP	GO:0030206	chondroitin sulfate biosynthetic process	10/2001	26/18670	0.000205896	0.00239239	0.00176543	CSGALNACT1/CHST15/DCN/DSE/CHSY1/VCAN/CHST11/BGN/CSGALNACT2/CHSY3	10	3.16228
BP	GO:0045992	negative regulation of embryonic development	10/2001	26/18670	0.000205896	0.00239239	0.00176543	WNT5A/NRARP/GPR161/COL5A2/DKK1/RPS6KA6/PRKACB/COL5A1/SOX17/SFRP2	10	1.26491
BP	GO:0035924	cellular response to vascular endothelial growth factor stimulus	18/2001	68/18670	0.000214297	0.00248519	0.0018339	GAS1/ROBO1/DCN/FLT1/PTP4A3/PDGFRA/SPHK1/PRKD2/NRP1/EGR3/KDR/ERN1/SMOC2/PDGFRB/ADAMTS3/GAB1/VEGFC/VCAM1	18	3.29983
BP	GO:0002291	T cell activation via T cell receptor contact with antigen bound to MHC molecule on antigen presenting cell	6/2001	10/18670	0.000215547	0.00249003	0.00183748	APBB1IP/LILRB1/ICAM1/ITGAL/HAVCR2/FGL2	6	2.44949
BP	GO:2000035	regulation of stem cell division	6/2001	10/18670	0.000215547	0.00249003	0.00183748	EVI2B/LBH/PRDM15/NCOA3/SOX17/SFRP2	6	2.44949
BP	GO:0043300	regulation of leukocyte degranulation	14/2001	46/18670	0.00021918	0.00252712	0.00186485	PTAFR/FCER1G/FGR/ITGAM/IL13RA2/ITGB2/FCGR2B/RAC2/CCR2/FOXF1/CEACAM1/SNX4/CD300A/FES	14	2.67261
BP	GO:0042773	ATP synthesis coupled electron transport	23/2001	98/18670	0.000221542	0.00254943	0.00188131	NDUFV1/NDUFA6/NDUFA9/NDUFA5/COX5A/COX5B/NDUFA10/NDUFS3/COQ9/NDUFS7/SDHD/COX8A/UQCRC2/NDUFS2/NDUFS6/UQCRFS1/UQCRC1/NDUFS4/NDUFB10/COX6C/NDUFC1/DLD/CYC1	23	-4.79583
BP	GO:0032677	regulation of interleukin-8 production	19/2001	74/18670	0.00022307	0.00256209	0.00189065	WNT5A/TLR4/TLR1/IL1B/CLEC7A/CD14/FCN1/TLR2/TLR8/PRKD2/PTPRC/KLF4/FFAR2/IL10/ARRB1/PTPN22/NOD2/SERPINE1/CD2	19	3.44124
BP	GO:2000117	negative regulation of cysteine-type endopeptidase activity	22/2001	92/18670	0.000226183	0.00259287	0.00191336	PTGS2/MMP9/PRDX5/SERPINB9/CD44/HGF/SH3RF1/CFLAR/CAAP1/TNFAIP8/CST7/CARD8/IFI16/KLF4/LAMP3/CD27/ARRB1/DHCR24/GPX1/LEF1/VIL1/SFRP2	22	1.70561
BP	GO:0002675	positive regulation of acute inflammatory response	11/2001	31/18670	0.000229909	0.00263055	0.00194117	IL6/PTGS2/FCER1G/ADAM8/IL1B/OSM/OSMR/BTK/FFAR2/PIK3CG/C3	11	3.31662
BP	GO:0035337	fatty-acyl-CoA metabolic process	13/2001	41/18670	0.000232137	0.00264592	0.00195251	ELOVL6/ACSL4/ACSL1/ACAT1/ACSL3/ELOVL5/FAR1/FAR2/SLC25A1/SCD/HSD17B4/ACSL5/ELOVL3	13	-1.94145
BP	GO:0090279	regulation of calcium ion import	13/2001	41/18670	0.000232137	0.00264592	0.00195251	STC1/FYN/PKD2/DYSF/CCL2/HOMER1/TRPV2/SPINK1/ATP2C2/PDGFB/PDGFRB/RAMP3/PRNP	13	2.49615
BP	GO:0002755	MyD88-dependent toll-like receptor signaling pathway	12/2001	36/18670	0.000237125	0.00268742	0.00198313	IRAK2/TLR4/LY96/TLR1/CD14/BTK/TLR2/TLR8/TLR10/MAP3K1/IRAK1/CD300A	12	3.4641
BP	GO:0003417	growth plate cartilage development	12/2001	36/18670	0.000237125	0.00268742	0.00198313	COL7A1/STC1/COL12A1/TGFBR2/COL27A1/COL6A2/COL6A1/COL6A3/MMP13/ANXA6/POC1A/RARB	12	2.88675
BP	GO:1902622	regulation of neutrophil migration	12/2001	36/18670	0.000237125	0.00268742	0.00198313	CXCL8/C5AR1/ADAM8/CXCR2/DYSF/IL1R1/RAC2/JAM3/C3AR1/SLAMF8/NCKAP1L/C1QBP	12	2.88675
BP	GO:0006085	acetyl-CoA biosynthetic process	9/2001	22/18670	0.000247928	0.00279924	0.00206565	PDHA1/MPC2/ACAT1/ACSS2/DLAT/GSTZ1/MPC1/PDHX/DLD	9	-3
BP	GO:0042094	interleukin-2 biosynthetic process	9/2001	22/18670	0.000247928	0.00279924	0.00206565	IL1B/CLEC7A/CD86/IRF4/PTPRC/PAWR/CD80/IL1A/ZFP36	9	2.33333
BP	GO:0007009	plasma membrane organization	24/2001	105/18670	0.000250814	0.0028265	0.00208576	NOX1/CAV2/CAV1/DYSF/ASAP1/FNBP1L/WASL/ANO6/PTPRC/ANXA6/STX2/CXCR4/SGIP1/COL5A1/CLU/MPP5/ARV1/PACSIN2/EHD2/RAB3A/OSBPL2/PLSCR4/TGFB2/PSAP	24	1.63299
BP	GO:0031529	ruffle organization	15/2001	52/18670	0.00025556	0.00287457	0.00212124	PLEK/ICAM1/CAV1/ARF6/AIF1/SNX10/TPM1/EPS8/LIMA1/TACSTD2/EPS8L3/KANK1/COBL/EVL/CSF1R	15	0.258199
BP	GO:0061572	actin filament bundle organization	32/2001	157/18670	0.00025644	0.00287906	0.00212455	PLEK/GPR65/LCP1/RGCC/PPP1R9A/FHDC1/TGFB3/PAWR/NRP1/SH3PXD2B/FLNA/WAS/ARRB1/DLC1/ACTN1/AIF1/TPM1/PHACTR1/SWAP70/S1PR1/EPS8/LIMA1/TACSTD2/SHANK3/ZYX/PLS3/VIL1/PTGER4/LPAR1/CX3CL1/EVL/DPYSL3	32	2.47487
BP	GO:0006695	cholesterol biosynthetic process	19/2001	75/18670	0.000269137	0.00301594	0.00222556	ELOVL6/ACAT2/PRKAA1/HMGCR/EBP/ERLIN1/G6PD/DHCR24/HMGCS1/FDFT1/SCD/FDPS/ARV1/DHCR7/SQLE/ACAA2/SREBF2/LBR/CFTR	19	-3.90007
BP	GO:0043901	negative regulation of multi-organism process	34/2001	171/18670	0.000273702	0.00306136	0.00225908	CCL4/ADA/LILRA2/TIMP1/TNFAIP3/TSPAN6/KRT6A/FCN3/ARHGDIB/BST2/FCN1/HTRA1/PTX3/CARD8/RNF125/IFI16/SPINK5/SNX3/HDAC1/MX1/ACVR1C/SEC14L1/IFITM2/PPM1B/RNF26/HAVCR2/APOBEC3G/PML/ZFP36/SRPK1/SLPI/CCL8/FGL2/C1QBP	34	2.40098
BP	GO:0036092	phosphatidylinositol-3-phosphate biosynthetic process	7/2001	14/18670	0.000278838	0.00310597	0.00229199	PIK3CD/PIK3CB/INPP4A/PIK3CG/PIK3R3/PIKFYVE/PIK3C2G	7	1.88982
BP	GO:1902656	calcium ion import into cytosol	7/2001	14/18670	0.000278838	0.00310597	0.00229199	FYN/CACNA2D1/ATP2B4/FAM155A/RAMP3/PRNP/TRPM2	7	2.64575
BP	GO:0048557	embryonic digestive tract morphogenesis	8/2001	18/18670	0.000279246	0.00310597	0.00229199	PDGFRA/ID2/FOXF1/HLX/FGFR2/OVOL2/TCF7/IHH	8	0
BP	GO:0002832	negative regulation of response to biotic stimulus	14/2001	47/18670	0.000281683	0.00312147	0.00230344	LILRA2/TNFAIP3/TSPAN6/HTRA1/CARD8/RNF125/SPINK5/SEC14L1/PPM1B/RNF26/HAVCR2/CEACAM1/FGL2/C1QBP	14	0
BP	GO:0046638	positive regulation of alpha-beta T cell differentiation	14/2001	47/18670	0.000281683	0.00312147	0.00230344	ADA/NLRP3/MYB/TGFBR2/CD83/RIPK2/CD86/RUNX3/CD80/IL12RB1/HLX/SASH3/NCKAP1L/IHH	14	2.67261
BP	GO:0042136	neurotransmitter biosynthetic process	24/2001	106/18670	0.000291794	0.00322753	0.0023817	PTGS2/TLR4/IL1B/MMP8/ICAM1/CAV1/CLEC7A/PKD2/ITGB2/ATP2B4/PTX3/SLC44A4/KLF4/IL10/GLA/AIF1/SIRPA/P2RX4/CLU/DDC/GCHFR/SLC1A3/RORA/ASS1	24	2.44949
BP	GO:0007179	transforming growth factor beta receptor signaling pathway	38/2001	199/18670	0.000292448	0.0032288	0.00238264	CAV2/BMPR1A/ACVRL1/CAV1/COL1A2/TGFBR2/CD109/FBN1/GOT1/HTRA1/CHST11/COL3A1/ENG/TGFB3/DKK3/TGFB1/SMURF2/ACVR1C/LOX/PTPRK/FUT8/CDKN1C/FERMT2/LRG1/SMAD9/ZYX/PML/ACVR2A/LTBP3/CBL/CDH5/ACVR1B/LTBP2/FBN2/TGFB1I1/ADAM17/TGFB2/BAMBI	38	3.24443
BP	GO:0016485	protein processing	56/2001	328/18670	0.000293081	0.00322982	0.00238339	C5AR1/SRGN/GAS1/LRRK2/ADAM8/CFP/CTSH/AFG3L2/IL1B/LDLRAD3/C1R/CR1/PLAU/C1S/KLK6/RIPK2/HTRA2/CST7/IGLV6-57/CARD8/IFI16/AEBP1/ADAMTS2/IL1R2/PRKACB/C3AR1/SERPING1/PHB/DHCR24/MIPEP/C3/IGKC/CLU/DYNC2H1/IGLC1/CYFIP2/BAG2/CASP1/MME/UQCRC2/MMP14/IGHG1/SERPINE1/CIDEB/ADAMTS3/TMPRSS2/A2M/IHH/IGHV1-69/PRNP/CFH/CPM/IGLV1-44/TMEM98/GGT1/C1QBP	56	4.00892
BP	GO:0050679	positive regulation of epithelial cell proliferation	39/2001	206/18670	0.000294259	0.00323685	0.00238858	WNT5A/TWIST1/C5AR1/FGF2/TNFAIP3/CAV2/BMPR1A/ACVRL1/LAMC1/DYSF/NRARP/CDH13/CFLAR/NR4A3/HTRA1/ODAM/PPP1R16B/ECM1/PRKD2/WNT2/TGFB1/APLNR/NRP1/IL10/STAT5A/TEK/EGR3/AKT3/KDR/FGFR2/PDGFB/LRG1/NOD2/ITGA4/IHH/GLUL/ADAM17/MMP12/VEGFC	39	4.0032
BP	GO:0032673	regulation of interleukin-4 production	10/2001	27/18670	0.000295777	0.00324757	0.00239649	FCER1G/CEBPB/NLRP3/CD83/IL33/CD86/IRF4/HAVCR2/LEF1/SASH3	10	3.16228
BP	GO:0043297	apical junction assembly	17/2001	64/18670	0.000304075	0.00332041	0.00245024	GJA1/PECAM1/FZD5/PRKCH/OCLN/SNAI2/DLG1/GRHL2/CRB3/ESAM/MPP5/CLDN3/MARVELD2/MPP7/POF1B/RAB13/PDCD6IP	17	-1.21268
BP	GO:0043550	regulation of lipid kinase activity	17/2001	64/18670	0.000304075	0.00332041	0.00245024	FGR/FGF2/FPR2/SOCS3/FLT1/PDGFRA/VAV3/KLF4/TGFB1/TEK/PIK3R3/PDGFB/FGFR3/NOD2/PPP2R5A/PDGFRB/VAV2	17	2.18282
BP	GO:0048247	lymphocyte chemotaxis	17/2001	64/18670	0.000304075	0.00332041	0.00245024	CCL4/WNT5A/ADAM8/CCL2/PIK3CD/GPR183/C10orf99/CCR2/WNK1/CCL18/PIK3CG/CXCL16/CXCL13/ADAM17/CCL8/CX3CL1/SLC12A2	17	3.15296
BP	GO:0090287	regulation of cellular response to growth factor stimulus	51/2001	292/18670	0.00030791	0.00335616	0.00247662	WNT5A/FGF2/ROBO1/IL1B/CAV2/FAM20C/DCN/ACVRL1/CAV1/ITGA5/TMEM204/FLT1/TGFBR2/HHEX/NEO1/PTP4A3/CD109/FBN1/CFLAR/RUNX2/GOT1/HTRA1/CHST11/PRKCB/ENG/TGFB3/DKK1/PRKD2/GRB10/DKK3/MSX2/TGFB1/SMURF2/LOX/CDKN1C/CYFIP2/LRG1/SMOC2/PTPN1/CXCL13/ADAMTS3/CDH5/FBN2/TGFB1I1/MMRN2/FSTL1/ADAM17/SFRP2/VEGFC/SPRY4/BAMBI	51	5.74115
BP	GO:0070167	regulation of biomineral tissue development	22/2001	94/18670	0.000313507	0.00341096	0.00251706	TWIST1/SRGN/CEBPB/CCR1/BMPR1A/FAM20C/GJA1/TMEM119/DDR2/MGP/ANO6/TGFB3/ECM1/MEF2C/TGFB1/TFAP2A/CYP27B1/GPM6B/S1PR1/ACVR2A/LTBP3/FBN2	22	3.83761
BP	GO:0015980	energy derivation by oxidation of organic compounds	50/2001	285/18670	0.000314896	0.00341178	0.00251766	GFPT2/PGM1/PDHA1/SLC25A13/NDUFV1/FH/NR4A3/NDUFA6/UGP2/PPARGC1A/NDUFA9/FAHD1/IRS2/SUCLG1/NDUFA5/DLAT/COX5A/COX5B/NDUFA10/NDUFS3/COQ9/PPP1R3B/NDUFS7/IDH3A/SDHD/PHKB/PID1/COX8A/GFPT1/ACO2/GYG1/UQCRC2/NDUFS2/NDUFS6/UQCRFS1/SUCLG2/UQCRC1/PPP1R3C/CS/SDHB/NDUFS4/NDUFB10/GPD2/GYG2/SLC25A18/COX6C/ETFA/NDUFC1/DLD/CYC1	50	-5.37401
BP	GO:0010517	regulation of phospholipase activity	18/2001	70/18670	0.000316921	0.00341178	0.00251766	PTAFR/SELE/C5AR1/FGF2/RGS2/EDNRA/FLT1/PDGFRA/NMUR2/S1PR4/GNAQ/P2RY6/FGFR2/FGFR3/BICD1/PDGFRB/LPAR1/PLAA	18	2.35702
BP	GO:0050766	positive regulation of phagocytosis	18/2001	70/18670	0.000316921	0.00341178	0.00251766	FCER1G/IL1B/FPR2/CLEC7A/CCL2/FCGR2B/PTX3/SLC11A1/ANO6/RAB31/PTPRC/C3/SIRPA/SIRPB1/IL2RG/NCKAP1L/SIRPG/RAB27A	18	3.77124
BP	GO:0045730	respiratory burst	12/2001	37/18670	0.000317003	0.00341178	0.00251766	NOX1/NCF2/CLEC7A/HCK/PIK3CD/NCF4/RAC2/SLC11A1/SLAMF8/PIK3CG/NCF1/CYBB	12	2.88675
BP	GO:0060323	head morphogenesis	12/2001	37/18670	0.000317003	0.00341178	0.00251766	ARID5B/MMP2/COL1A1/PDGFRA/TGFB3/DKK1/TGFB1/FLVCR1/CRISPLD2/LEF1/STRA6/IHH	12	2.3094
BP	GO:2000249	regulation of actin cytoskeleton reorganization	12/2001	37/18670	0.000317003	0.00341178	0.00251766	CSF3/GMFG/HCLS1/ARHGDIB/HCK/PDGFRA/TGFB1/NRP1/TEK/FES/CSF1R/TRPM2	12	3.4641
BP	GO:0061458	reproductive system development	70/2001	434/18670	0.000318905	0.00342609	0.00252822	PTGS2/BASP1/ADA/WNT5A/ARID5B/INHBA/SPP1/CEBPB/STC1/MMP19/STK4/ICAM1/DCN/TNC/SOCS3/PKD2/CDX2/AXL/GJA1/PDGFRA/SERPINF1/HTRA1/PTX3/ADAM19/GJB5/ZFP36L1/FZD5/EPAS1/NDP/DLG1/WNT2/E2F8/IL10/GRHL2/EAF2/FLNA/ITGB8/CYP27B1/ARRB1/DHCR24/HMGCS1/BIRC6/CDKN1C/FGFR2/PDGFB/BIK/OVOL2/FEM1B/HSD17B4/MME/NDUFS6/MMP14/LEF1/PDGFRB/ACVR2A/TCF7/CBL/STRA6/SALL1/HOXA10/SERPINB5/GATA6/GJB1/TGFB2/SFRP2/PSAP/RAB13/STC2/KITLG…	70	3.34664
BP	GO:1904035	regulation of epithelial cell apoptotic process	21/2001	88/18670	0.000320624	0.00343563	0.00253526	IL6/TNFAIP3/ICAM1/SORT1/RGCC/CCL2/CFLAR/GPER1/ECSCR/COL18A1/PPARGC1A/ANO6/ZFP36L1/ANGPT1/TEK/KDR/CD40/SERPINE1/ITGA4/ZFP36/NUPR1	21	2.83683
BP	GO:0032964	collagen biosynthetic process	15/2001	53/18670	0.000321516	0.00343563	0.00253526	IL6/VIM/RGCC/COL1A1/MYB/LARP6/RCN3/GOT1/ENG/TGFB3/TGFB1/COL5A1/PDGFRB/ADAMTS3/IHH	15	2.32379
BP	GO:0071320	cellular response to cAMP	15/2001	53/18670	0.000321516	0.00343563	0.00253526	PTAFR/IGFBP5/STC1/PKD2/AHR/AKAP9/AQP9/ZFP36L1/PCK1/KCNQ1/PIK3CG/SLC26A3/CPS1/ASS1/CFTR	15	0.774597
BP	GO:1902653	secondary alcohol biosynthetic process	19/2001	76/18670	0.00032329	0.00344842	0.00254471	ELOVL6/ACAT2/PRKAA1/HMGCR/EBP/ERLIN1/G6PD/DHCR24/HMGCS1/FDFT1/SCD/FDPS/ARV1/DHCR7/SQLE/ACAA2/SREBF2/LBR/CFTR	19	-3.90007
BP	GO:0032642	regulation of chemokine production	20/2001	82/18670	0.000324192	0.0034519	0.00254727	IL6/WNT5A/TWIST1/TLR4/IL1B/CLEC7A/TLR2/IL33/RIPK2/CXCL6/SNAI2/KLF4/FFAR2/IL10/AIF1/SIRPA/HAVCR2/ACKR1/ADAM17/CSF1R	20	4.02492
BP	GO:0002673	regulation of acute inflammatory response	32/2001	159/18670	0.000325446	0.00345909	0.00255257	IL6/PTGS2/FCER1G/C5AR1/ADAM8/CFP/IL1B/OSM/OSMR/NLRP3/C1R/CR1/EDNRB/BTK/FCGR2B/C1S/IGLV6-57/FFAR2/C3AR1/SERPING1/PIK3CG/PHB/C3/IGKC/CLU/IGLC1/IGHG1/A2M/IGHV1-69/CFH/IGLV1-44/C1QBP	32	4.94975
BP	GO:1901617	organic hydroxy compound biosynthetic process	48/2001	271/18670	0.000328039	0.00348047	0.00256835	PTAFR/WNT5A/PLEK/FGF2/ELOVL6/IL1B/ACAT2/IMPA2/PRKAA1/AKR1B1/HMGCR/EBP/OSBPL3/GPER1/GOT1/DHDDS/SPHK1/PLCG2/SNAI2/PLCB4/ERLIN1/G6PD/DKK3/P2RY6/PPIP5K2/PCK1/CYP27B1/MYO5A/PCBD1/DHCR24/HMGCS1/PLCE1/FDFT1/SCD/FDPS/ARV1/ZEB2/DDC/HSD17B4/OSBPL2/DHCR7/SQLE/ACAA2/TGFB2/SREBF2/LBR/CFTR/SLC27A2	48	-2.02073
BP	GO:0010518	positive regulation of phospholipase activity	16/2001	59/18670	0.000351172	0.00371932	0.0027446	PTAFR/SELE/C5AR1/FGF2/EDNRA/FLT1/PDGFRA/NMUR2/S1PR4/GNAQ/P2RY6/FGFR2/FGFR3/PDGFRB/LPAR1/PLAA	16	2
BP	GO:1903426	regulation of reactive oxygen species biosynthetic process	23/2001	101/18670	0.000353951	0.00373661	0.00275737	PTGS2/TLR4/IL1B/MMP8/FYN/ICAM1/CAV1/CLEC7A/PKD2/CFLAR/ITGB2/ATP2B4/PTX3/KLF4/IL10/GLA/AIF1/SIRPA/P2RX4/CLU/SLC25A33/ASS1/RAB27A	23	2.71069
BP	GO:0042133	neurotransmitter metabolic process	31/2001	153/18670	0.000354054	0.00373661	0.00275737	PTGS2/TLR4/IL1B/MMP8/ICAM1/CAV1/CLEC7A/PKD2/ITGB2/TLR2/ATP2B4/PTX3/GCAT/SLC44A4/KLF4/IL10/MAOA/GLA/AIF1/SIRPA/P2RX4/SLC44A1/CLU/ALDH7A1/DDC/GCHFR/SLC1A3/CPS1/RORA/ASS1/PDE1B	31	1.97566
BP	GO:0046850	regulation of bone remodeling	14/2001	48/18670	0.000358866	0.00377409	0.00278502	IL6/SPP1/INPP5D/TNFAIP3/ADAM8/PPARGC1B/GJA1/TMEM119/TNFRSF11B/CD38/S1PR1/TMEM64/LTBP3/CSF1R	14	3.20713
BP	GO:1903727	positive regulation of phospholipid metabolic process	14/2001	48/18670	0.000358866	0.00377409	0.00278502	FGR/FGF2/FPR2/FLT1/PDGFRA/VAV3/TGFB1/ACSL3/TEK/PDGFB/FGFR3/NOD2/PDGFRB/VAV2	14	2.13809
BP	GO:0030203	glycosaminoglycan metabolic process	32/2001	160/18670	0.000365773	0.00383813	0.00283228	HS3ST3B1/CSGALNACT1/CHST15/FGF2/CHST2/CEMIP/IL1B/DCN/DSE/CD44/HGF/CHSY1/VCAN/B4GALT4/CHST11/BGN/LUM/GLCE/TGFB1/ANGPT1/HS3ST3A1/ST3GAL4/SDC2/B3GNT3/PDGFB/PDGFRB/DSEL/CSGALNACT2/CHSY3/IDS/HAS1/GNS	32	4.24264
BP	GO:0015711	organic anion transport	76/2001	482/18670	0.000366238	0.00383813	0.00283228	SLC7A7/MAP2K6/SLC16A6/SLC6A6/SLC16A4/RGS2/IL1B/ATP8B1/PLA2G4A/SLC25A4/ACSL4/SLC16A7/PDPN/SLC25A13/SLC35B4/GJA1/ACSL1/STARD10/MPC2/NMUR2/ATP11A/SLC11A1/AQP9/RGS4/SLC2A6/SLC44A4/SLC15A4/NFKBIE/ACSL3/ABCD3/SLC38A1/SFXN1/SLC37A4/XK/IRS2/KMO/CPT2/SLC25A11/PLEKHA8P1/SLC13A2/BDKRB2/ATP11B/ATP8B2/SLC25A1/P2RX4/SLC7A8/PCTP/PLIN2/SLC4A4/CEACAM1/SLC1A3/MPC1/RAB3A/OSBPL2/OSBPL8/SLC7A1/SLC26A3/CA7/SLC7A5/STRA…	76	-0.229416
BP	GO:0042102	positive regulation of T cell proliferation	22/2001	95/18670	0.000367333	0.00384286	0.00283578	IL6/IL1B/TGFBR2/LILRB2/JAK3/CORO1A/RIPK2/CCR2/TNFSF13B/CD86/PTPRC/HHLA2/CD80/IL12RB1/CD1D/AIF1/HAVCR2/CD70/SASH3/NCKAP1L/VCAM1/HLA-DPA1	22	4.26401
BP	GO:0019400	alditol metabolic process	9/2001	23/18670	0.000368756	0.00384431	0.00283684	AKR1B1/DYSF/GOT1/COQ3/PCK1/COQ2/MOGAT2/GK5/GPD2	9	-1.66667
BP	GO:0060445	branching involved in salivary gland morphogenesis	9/2001	23/18670	0.000368756	0.00384431	0.00283684	HGF/SNAI2/PLXND1/NRP1/SEMA3C/FGFR2/LAMA5/LAMA1/PLXNA1	9	1
BP	GO:1901568	fatty acid derivative metabolic process	33/2001	167/18670	0.000375507	0.00390788	0.00288376	PTGS2/PTGS1/ALOX5AP/PTGES/ELOVL6/IL1B/CYP2J2/PLA2G4A/ACSL4/ACSL1/BDH1/TLR2/ZADH2/ACAT1/ACSL3/ELOVL5/FAR1/FAR2/MGST2/SLC25A1/HMGCL/GGT6/SCD/HSD17B4/GPX1/PLA2G4C/PTGDS/ACSL5/OXCT1/GGT1/PLAA/ELOVL3/GGT5	33	-0.870388
BP	GO:0009062	fatty acid catabolic process	24/2001	108/18670	0.000391778	0.00407013	0.00300349	HADH/TWIST1/ACAT2/ADTRP/HIBCH/ACAT1/ECI2/ECHDC1/ABCD3/ECI1/PEX13/PCK1/IRS2/CPT2/IVD/NUDT19/PHYH/HSD17B4/HADHB/ACAA2/ABHD3/ETFA/PCCB/SLC27A2	24	-4.49073
BP	GO:1990845	adaptive thermogenesis	31/2001	154/18670	0.00039862	0.00413405	0.00305065	G0S2/MAP2K6/HADH/CEBPB/TLR4/ELOVL6/CAV1/PPARGC1B/GJA1/ACSL1/FH/PPARGC1A/CCR2/FFAR4/IRF4/EPAS1/GRB10/TRPV2/LAMA4/DOCK7/TLE3/CXCR4/DIO2/CPT2/PCTP/ABHD6/SCD/ACOT13/MFAP2/ADAM17/ELOVL3	31	0.538816
BP	GO:0048562	embryonic organ morphogenesis	50/2001	288/18670	0.00040512	0.00419419	0.00309503	WNT5A/TWIST1/CTHRC1/LRIG3/PRRX1/SATB2/PKD2/MAFB/TGFBR2/GJA1/FBN1/SOBP/PDGFRA/NR4A3/RUNX2/ATOH1/CHST11/ENG/TGFB3/FZD5/ID2/FOXF1/MEF2C/SLC44A4/DLG1/DNAAF1/GRHL2/NTN1/TFAP2A/EPHB2/FLVCR1/HLX/STIL/FGFR2/OVOL2/TTC39C/PHACTR4/MMP14/TCF7/MFAP2/STRA6/SALL1/FBN2/IHH/SOX17/RARB/EFEMP1/BBS5/TSHZ1/LRIG1	50	2.26274
BP	GO:0001773	myeloid dendritic cell activation	10/2001	28/18670	0.000416199	0.00427927	0.00315782	BATF/TGFBR2/SLAMF1/RELB/BATF3/IRF4/TGFB1/IL10/HAVCR2/CD2	10	3.16228
BP	GO:0002691	regulation of cellular extravasation	10/2001	28/18670	0.000416199	0.00427927	0.00315782	PTAFR/ADAM8/ICAM1/CCL28/IL1R1/CCR2/PLVAP/THY1/ITGA4/PTGER4	10	1.89737
BP	GO:0010818	T cell chemotaxis	10/2001	28/18670	0.000416199	0.00427927	0.00315782	WNT5A/PIK3CD/GPR183/CCR2/WNK1/PIK3CG/CXCL16/CXCL13/ADAM17/SLC12A2	10	2.52982
BP	GO:0085029	extracellular matrix assembly	10/2001	28/18670	0.000416199	0.00427927	0.00315782	RGCC/COL1A2/TGFB1/LOX/GPM6B/THSD4/EFEMP2/ANTXR1/IHH/HAS1	10	1.89737
BP	GO:0006084	acetyl-CoA metabolic process	12/2001	38/18670	0.000418542	0.00429598	0.00317014	PDHA1/MPC2/ACAT1/KYNU/ACSS2/DLAT/HMGCS1/TDO2/GSTZ1/MPC1/PDHX/DLD	12	-2.3094
BP	GO:0033089	positive regulation of T cell differentiation in thymus	6/2001	11/18670	0.000431125	0.00441001	0.00325429	ADA/IL7R/ADAM8/RASGRP1/EGR3/IHH	6	1.63299
BP	GO:2000392	regulation of lamellipodium morphogenesis	6/2001	11/18670	0.000431125	0.00441001	0.00325429	CD44/PDPN/ARPIN/VIL1/KANK1/ENPP2	6	0
BP	GO:0032147	activation of protein kinase activity	56/2001	333/18670	0.000432212	0.00441357	0.00325692	FPR1/IRAK2/MAP2K6/WNT5A/C5AR1/FGF2/LRRK2/TLR4/IL1B/GADD45B/STK4/PROK2/PRKAA1/RGCC/HGF/CHI3L1/TGFBR2/MAP4K4/EMP2/MAP4K5/RIPK2/WNK1/SLC11A1/MDFIC/ADCY7/TGFB3/TNFSF15/PTPRC/DLG1/PIK3CB/STK10/PRKACB/ANGPT1/CXCR4/ARRB1/PLCE1/CCDC88A/PDGFB/ERN1/MAP3K1/NOD2/PTPN1/TNFRSF10B/OSBPL8/MLKL/MAP3K3/NCKAP1L/PKN1/IRAK1/MAP3K12/CD300A/PRNP/TGFB2/PRKAR2A/LPAR1/BORA	56	4.27618
BP	GO:0048608	reproductive structure development	69/2001	431/18670	0.000434367	0.00442803	0.00326759	PTGS2/BASP1/ADA/WNT5A/ARID5B/INHBA/SPP1/CEBPB/STC1/MMP19/STK4/ICAM1/DCN/TNC/SOCS3/PKD2/CDX2/AXL/GJA1/PDGFRA/SERPINF1/HTRA1/PTX3/ADAM19/GJB5/ZFP36L1/FZD5/EPAS1/NDP/DLG1/WNT2/E2F8/IL10/GRHL2/EAF2/FLNA/ITGB8/CYP27B1/ARRB1/DHCR24/HMGCS1/BIRC6/CDKN1C/FGFR2/PDGFB/BIK/OVOL2/FEM1B/HSD17B4/MME/MMP14/LEF1/PDGFRB/ACVR2A/TCF7/CBL/STRA6/SALL1/HOXA10/SERPINB5/GATA6/GJB1/TGFB2/SFRP2/PSAP/RAB13/STC2/KITLG/NUPR1	69	3.49119
BP	GO:0045063	T-helper 1 cell differentiation	8/2001	19/18670	0.000437173	0.0044415	0.00327753	JAK3/RIPK2/RELB/CD80/HLX/SEMA4A/LEF1/TMEM98	8	2.12132
BP	GO:0045076	regulation of interleukin-2 biosynthetic process	8/2001	19/18670	0.000437173	0.0044415	0.00327753	IL1B/CLEC7A/CD86/IRF4/PTPRC/CD80/IL1A/ZFP36	8	2.82843
BP	GO:0071674	mononuclear cell migration	21/2001	90/18670	0.000443909	0.00449467	0.00331677	IL6/CCL4/S100A12/C5AR1/CCR1/FPR2/CCL2/FLT1/PECAM1/CCR2/ANO6/TGFB1/C3AR1/CCL18/SLAMF8/AIF1/SIRPA/PDGFB/SERPINE1/CCL8/CX3CL1	21	4.58258
BP	GO:1903035	negative regulation of response to wounding	21/2001	90/18670	0.000443909	0.00449467	0.00331677	TFPI/SERPINB2/SPP1/FGF2/FAP/HMGCR/GJA1/CD109/ADTRP/PDGFRA/THBD/PLAU/SERPING1/ANXA5/PDGFB/SIGLEC10/CEACAM1/SERPINE1/KLK8/KNG1/EPHA4	21	2.4004
BP	GO:2001236	regulation of extrinsic apoptotic signaling pathway	31/2001	155/18670	0.00044808	0.00452924	0.00334227	G0S2/INHBA/TNFAIP3/IL1B/FYN/STK4/ICAM1/CAV1/ITM2C/HGF/ITPRIP/SH3RF1/CYLD/CFLAR/GPER1/ARHGEF2/HTRA2/SNAI2/PTPRC/NRP1/IL1A/SP100/BIRC6/FEM1B/GPX1/SERPINE1/PML/TNFRSF10B/TRAF1/SFRP2/CX3CL1	31	3.77171
BP	GO:0032757	positive regulation of interleukin-8 production	14/2001	49/18670	0.000453422	0.00457551	0.00337642	WNT5A/TLR4/TLR1/IL1B/CLEC7A/CD14/FCN1/TLR2/TLR8/PRKD2/FFAR2/NOD2/SERPINE1/CD2	14	3.74166
BP	GO:1903409	reactive oxygen species biosynthetic process	26/2001	122/18670	0.000457989	0.00461381	0.00340468	PTGS2/TLR4/IL1B/MMP8/FYN/ICAM1/CAV1/CLEC7A/PKD2/CFLAR/ITGB2/ATP2B4/PTX3/KLF4/IL10/GLA/AIF1/SIRPA/P2RX4/CLU/SLC25A33/GCHFR/RORA/ASS1/RAB27A/CYBB	26	2.74563
BP	GO:0050651	dermatan sulfate proteoglycan biosynthetic process	7/2001	15/18670	0.000474518	0.00475631	0.00350983	CSGALNACT1/DCN/DSE/VCAN/BGN/DSEL/CSGALNACT2	7	2.64575
BP	GO:0051770	positive regulation of nitric-oxide synthase biosynthetic process	7/2001	15/18670	0.000474518	0.00475631	0.00350983	MAP2K6/LRRK2/TLR4/CCL2/TLR2/KDR/NOD2	7	1.88982
BP	GO:2000484	positive regulation of interleukin-8 secretion	7/2001	15/18670	0.000474518	0.00475631	0.00350983	WNT5A/TLR1/CD14/FCN1/TLR2/FFAR2/CD2	7	2.64575
BP	GO:0043123	positive regulation of I-kappaB kinase/NF-kappaB signaling	35/2001	183/18670	0.00048173	0.00482052	0.00355722	S100A12/S100A4/IL1RN/LGALS1/TSPAN6/TLR4/NDFIP2/IL1B/FYN/GJA1/BST2/CFLAR/ZDHHC13/PIM2/RIPK2/PRKCB/ECM1/FLNA/TMEM9B/MIB2/S100B/ZDHHC17/CD40/TERF2IP/CASP1/NOD2/PLK2/TNFRSF10B/MAP3K3/APOL3/IRAK1/SLC20A1/LPAR1/MIER1/CX3CL1	35	3.54965
BP	GO:0110053	regulation of actin filament organization	46/2001	261/18670	0.000482774	0.0048229	0.00355898	CSF3/PLEK/GMFG/GPR65/ICAM1/HCLS1/COTL1/RGCC/HCK/PREX1/PPP1R9A/WASL/CORO1A/TGFB3/RGS4/DLG1/NRP1/SH3PXD2B/FLNA/KANK3/DBN1/TMOD3/WAS/DLC1/ARF6/FCHSD2/GMFB/TPM1/ARFGEF1/SWAP70/S1PR1/AP1AR/EPS8/MYADM/LIMA1/ARPIN/TACSTD2/SHANK3/LMOD1/VIL1/NCKAP1L/KANK1/PTGER4/LPAR1/CX3CL1/EVL	46	2.35907
BP	GO:0008277	regulation of G protein-coupled receptor signaling pathway	30/2001	149/18670	0.000488394	0.00487092	0.00359441	CXCL8/ADA/WNT5A/PLEK/GRK5/RGS2/LRRK2/METAP1/RGS18/CAV2/RGS3/GPER1/RGS5/ATP2B4/GNAI2/KLK6/RGS4/APLNR/ARRB1/GIT2/PHB/C3/PLCE1/ABHD6/RGS10/BICD1/RAMP1/RAMP3/RPH3AL/GNG7	30	2.92119
BP	GO:0043030	regulation of macrophage activation	15/2001	55/18670	0.000498149	0.00494225	0.00364705	IL6/WNT5A/LRRK2/TLR4/MMP8/FCGR2B/IL33/SPHK1/CST7/PTPRC/IL10/CD200/HAVCR2/RORA/CX3CL1	15	3.87298
BP	GO:0051591	response to cAMP	22/2001	97/18670	0.000499676	0.00494225	0.00364705	PTAFR/IGFBP5/STC1/MMP19/PPARGC1B/COL1A1/PKD2/THBD/AHR/SPARC/AKAP9/AQP9/ZFP36L1/PCK1/TEK/KCNQ1/PIK3CG/SLC26A3/CPS1/ASS1/NDUFS4/CFTR	22	1.2792
BP	GO:0120162	positive regulation of cold-induced thermogenesis	22/2001	97/18670	0.000499676	0.00494225	0.00364705	G0S2/HADH/CEBPB/ELOVL6/CAV1/PPARGC1B/GJA1/ACSL1/FH/PPARGC1A/CCR2/FFAR4/IRF4/EPAS1/GRB10/TRPV2/CXCR4/DIO2/CPT2/SCD/MFAP2/ELOVL3	22	0.852803
BP	GO:1990868	response to chemokine	22/2001	97/18670	0.000499676	0.00494225	0.00364705	CCL4/CXCL8/ROBO1/CCR1/CXCR2/CCL2/CCR2/WNK1/DOCK8/CXCL6/CXCR1/CCL18/CXCR4/LOX/ACKR1/CXCL5/CXCL13/CCR10/ACKR3/CCL8/CX3CL1/SLC12A2	22	4.26401
BP	GO:1990869	cellular response to chemokine	22/2001	97/18670	0.000499676	0.00494225	0.00364705	CCL4/CXCL8/ROBO1/CCR1/CXCR2/CCL2/CCR2/WNK1/DOCK8/CXCL6/CXCR1/CCL18/CXCR4/LOX/ACKR1/CXCL5/CXCL13/CCR10/ACKR3/CCL8/CX3CL1/SLC12A2	22	4.26401
BP	GO:0007411	axon guidance	48/2001	276/18670	0.000502421	0.0049612	0.00366103	WNT5A/LAMB2/CHN1/GRB7/ROBO1/FYN/SHC3/PIK3CD/NEO1/NR4A3/ATOH1/RAC2/DAB1/PTPRM/PDLIM7/GRB10/PIK3CB/PLXND1/NRP1/DPYSL2/NRCAM/NTN1/ROBO4/PLXNC1/EPHB2/IRS2/CXCR4/RPS6KA5/SEMA3C/MYCBP2/SEMA4A/CYFIP2/CRMP1/LAMA1/PLXNA1/SHANK3/BOC/SEMA4D/GAB1/SEMA4C/SIAH1/EPHA4/EMB/EPHB1/KLF7/EVL/ZSWIM5/CSF1R	48	3.17543
BP	GO:0038084	vascular endothelial growth factor signaling pathway	13/2001	44/18670	0.000503391	0.00496259	0.00366206	ROBO1/DCN/FLT1/PTP4A3/PDGFRA/PRKD2/NRP1/KDR/SMOC2/PDGFRB/ADAMTS3/GAB1/VEGFC	13	2.49615
BP	GO:0051928	positive regulation of calcium ion transport	26/2001	123/18670	0.000522582	0.0051433	0.00379541	CCL4/LILRA2/STC1/CEMIP/CCR1/CAV1/LILRA5/PKD2/CCL2/CACNA2D1/GPER1/HOMER1/PLCG2/TRPV2/G6PD/APLNR/P2RY6/ATP2C2/THY1/P2RX4/PDGFB/P2RX5/PDGFRB/RAMP3/TRPC6/CX3CL1	26	3.92232
BP	GO:0030879	mammary gland development	29/2001	143/18670	0.00053143	0.0052218	0.00385334	WNT5A/CEBPB/IGFBP5/ROBO1/CAV1/TGFBR2/GJA1/TGFB3/OAS2/ID2/FOXF1/WNT2/ELF3/MSX2/TGFB1/LBH/NOTCH4/NTN1/STAT5A/IRS2/PAM/ATP2C2/FGFR2/HOXB9/GPX1/HK2/LEF1/PML/CSF1R	29	2.78543
BP	GO:0003418	growth plate cartilage chondrocyte differentiation	9/2001	24/18670	0.000534233	0.00522362	0.00385468	COL7A1/COL12A1/TGFBR2/COL27A1/COL6A2/COL6A1/COL6A3/ANXA6/POC1A	9	2.33333
BP	GO:0031579	membrane raft organization	9/2001	24/18670	0.000534233	0.00522362	0.00385468	CAV2/CAV1/EMP2/PTPRC/DLG1/MYADM/PACSIN2/RFTN1/CD2	9	1
BP	GO:0050857	positive regulation of antigen receptor-mediated signaling pathway	9/2001	24/18670	0.000534233	0.00522362	0.00385468	ADA/CYLD/PRKCB/PRKCH/CMTM3/PRKD2/PTPRC/RAB29/NFAM1	9	3
BP	GO:0097485	neuron projection guidance	48/2001	277/18670	0.000545902	0.00532315	0.00392813	WNT5A/LAMB2/CHN1/GRB7/ROBO1/FYN/SHC3/PIK3CD/NEO1/NR4A3/ATOH1/RAC2/DAB1/PTPRM/PDLIM7/GRB10/PIK3CB/PLXND1/NRP1/DPYSL2/NRCAM/NTN1/ROBO4/PLXNC1/EPHB2/IRS2/CXCR4/RPS6KA5/SEMA3C/MYCBP2/SEMA4A/CYFIP2/CRMP1/LAMA1/PLXNA1/SHANK3/BOC/SEMA4D/GAB1/SEMA4C/SIAH1/EPHA4/EMB/EPHB1/KLF7/EVL/ZSWIM5/CSF1R	48	3.17543
BP	GO:0030204	chondroitin sulfate metabolic process	12/2001	39/18670	0.000546192	0.00532315	0.00392813	CSGALNACT1/CHST15/DCN/DSE/CHSY1/VCAN/CHST11/BGN/DSEL/CSGALNACT2/CHSY3/IDS	12	3.4641
BP	GO:0002312	B cell activation involved in immune response	18/2001	73/18670	0.000549989	0.00535143	0.003949	ADA/LGALS1/TLR4/UNG/BCL6/BATF/GPR183/DOCK11/FCGR2B/PLCG2/PTPRC/TGFB1/IL10/CD180/MFNG/SWAP70/CD40/MAD2L2	18	3.77124
BP	GO:0045165	cell fate commitment	47/2001	270/18670	0.000559523	0.00543537	0.00401094	IL6/WNT5A/GAS1/FGF2/CEBPB/LMO4/BMPR1A/PRRX1/BATF/SATB2/PDPN/CYLD/RUNX2/SOX5/ARHGEF2/ATOH1/DKK1/ESRP1/IRF4/EPAS1/ID2/MEF2C/KLF4/WNT2/CYP26B1/SLAMF6/DOCK7/NRP1/SH3PXD2B/NOTCH4/MIAT/IL12RB1/SLAMF8/FGFR2/ZNF521/PML/MITF/RORA/TGFB1I1/IHH/FOXA2/LY9/GATA6/SOX17/SFRP2/LOXL3/PRKDC	47	3.35489
BP	GO:0010171	body morphogenesis	14/2001	50/18670	0.00056839	0.00551255	0.00406789	ARID5B/ZNF281/MMP2/COL1A1/PDGFRA/TGFB3/DKK1/TGFB1/FLVCR1/CRISPLD2/MAB21L2/LEF1/STRA6/IHH	14	2.67261
BP	GO:0010575	positive regulation of vascular endothelial growth factor production	10/2001	29/18670	0.000574711	0.00555584	0.00409984	IL6/PTGS2/NOX1/C5AR1/IL1B/TGFB1/C3AR1/IL1A/C3/RORA	10	2.52982
BP	GO:1902624	positive regulation of neutrophil migration	10/2001	29/18670	0.000574711	0.00555584	0.00409984	CXCL8/C5AR1/ADAM8/CXCR2/DYSF/IL1R1/RAC2/C3AR1/NCKAP1L/C1QBP	10	2.52982
BP	GO:0010634	positive regulation of epithelial cell migration	33/2001	171/18670	0.000583493	0.00562258	0.00414908	PTGS2/WNT5A/FGF2/CTSH/MMP9/TGFBR2/MAP4K4/EPB41L4B/SPARC/PRKD2/TGFB1/NRP1/STAT5A/ANGPT1/TEK/AKT3/KDR/ARF6/IQSEC1/P2RX4/ETS1/RHOJ/PDGFB/CD40/PLK2/SMOC2/VIL1/MAP3K3/ADAM17/RAB25/TGFB2/VEGFC/ENPP2	33	3.65563
BP	GO:0060401	cytosolic calcium ion transport	33/2001	171/18670	0.000583493	0.00562258	0.00414908	FGF2/CEMIP/AFG3L2/FYN/CAV1/PKD2/CACNA2D1/GPER1/CORO1A/ATP2B4/PLCG2/RASA3/PTPRC/TGFB1/APLNR/P2RY6/FAM155A/TRPA1/MYO5A/PLCE1/THY1/P2RX4/P2RX5/PTPN6/MICU2/MCU/PML/CAMK2D/RAMP3/MCUR1/PRNP/CX3CL1/TRPM2	33	2.95932
BP	GO:0019751	polyol metabolic process	26/2001	124/18670	0.000595019	0.00571524	0.00421746	PTAFR/PLEK/INPP5D/FGF2/IMPA2/AKR1B1/DYSF/GPER1/GOT1/SPHK1/PLCG2/COQ3/PLCB4/INPP4A/P2RY6/PPIP5K2/PCK1/COQ2/MOGAT2/CYP27B1/PCBD1/PLCE1/GK5/OCRL/NUDT3/GPD2	26	-0.392232
BP	GO:0042107	cytokine metabolic process	26/2001	124/18670	0.000595019	0.00571524	0.00421746	PTAFR/IL6/WNT5A/LILRB1/INHBA/INPP5D/CEBPB/TLR4/TLR1/IL1B/CLEC7A/TRIB2/CCR2/TLR8/CD86/IRF4/TNFSF15/PTPRC/PAWR/KLF4/IL10/CD80/IL1A/TYROBP/ZFP36/CYBB	26	4.31455
BP	GO:0016999	antibiotic metabolic process	30/2001	151/18670	0.0006163	0.00591016	0.0043613	NOX1/MMP3/PRDX5/FYN/PDHA1/NPL/AKR1B1/FH/HAL/RAC2/CMAS/PXDN/FAHD1/ACSS2/PCK1/SUCLG1/ALDH2/DLAT/ADH1C/IDH3A/SDHD/GNE/ACO2/GPX1/SUCLG2/CS/SDHB/CYBB/DLD/HBD	30	-1.82574
BP	GO:0002820	negative regulation of adaptive immune response	13/2001	45/18670	0.000639243	0.00611059	0.0045092	LILRB1/IL7R/SAMSN1/BCL6/CR1/FCGR2B/JAK3/IL33/PTPRC/HAVCR2/CEACAM1/PTPN6/LOXL3	13	3.05085
BP	GO:1900274	regulation of phospholipase C activity	13/2001	45/18670	0.000639243	0.00611059	0.0045092	PTAFR/SELE/C5AR1/FGF2/EDNRA/FLT1/PDGFRA/S1PR4/GNAQ/P2RY6/BICD1/PDGFRB/LPAR1	13	3.05085
BP	GO:0046635	positive regulation of alpha-beta T cell activation	16/2001	62/18670	0.000641733	0.00612461	0.00451955	ADA/NLRP3/MYB/TGFBR2/CD83/RIPK2/CCR2/CD86/PTPRC/RUNX3/CD80/IL12RB1/HLX/SASH3/NCKAP1L/IHH	16	3
BP	GO:0016051	carbohydrate biosynthetic process	39/2001	214/18670	0.000644993	0.00614592	0.00453528	PTAFR/CSGALNACT1/PLEK/CHST15/PGM1/IMPA2/AKR1B1/SLC25A13/SLC35B4/GPER1/NANS/GOT1/B3GALT5/UGP2/PPARGC1A/CHST11/G6PD/TGFB1/P2RY6/SLC37A4/PCK1/ST3GAL4/IRS2/SLC25A11/MPDU1/B3GNT3/PPP1R3B/SLC25A1/FUT8/PDGFB/GYG1/CSGALNACT2/PPP1R3C/HAS1/GPD2/GYG2/B3GNT9/B3GNT8/B3GNT6	39	-0.480384
BP	GO:0006898	receptor-mediated endocytosis	53/2001	316/18670	0.000646362	0.00614917	0.00453768	FCER1G/CXCL8/LILRB1/ITGAM/SELE/CXCR2/CAV2/FPR2/SLC9B2/CAV1/MASP1/LDLRAD3/CD14/TGFBR2/FNBP1L/ITGB2/WASL/SPARC/FCGR2B/PLCG2/IGLV6-57/RAB31/PDLIM7/DKK1/CALCRL/PIK3CB/ANGPT1/CXCR1/SGIP1/ARRB1/HIP1/ARF6/FCHSD2/C3/IGKC/CLU/IGLC1/CEACAM1/CXCL16/CD163/BICD1/SCYL2/DLG4/SERPINE1/RAMP1/ITGA4/CBL/RAMP3/AMN/IGHV1-69/ACKR3/IGLV1-44/ANKRD13D	53	5.08234
BP	GO:0061008	hepaticobiliary system development	28/2001	138/18670	0.000651402	0.00618728	0.0045658	ADA/ARID5B/CEBPB/TNFAIP3/HGF/PKD2/CFLAR/ACAT1/JARID2/TGFB1/DNAAF1/E2F8/IL10/PCK1/ARF6/HMGCS1/HLX/HMGCL/CEACAM1/ACO2/CPS1/IHH/ASS1/GATA6/SOX17/RARB/COBL/PTPN3	28	0.377964
BP	GO:0002374	cytokine secretion involved in immune response	8/2001	20/18670	0.000660504	0.00621455	0.00458592	TNFRSF1B/WNT5A/LILRB1/NLRP3/TLR2/IL10/ANGPT1/NOD2	8	2.82843
BP	GO:0002577	regulation of antigen processing and presentation	8/2001	20/18670	0.000660504	0.00621455	0.00458592	LILRB2/FCGR2B/SLC11A1/WAS/NOD2/HLA-DOA/FGL2/HLA-DOB	8	2.82843
BP	GO:0002827	positive regulation of T-helper 1 type immune response	8/2001	20/18670	0.000660504	0.00621455	0.00458592	IL1B/IL1R1/RIPK2/CCR2/SLC11A1/CD80/IL12RB1/HLX	8	2.82843
BP	GO:0006071	glycerol metabolic process	8/2001	20/18670	0.000660504	0.00621455	0.00458592	DYSF/GOT1/COQ3/PCK1/COQ2/MOGAT2/GK5/GPD2	8	-2.12132
BP	GO:0043369	CD4-positive or CD8-positive, alpha-beta T cell lineage commitment	8/2001	20/18670	0.000660504	0.00621455	0.00458592	IL6/BATF/CYLD/IRF4/SLAMF6/IL12RB1/LY9/LOXL3	8	2.82843
BP	GO:0050860	negative regulation of T cell receptor signaling pathway	8/2001	20/18670	0.000660504	0.00621455	0.00458592	PAWR/LILRB4/THY1/CEACAM1/PTPN6/PTPN22/PRNP/BTN2A2	8	1.41421
BP	GO:0019395	fatty acid oxidation	22/2001	99/18670	0.00067174	0.00630046	0.00464932	HADH/TWIST1/ACAT2/PRKAA1/NR4A3/HIBCH/PPARGC1A/ACAT1/ECI2/ECHDC1/ABCD3/ECI1/PEX13/IRS2/CPT2/IVD/PHYH/HSD17B4/HADHB/ACAA2/ETFA/SLC27A2	22	-3.83761
BP	GO:0070301	cellular response to hydrogen peroxide	22/2001	99/18670	0.00067174	0.00630046	0.00464932	IL6/PDE8A/TNFAIP3/LRRK2/PRKAA1/HGF/MYB/AXL/NR4A3/MAPK13/SPHK1/ENDOG/PAWR/KLF4/IL10/NET1/SIRPA/ETS1/TRPC6/PSAP/IL18RAP/TRPM2	22	1.2792
BP	GO:0071901	negative regulation of protein serine/threonine kinase activity	29/2001	145/18670	0.000673069	0.00630304	0.00465122	RGS2/TNFAIP3/IL1B/CAV1/HMGCR/HHEX/RGS3/AIDA/DUSP14/WNK1/RGS4/STK38/DUSP4/LAX1/SMPD1/PKIB/LATS2/HEG1/CDKN1C/PTPN6/PKIA/UCHL1/PTPN22/PTPN1/CD300A/PRKAR2A/SFRP2/SPRY4/DUSP16	29	3.15682
BP	GO:0001938	positive regulation of endothelial cell proliferation	24/2001	112/18670	0.000685032	0.00640505	0.00472649	WNT5A/FGF2/CAV2/ACVRL1/DYSF/NRARP/CDH13/PPP1R16B/ECM1/PRKD2/WNT2/APLNR/NRP1/IL10/STAT5A/TEK/EGR3/AKT3/KDR/PDGFB/LRG1/ITGA4/ADAM17/VEGFC	24	3.67423
BP	GO:0002823	negative regulation of adaptive immune response based on somatic recombination of immune receptors built from immunoglobulin superfamily domains	12/2001	40/18670	0.00070501	0.0065775	0.00485375	LILRB1/IL7R/BCL6/CR1/FCGR2B/JAK3/IL33/PTPRC/HAVCR2/CEACAM1/PTPN6/LOXL3	12	2.88675
BP	GO:1901655	cellular response to ketone	21/2001	93/18670	0.000705674	0.0065775	0.00485375	MSN/SPP1/ICAM1/TNC/PRKAA1/AKR1B1/CFLAR/AHR/SERPINF1/KLF4/GNG2/TGFB1/NR3C1/P2RY6/PCK1/PTGFR/DDIT4/ASS1/PTGER4/PTGDR/CFTR	21	1.52753
BP	GO:0003158	endothelium development	27/2001	132/18670	0.000707473	0.00658401	0.00485856	MSN/STC1/ITGAX/IL1B/ICAM1/ACVRL1/S1PR3/PDPN/GJA1/PECAM1/COL18A1/PPP1R16B/ENG/PRKD2/NRP1/NOTCH4/CXCR4/KDR/HEG1/S1PR1/MARVELD2/CEACAM1/MYADM/LAMA5/GPX1/CDH5/SOX17	27	4.04145
BP	GO:1903428	positive regulation of reactive oxygen species biosynthetic process	15/2001	57/18670	0.00075169	0.00693287	0.00511599	PTGS2/TLR4/IL1B/MMP8/ICAM1/CLEC7A/PKD2/ITGB2/PTX3/KLF4/AIF1/P2RX4/CLU/ASS1/RAB27A	15	1.80739
BP	GO:0015849	organic acid transport	55/2001	333/18670	0.000753342	0.00693287	0.00511599	SLC7A7/MAP2K6/SLC16A6/SLC6A6/SLC16A4/RGS2/IL1B/ATP8B1/PLA2G4A/ACSL4/SLC16A7/PDPN/SLC25A13/ACSL1/STARD10/MPC2/NMUR2/SLC11A1/AQP9/RGS4/SLC15A4/NFKBIE/ACSL3/ABCD3/SLC38A1/SFXN1/XK/IRS2/KMO/CPT2/SLC25A11/SLC13A2/BDKRB2/SLC25A1/P2RX4/SLC7A8/PLIN2/CEACAM1/SLC1A3/MPC1/RAB3A/SLC7A1/SLC26A3/SLC7A5/STRA6/APBA1/SLCO1B3/SFXN4/SLC17A5/PSAP/SLC25A18/EMB/SLC27A2/SLC25A38/FOLR3	55	0.6742
BP	GO:0046942	carboxylic acid transport	55/2001	333/18670	0.000753342	0.00693287	0.00511599	SLC7A7/MAP2K6/SLC16A6/SLC6A6/SLC16A4/RGS2/IL1B/ATP8B1/PLA2G4A/ACSL4/SLC16A7/PDPN/SLC25A13/ACSL1/STARD10/MPC2/NMUR2/SLC11A1/AQP9/RGS4/SLC15A4/NFKBIE/ACSL3/ABCD3/SLC38A1/SFXN1/XK/IRS2/KMO/CPT2/SLC25A11/SLC13A2/BDKRB2/SLC25A1/P2RX4/SLC7A8/PLIN2/CEACAM1/SLC1A3/MPC1/RAB3A/SLC7A1/SLC26A3/SLC7A5/STRA6/APBA1/SLCO1B3/SFXN4/SLC17A5/PSAP/SLC25A18/EMB/SLC27A2/SLC25A38/FOLR3	55	0.6742
BP	GO:0002053	positive regulation of mesenchymal cell proliferation	9/2001	25/18670	0.000755932	0.00693287	0.00511599	WNT5A/BMPR1A/PRRX1/TGFBR2/FOXF1/WNT2/IRS2/FGFR2/IHH	9	0.333333
BP	GO:0002719	negative regulation of cytokine production involved in immune response	9/2001	25/18670	0.000755932	0.00693287	0.00511599	LILRB1/BCL6/BST2/JAK3/TGFB3/TGFB1/IL10/ANGPT1/TGFB2	9	3
BP	GO:0035336	long-chain fatty-acyl-CoA metabolic process	9/2001	25/18670	0.000755932	0.00693287	0.00511599	ELOVL6/ACSL4/ACSL1/ACSL3/ELOVL5/FAR1/FAR2/ACSL5/ELOVL3	9	-1
BP	GO:0050901	leukocyte tethering or rolling	9/2001	25/18670	0.000755932	0.00693287	0.00511599	PTAFR/SELL/SELE/SELPLG/CCL28/CCR2/SELP/ITGA4/VCAM1	9	2.33333
BP	GO:0072012	glomerulus vasculature development	9/2001	25/18670	0.000755932	0.00693287	0.00511599	PDGFRA/PECAM1/CFLAR/ANGPT2/ANGPT1/TEK/PDGFB/PDGFRB/GPR4	9	3
BP	GO:0042092	type 2 immune response	11/2001	35/18670	0.000756545	0.00693287	0.00511599	IL6/BCL6/NLRP3/BATF/IL33/CCR2/CD86/ECM1/IL10/HLX/NOD2	11	3.31662
BP	GO:0045622	regulation of T-helper cell differentiation	11/2001	35/18670	0.000756545	0.00693287	0.00511599	BCL6/NLRP3/MYB/JAK3/RIPK2/CD86/IRF4/CD80/IL12RB1/HLX/LOXL3	11	2.7136
BP	GO:0016126	sterol biosynthetic process	19/2001	81/18670	0.000760279	0.00695643	0.00513338	ELOVL6/ACAT2/PRKAA1/HMGCR/EBP/ERLIN1/G6PD/DHCR24/HMGCS1/FDFT1/SCD/FDPS/ARV1/DHCR7/SQLE/ACAA2/SREBF2/LBR/CFTR	19	-3.90007
BP	GO:0002295	T-helper cell lineage commitment	7/2001	16/18670	0.000765792	0.00696133	0.00513699	IL6/BATF/IRF4/SLAMF6/IL12RB1/LY9/LOXL3	7	2.64575
BP	GO:0006086	acetyl-CoA biosynthetic process from pyruvate	7/2001	16/18670	0.000765792	0.00696133	0.00513699	PDHA1/MPC2/DLAT/GSTZ1/MPC1/PDHX/DLD	7	-2.64575
BP	GO:0033631	cell-cell adhesion mediated by integrin	7/2001	16/18670	0.000765792	0.00696133	0.00513699	ADA/ITGA5/WNK1/SWAP70/CXCL13/ITGA4/PODXL	7	2.64575
BP	GO:0050655	dermatan sulfate proteoglycan metabolic process	7/2001	16/18670	0.000765792	0.00696133	0.00513699	CSGALNACT1/DCN/DSE/VCAN/BGN/DSEL/CSGALNACT2	7	2.64575
BP	GO:0045667	regulation of osteoblast differentiation	26/2001	126/18670	0.00076663	0.00696133	0.00513699	IL6/TWIST1/CEBPB/IGFBP5/TWIST2/CTHRC1/BMPR1A/FAM20C/RASSF2/HGF/TMEM119/DDR2/RUNX2/AXIN2/PDLIM7/ID2/SNAI2/MEF2C/MSX2/FGFR2/TMEM64/ESRRA/ACVR2A/FBN2/SEMA4D/SFRP2	26	2.74563
BP	GO:0002824	positive regulation of adaptive immune response based on somatic recombination of immune receptors built from immunoglobulin superfamily domains	22/2001	100/18670	0.000775558	0.00703172	0.00518894	IL6/FCER1G/ADA/IL1B/NLRP3/BTK/IL1R1/RIPK2/CCR2/SLC11A1/TNFSF13B/FZD5/PTPRC/TGFB1/CD80/IL12RB1/CD1D/C3/HLX/CD40/MAD2L2/SASH3	22	4.26401
BP	GO:0043372	positive regulation of CD4-positive, alpha-beta T cell differentiation	10/2001	30/18670	0.000780003	0.00706133	0.00521079	NLRP3/MYB/CD83/RIPK2/CD86/CD80/IL12RB1/HLX/SASH3/NCKAP1L	10	2.52982
BP	GO:0002921	negative regulation of humoral immune response	6/2001	12/18670	0.000784094	0.00708764	0.0052302	CR1/FCGR2B/SPINK5/SERPING1/PTPN6/A2M	6	1.63299
BP	GO:0072659	protein localization to plasma membrane	45/2001	260/18670	0.000819888	0.00740001	0.00546071	RHOQ/FCER1G/ARHGAP44/RILPL2/ZDHHC23/RAB8B/RAB15/FAM126A/GPER1/EMP2/DENND4C/RAB31/PRKCH/DLG1/TGFB1/ACSL3/CRB3/FLNA/EPHB2/MYO5A/VAMP5/ARF6/PKP2/ATP2C2/PID1/GRIP1/MPP5/MYADM/SYTL2/LAMA5/TESC/EHD2/MMP14/RAB3A/PPP2R5A/RAMP1/RAMP3/GOLPH3L/VIL1/AMN/PRNP/RAB13/MACF1/GORASP1/ANKRD9	45	-0.149071
BP	GO:0035023	regulation of Rho protein signal transduction	28/2001	140/18670	0.000825362	0.0074382	0.00548889	ROBO1/GPR65/BCL6/ARHGDIB/PREX1/VAV3/ARHGEF2/COL3A1/FGD3/NRP1/NET1/ARHGEF6/FARP2/ARRB1/RASGRF2/DLC1/ARHGEF9/VAV1/HEG1/EPS8/FGD2/PDGFRB/EPS8L3/CDC42SE1/GPR4/KANK1/LPAR1/VAV2	28	2.26779
BP	GO:0009612	response to mechanical stimulus	38/2001	210/18670	0.000862684	0.00776286	0.00572847	PTGS2/TLR4/IL1B/FYN/DCN/TNC/COL1A1/CHI3L1/PKD2/TGFBR2/GJA1/GOT1/MEIS2/CASP5/NFKBIA/BTG2/COL3A1/TLR8/ENDOG/ENG/TGFB1/ANGPT2/CXCR4/TRPA1/XPC/ETS1/CD40/CASP1/MAP3K1/MMP14/SLC1A3/SHANK3/TNFRSF10B/STRA6/USP53/MAP1B/IHH/PTGER4	38	3.89331
BP	GO:0001906	cell killing	32/2001	168/18670	0.000883064	0.00793432	0.00585499	S100A12/LILRB1/IL7R/ITGAM/CTSH/KRT6A/SERPINB9/ICAM1/CLEC7A/EMP2/FCGR2B/CORO1A/CXCL6/PTPRC/RASGRP1/SLAMF6/SLAMF7/IL12RB1/CD1D/VAV1/C3/PRF1/HAVCR2/GNLY/TYROBP/CEACAM1/PTPN6/GZMB/CFH/RAB27A/IL18RAP/LYST	32	4.59619
BP	GO:0042035	regulation of cytokine biosynthetic process	24/2001	114/18670	0.000892855	0.00798732	0.0058941	PTAFR/IL6/WNT5A/LILRB1/INHBA/INPP5D/CEBPB/TLR4/TLR1/IL1B/CLEC7A/TRIB2/CCR2/TLR8/CD86/IRF4/PTPRC/KLF4/IL10/CD80/IL1A/TYROBP/ZFP36/CYBB	24	4.49073
BP	GO:0045446	endothelial cell differentiation	24/2001	114/18670	0.000892855	0.00798732	0.0058941	MSN/STC1/IL1B/ICAM1/ACVRL1/S1PR3/PDPN/PECAM1/COL18A1/PPP1R16B/ENG/NRP1/NOTCH4/CXCR4/KDR/HEG1/S1PR1/MARVELD2/CEACAM1/MYADM/LAMA5/GPX1/CDH5/SOX17	24	3.67423
BP	GO:0034440	lipid oxidation	22/2001	101/18670	0.000892967	0.00798732	0.0058941	HADH/TWIST1/ACAT2/PRKAA1/NR4A3/HIBCH/PPARGC1A/ACAT1/ECI2/ECHDC1/ABCD3/ECI1/PEX13/IRS2/CPT2/IVD/PHYH/HSD17B4/HADHB/ACAA2/ETFA/SLC27A2	22	-3.83761
BP	GO:0045616	regulation of keratinocyte differentiation	12/2001	41/18670	0.000900682	0.00803231	0.0059273	CD109/CTSL/CTSK/ZFP36L1/PRKCH/MSX2/GRHL2/CYP27B1/NCOA3/OVOL2/ZFP36/TRIM16	12	2.3094
BP	GO:1903053	regulation of extracellular matrix organization	12/2001	41/18670	0.000900682	0.00803231	0.0059273	IL6/TNFRSF1B/RGCC/FAP/PDPN/ADTRP/CFLAR/DDR2/AEBP1/TGFB1/ETS1/ANTXR1	12	2.88675
BP	GO:0035306	positive regulation of dephosphorylation	15/2001	58/18670	0.000914896	0.00814256	0.00600866	PLEK/PPARGC1B/LILRB2/PPP1R16B/PTPRC/MEF2C/TGFB1/PPP1R14D/SMPD1/DLC1/PPP2R5A/PDGFRB/CDH5/CD300A/PPP1R15A	15	1.80739
BP	GO:0007160	cell-matrix adhesion	40/2001	225/18670	0.000915766	0.00814256	0.00600866	ACVRL1/BCL6/CCL28/CD44/MAP4K4/PLAU/CDH13/PECAM1/ITGB2/DDR2/COL5A3/EMP2/ITGAL/COL3A1/JAM3/PIK3CB/NRP1/NINJ1/TEK/DLC1/COL13A1/ACTN1/KDR/PTPRK/GPM6B/THY1/FERMT2/LAMA5/MMP14/SGCE/SERPINE1/ZYX/ITGA4/NID1/ECM2/PARVG/MMP12/MACF1/VCAM1/CX3CL1	40	4.74342
BP	GO:0061515	myeloid cell development	17/2001	70/18670	0.000932699	0.00828082	0.00611069	LILRB1/EVI2B/FAM20C/SLC9B2/BCL6/FBN1/TLR2/FLI1/BPGM/PIP4K2A/G6PD/TSPAN2/TMOD3/FLVCR1/TYROBP/PTPN6/NCKAP1L	17	3.15296
BP	GO:0002702	positive regulation of production of molecular mediator of immune response	21/2001	95/18670	0.00094652	0.00839107	0.00619205	IL6/FCER1G/WNT5A/LILRB1/TLR4/IL1B/NLRP3/NR4A3/MZB1/IL1R1/IL33/TNFRSF4/FZD5/PTPRC/FFAR2/TGFB1/KLK7/CD40/MAD2L2/NOD2/SASH3	21	4.14614
BP	GO:0032526	response to retinoic acid	23/2001	108/18670	0.000958781	0.0084872	0.00626298	WNT5A/PTGES/CTSH/TNC/COL1A1/MYB/GJA1/SERPINF1/CD38/HTRA2/FZD10/DKK1/KLF4/WNT2/CYP26B1/PCK1/YES1/IGFBP7/FGFR2/TESC/PDGFRB/RARB/TRIM16	23	2.71069
BP	GO:0009081	branched-chain amino acid metabolic process	8/2001	21/18670	0.000967373	0.00851288	0.00628193	BCAT1/HIBCH/ACAT1/MCCC1/ALDH6A1/IVD/HMGCL/DLD	8	-2.12132
BP	GO:0009083	branched-chain amino acid catabolic process	8/2001	21/18670	0.000967373	0.00851288	0.00628193	BCAT1/HIBCH/ACAT1/MCCC1/ALDH6A1/IVD/HMGCL/DLD	8	-2.12132
BP	GO:0060713	labyrinthine layer morphogenesis	8/2001	21/18670	0.000967373	0.00851288	0.00628193	SOCS3/GJB5/ZFP36L1/FZD5/IL10/GRHL2/FGFR2/LEF1	8	0.707107
BP	GO:1904469	positive regulation of tumor necrosis factor secretion	8/2001	21/18670	0.000967373	0.00851288	0.00628193	LILRA2/WNT5A/LRRK2/MMP8/LILRA5/FZD5/HAVCR2/ORM1	8	2.12132
BP	GO:0031960	response to corticosteroid	31/2001	162/18670	0.000973513	0.00855433	0.00631252	PTAFR/IL6/PTGS2/IL1RN/STC1/PAPPA/ICAM1/PPARGC1B/COL1A1/CFLAR/GPER1/SERPINF1/SPARC/GOT1/ENG/ZFP36L1/TGFB1/NR3C1/HSD11B2/IL10/PCK1/PAM/S100B/IGFBP7/AIF1/ZFP36/CPS1/DDIT4/ASS1/ALPL/CYBB	31	3.4125
BP	GO:0030947	regulation of vascular endothelial growth factor receptor signaling pathway	11/2001	36/18670	0.000985089	0.00860551	0.00635029	IL1B/ITGA5/TMEM204/FLT1/HHEX/PRKCB/PRKD2/GRB10/PTPN1/MMRN2/VEGFC	11	3.31662
BP	GO:0032733	positive regulation of interleukin-10 production	11/2001	36/18670	0.000985089	0.00860551	0.00635029	FCER1G/TLR4/LILRA5/HGF/CLEC7A/CD83/TLR2/IRF4/NOD2/SASH3/TIGIT	11	3.31662
BP	GO:0042554	superoxide anion generation	11/2001	36/18670	0.000985089	0.00860551	0.00635029	NOX1/ITGAM/FPR2/NCF2/CLEC7A/ITGB2/GNAI2/TGFB1/NCF1/TYROBP/CYBB	11	2.7136
BP	GO:2000516	positive regulation of CD4-positive, alpha-beta T cell activation	11/2001	36/18670	0.000985089	0.00860551	0.00635029	NLRP3/MYB/TGFBR2/CD83/RIPK2/CD86/CD80/IL12RB1/HLX/SASH3/NCKAP1L	11	2.7136
BP	GO:0061383	trabecula morphogenesis	13/2001	47/18670	0.00100471	0.00876409	0.00646731	MMP2/BMPR1A/PPARGC1B/COL1A1/ENG/MSX2/TEK/HEG1/S1PR1/OVOL2/FBN2/SEMA4D/TGFB2	13	1.94145
BP	GO:0001889	liver development	27/2001	135/18670	0.00101252	0.00881938	0.00650811	ADA/ARID5B/CEBPB/TNFAIP3/HGF/PKD2/CFLAR/ACAT1/JARID2/TGFB1/DNAAF1/E2F8/IL10/PCK1/ARF6/HMGCS1/HLX/HMGCL/CEACAM1/ACO2/CPS1/IHH/ASS1/GATA6/RARB/COBL/PTPN3	27	0.19245
BP	GO:0044319	wound healing, spreading of cells	10/2001	31/18670	0.00104195	0.00900289	0.00664353	ACVRL1/ITGA5/CD44/PDPN/MSX2/FLNA/COL5A1/CEACAM1/ADAM17/MMP12	10	1.89737
BP	GO:0050650	chondroitin sulfate proteoglycan biosynthetic process	10/2001	31/18670	0.00104195	0.00900289	0.00664353	CSGALNACT1/CHST15/DCN/DSE/CHSY1/VCAN/CHST11/BGN/CSGALNACT2/CHSY3	10	3.16228
BP	GO:0090505	epiboly involved in wound healing	10/2001	31/18670	0.00104195	0.00900289	0.00664353	ACVRL1/ITGA5/CD44/PDPN/MSX2/FLNA/COL5A1/CEACAM1/ADAM17/MMP12	10	1.89737
BP	GO:0034329	cell junction assembly	42/2001	241/18670	0.0010434	0.00900289	0.00664353	ACVRL1/CAV1/ITGA5/LAMC1/GJA1/MAP4K4/CDH13/PECAM1/FZD5/PRKCH/OCLN/SNAI2/DLG1/NRP1/GRHL2/CRB3/FLNA/TEK/ESAM/DLC1/ACTN1/KDR/PTPRK/GPM6B/HEG1/PKP2/DST/THY1/FERMT2/MPP5/CLDN3/MARVELD2/LAMA5/MMP14/MPP7/CDH5/GJB1/GJC1/POF1B/RAB13/MACF1/PDCD6IP	42	1.54303
BP	GO:0002360	T cell lineage commitment	9/2001	26/18670	0.00104713	0.00900289	0.00664353	IL6/BATF/CYLD/IRF4/SLAMF6/IL12RB1/LY9/LOXL3/PRKDC	9	2.33333
BP	GO:0032967	positive regulation of collagen biosynthetic process	9/2001	26/18670	0.00104713	0.00900289	0.00664353	VIM/RGCC/MYB/LARP6/ENG/TGFB3/TGFB1/PDGFRB/IHH	9	1.66667
BP	GO:0051125	regulation of actin nucleation	9/2001	26/18670	0.00104713	0.00900289	0.00664353	GMFG/WASL/CORO1A/WAS/FCHSD2/GMFB/AP1AR/ARPIN/VIL1	9	-0.333333
BP	GO:0060669	embryonic placenta morphogenesis	9/2001	26/18670	0.00104713	0.00900289	0.00664353	SOCS3/GJB5/ZFP36L1/FZD5/IL10/GRHL2/CDKN1C/FGFR2/LEF1	9	1
BP	GO:0072539	T-helper 17 cell differentiation	9/2001	26/18670	0.00104713	0.00900289	0.00664353	IL6/NLRP3/BATF/IRF4/SLAMF6/IL12RB1/RORA/LY9/LOXL3	9	3
BP	GO:0034101	erythrocyte homeostasis	25/2001	122/18670	0.0010643	0.00913738	0.00674277	INHBA/INPP5D/HCLS1/BCL6/MAFB/AXL/JAK3/BPGM/ZFP36L1/EPAS1/ID2/G6PD/SFXN1/IKZF1/TMOD3/FLVCR1/DYRK3/AMPD3/ETS1/ANKRD54/ACVR2A/ZFP36/ACVR1B/NCKAP1L/SLC25A38	25	1.8
BP	GO:0070228	regulation of lymphocyte apoptotic process	14/2001	53/18670	0.00107172	0.0091808	0.00677481	ADA/WNT5A/IL7R/ADAM8/BCL6/BTK/JAK3/DOCK8/CD27/IL10/IRS2/AURKB/GIMAP8/TSC22D3	14	2.67261
BP	GO:0045216	cell-cell junction organization	30/2001	156/18670	0.00107242	0.0091808	0.00677481	CAV1/GJA1/CDH13/PECAM1/TGFB3/FZD5/PRKCH/OCLN/SNAI2/DLG1/TGFB1/GRHL2/CRB3/ESAM/DSP/HEG1/PKP2/SDK1/MPP5/CLDN3/MARVELD2/MPP7/CDH5/GJB1/GJC1/POF1B/TGFB2/RAB13/PDCD6IP/CSF1R	30	0.365148
BP	GO:0006644	phospholipid metabolic process	67/2001	430/18670	0.0010866	0.00928891	0.00685459	FGR/PLEK/INPP5D/FGF2/SERINC5/FPR2/IMPA2/MBOAT1/SOCS3/PLA2G4A/FLT1/PIK3CD/FAM126A/PDGFRA/STARD10/VAV3/MTM1/GPD1L/FITM2/DHDDS/PLCG2/PIP4K2A/SLC44A4/PIP5K1B/PIK3CB/KLF4/INPP4A/TGFB1/ACSL3/CWH43/FAR1/TEK/SMPD1/PIGU/PIK3CG/HMGCS1/PIGZ/SLC44A1/PCTP/ABHD6/PIK3R3/PDGFB/FDFT1/FDPS/AGPAT5/OCRL/FGFR3/SLC44A3/PGAP3/NOD2/PLA2G4C/HADHB/PDGFRB/OSBPL8/ARF3/NAPEPLD/PIGO/ABHD3/GATA6/PIKFYVE/ENPP2/DBI/PIK3C2G/VAV2/…	67	-1.34386
BP	GO:1990823	response to leukemia inhibitory factor	21/2001	96/18670	0.00109141	0.00930337	0.00686526	ARID5B/GFPT2/ICAM1/SOCS3/LAPTM5/NR5A2/PCOLCE/BSPRY/PTP4A3/JARID2/KLF4/MSC/SNX10/EPS8/ILDR1/MRPL15/HK2/MPC1/PML/SOX17/VEGFC	21	1.09109
BP	GO:1990830	cellular response to leukemia inhibitory factor	21/2001	96/18670	0.00109141	0.00930337	0.00686526	ARID5B/GFPT2/ICAM1/SOCS3/LAPTM5/NR5A2/PCOLCE/BSPRY/PTP4A3/JARID2/KLF4/MSC/SNX10/EPS8/ILDR1/MRPL15/HK2/MPC1/PML/SOX17/VEGFC	21	1.09109
BP	GO:0001885	endothelial cell development	15/2001	59/18670	0.00110707	0.00941013	0.00694404	MSN/STC1/IL1B/ICAM1/S1PR3/PECAM1/COL18A1/PPP1R16B/ENG/NOTCH4/HEG1/MARVELD2/MYADM/GPX1/CDH5	15	3.35659
BP	GO:0042130	negative regulation of T cell proliferation	15/2001	59/18670	0.00110707	0.00941013	0.00694404	LILRB1/CEBPB/LILRB2/CD86/DLG1/PAWR/TGFB1/IL10/CD80/HAVCR2/PTPN6/CTLA4/IHH/PRNP/BTN2A2	15	2.32379
BP	GO:0002548	monocyte chemotaxis	16/2001	65/18670	0.00111661	0.00947774	0.00699393	IL6/CCL4/S100A12/CCR1/FPR2/CCL2/FLT1/CCR2/ANO6/CCL18/SLAMF8/AIF1/PDGFB/SERPINE1/CCL8/CX3CL1	16	4
BP	GO:0010470	regulation of gastrulation	12/2001	42/18670	0.00113955	0.00964505	0.0071174	IL1RN/BMPR1A/COL5A2/WNK1/DKK1/KLF4/IL10/COL5A1/MYADM/FOXA2/SOX17/SFRP2	12	1.73205
BP	GO:0097028	dendritic cell differentiation	12/2001	42/18670	0.00113955	0.00964505	0.0071174	LILRB1/CEBPB/BATF/TGFBR2/AXL/LILRB2/FCGR2B/RELB/BATF3/IRF4/TGFB1/TRPM2	12	3.4641
BP	GO:0060537	muscle tissue development	64/2001	408/18670	0.0011689	0.00987951	0.00729041	WNT5A/TWIST1/FGF2/RGS2/IGFBP5/CAV2/BMPR1A/DCN/PRKAA1/CAV1/PKD2/HMGCR/TGFBR2/GJA1/PDGFRA/CFLAR/MTM1/HOMER1/PPARGC1A/BTG2/COL3A1/JARID2/ENG/DKK1/ID2/RGS4/MEF2C/DLG1/G6PD/WNT2/CYP26B1/TGFB1/MSC/XK/CSRP2/ALPK2/S100B/DSP/VAMP5/LOX/SEMA3C/HEG1/ERBB3/PKP2/FOXN2/HLX/MEOX2/TPM1/FGFR2/S1PR1/CENPF/GPX1/LEF1/PDGFRB/STRA6/IHH/GATA6/SOX17/RARB/GJC1/TGFB2/ARID2/EPHB1/NUPR1	64	3.5
BP	GO:0048754	branching morphogenesis of an epithelial tube	29/2001	150/18670	0.00118039	0.00993423	0.00733079	WNT5A/FGF2/CTSH/EDNRA/COL4A1/STK4/TNC/PKD2/NRARP/TGFBR2/ENG/FOXF1/DLG1/WNT2/MSX2/TGFB1/PLXND1/NRP1/NOTCH4/FGFR2/LAMA5/LAMA1/MMP14/LEF1/TACSTD2/PML/SALL1/IHH/SFRP2	29	3.52821
BP	GO:0032740	positive regulation of interleukin-17 production	7/2001	17/18670	0.00118201	0.00993423	0.00733079	IL6/OSM/SPHK1/SLAMF6/TGFB1/NOD2/LY9	7	2.64575
BP	GO:0043373	CD4-positive, alpha-beta T cell lineage commitment	7/2001	17/18670	0.00118201	0.00993423	0.00733079	IL6/BATF/IRF4/SLAMF6/IL12RB1/LY9/LOXL3	7	2.64575
BP	GO:1904996	positive regulation of leukocyte adhesion to vascular endothelial cell	7/2001	17/18670	0.00118201	0.00993423	0.00733079	PTAFR/ICAM1/ITGB2/CCR2/ETS1/ITGA4/IRAK1	7	2.64575
BP	GO:0032535	regulation of cellular component size	59/2001	370/18670	0.00119854	0.010059	0.00742286	MSN/CSF3/WNT5A/PLEK/IL7R/SPP1/GMFG/ICAM1/HCLS1/COTL1/PRR16/HCK/PREX1/VAV3/PPP1R9A/WASL/CORO1A/SLC12A6/ANO6/OLFM1/TRPV2/DLG1/NRP1/DPYSL2/NRCAM/KANK3/DBN1/NTN1/XK/TMOD3/WAS/AKT3/ARF6/VAV1/FCHSD2/SEMA3C/GMFB/ARFGEF1/SWAP70/AP1AR/EPS8/SEMA4A/MYADM/LIMA1/ARPIN/SHANK3/LMOD1/VIL1/MAP1B/NCKAP1L/SEMA4D/SEMA4C/KANK1/PPP1R15A/PEX11G/MACF1/EVL/VAV2/SLC12A2	59	2.99434
BP	GO:0042089	cytokine biosynthetic process	25/2001	123/18670	0.00120249	0.010078	0.0074369	PTAFR/IL6/WNT5A/LILRB1/INHBA/INPP5D/CEBPB/TLR4/TLR1/IL1B/CLEC7A/TRIB2/CCR2/TLR8/CD86/IRF4/PTPRC/PAWR/KLF4/IL10/CD80/IL1A/TYROBP/ZFP36/CYBB	25	4.2
BP	GO:0043154	negative regulation of cysteine-type endopeptidase activity involved in apoptotic process	19/2001	84/18670	0.00121407	0.0101608	0.00749799	PTGS2/MMP9/PRDX5/SERPINB9/CD44/HGF/SH3RF1/CFLAR/CAAP1/TNFAIP8/KLF4/LAMP3/CD27/ARRB1/DHCR24/GPX1/LEF1/VIL1/SFRP2	19	1.14708
BP	GO:0035272	exocrine system development	13/2001	48/18670	0.00124459	0.0104017	0.00767577	HGF/TGFB3/SNAI2/TGFB1/PLXND1/NRP1/SEMA3C/TFCP2L1/FGFR2/LAMA5/LAMA1/PLXNA1/TGFB2	13	1.38675
BP	GO:0048511	rhythmic process	49/2001	295/18670	0.00125269	0.0104548	0.00771493	MAP2K6/ADA/INHBA/TWIST1/MMP19/PROK2/PRKAA1/ARNTL2/CREM/AXL/KLF10/PDGFRA/AHR/SERPINF1/CIPC/PTX3/PPARGC1A/GPR176/NDUFA9/TGFB3/RELB/ID2/GNAQ/ATF5/NFIL3/HDAC1/PAM/EGR3/ARRB1/GPR157/MYCBP2/USP2/ETS1/GFPT1/DDC/PHLPP1/SERPINE1/PML/PTGDS/GNA11/RORA/ASS1/HAS1/TGFB2/TOP2A/BHLHE41/PRKDC/CLDN4/NFKB2	49	1.85714
BP	GO:0006733	oxidoreduction coenzyme metabolic process	37/2001	207/18670	0.00126068	0.0105068	0.00775334	PTGS2/NOX1/PGM1/PDHA1/PRKAA1/HMGCR/DCXR/NDC1/GPD1L/MPC2/CD38/PPARGC1A/DERA/NDUFA9/KYNU/COQ3/BPGM/SLC2A6/G6PD/COQ2/QPRT/KMO/KCNAB2/SEH1L/COQ9/PDSS2/ENTPD5/HK2/MPC1/PDHX/DDIT4/NUDT12/PFKFB2/FMO1/GPD2/DLD/NUPR1	37	-2.79478
BP	GO:0002532	production of molecular mediator involved in inflammatory response	17/2001	72/18670	0.00130559	0.0108265	0.00798923	FCER1G/IL17RA/TLR4/CLEC7A/GBP5/C5orf30/BTK/GPSM3/ADCY7/IL1R2/SLAMF8/SEH1L/SIRPA/IL17A/NOD2/SERPINE1/SNX4	17	2.66789
BP	GO:0006635	fatty acid beta-oxidation	17/2001	72/18670	0.00130559	0.0108265	0.00798923	HADH/TWIST1/ACAT2/HIBCH/ACAT1/ECI2/ECHDC1/ABCD3/ECI1/IRS2/CPT2/IVD/HSD17B4/HADHB/ACAA2/ETFA/SLC27A2	17	-3.63803
BP	GO:1901222	regulation of NIK/NF-kappaB signaling	24/2001	117/18670	0.00130625	0.0108265	0.00798923	TSPAN6/TLR4/IL1B/MMP8/RASSF2/NLRP3/CHI3L1/CD14/NR3C2/CYLD/PTP4A3/LRRC19/TLR2/NFKBIA/SPHK1/TNFSF15/CD27/PPM1B/HAVCR2/TERF2IP/PTPN22/NOD2/TNFRSF10B/IRAK1	24	3.26599
BP	GO:0032655	regulation of interleukin-12 production	14/2001	54/18670	0.00130627	0.0108265	0.00798923	LILRB1/TLR4/LILRA5/CLEC7A/JAK3/TLR2/RIPK2/SLAMF1/TLR8/IL10/IRF8/CD40/TIGIT/C1QBP	14	3.20713
BP	GO:0030308	negative regulation of cell growth	34/2001	186/18670	0.00131096	0.0108503	0.00800682	WNT5A/INHBA/SPP1/RGS2/ACVRL1/BCL6/GJA1/BST2/RERG/RGS4/G6PD/TGFB1/NRP1/EAF2/NTN1/CYP27B1/CCDC85B/PHB/SEMA3C/NDUFS3/SEMA4A/SIPA1/PML/DCUN1D3/ACVR1B/SEMA4D/SEMA4C/SOX17/JADE1/TGFB2/SFRP2/DACT3/TSPYL2/PRDM11	34	3.77297
BP	GO:0007494	midgut development	6/2001	13/18670	0.00132448	0.010887	0.00803385	WNT5A/EDNRB/DAB1/FOXF1/CPS1/ASS1	6	1.63299
BP	GO:0043301	negative regulation of leukocyte degranulation	6/2001	13/18670	0.00132448	0.010887	0.00803385	IL13RA2/FCGR2B/CCR2/FOXF1/CEACAM1/CD300A	6	1.63299
BP	GO:0045779	negative regulation of bone resorption	6/2001	13/18670	0.00132448	0.010887	0.00803385	IL6/INPP5D/TNFAIP3/TMEM119/TNFRSF11B/CD38	6	2.44949
BP	GO:0061430	bone trabecula morphogenesis	6/2001	13/18670	0.00132448	0.010887	0.00803385	MMP2/PPARGC1B/COL1A1/MSX2/FBN2/SEMA4D	6	1.63299
BP	GO:0070431	nucleotide-binding oligomerization domain containing 2 signaling pathway	6/2001	13/18670	0.00132448	0.010887	0.00803385	TNFAIP3/TLR4/NFKBIA/RIPK2/PTPN22/NOD2	6	2.44949
BP	GO:1904888	cranial skeletal system development	16/2001	66/18670	0.0013297	0.0109148	0.00805441	TWIST1/PRRX1/TGFBR2/PDGFRA/RUNX2/CHST11/TGFB3/MEF2C/MSX2/TGFB1/SH3PXD2B/GRHL2/TFAP2A/FGFR2/MMP14/TGFB2	16	3
BP	GO:0051188	cofactor biosynthetic process	53/2001	326/18670	0.00133816	0.0109692	0.00809456	PTGS2/ELOVL6/PGM1/FYN/PDHA1/PRKAA1/ACSL4/NDC1/ACSL1/PANK1/MPC2/PPARGC1A/ACAT1/NDUFA9/KYNU/COQ3/BPGM/SLC2A6/PANK3/ACSL3/ELOVL5/ACSS2/COQ2/QPRT/MGST2/DLAT/KMO/RFK/PCBD1/SEH1L/COQ9/SLC25A1/GGT6/GSTZ1/SCD/GSS/MMAB/PDSS2/ENTPD5/HK2/MPC1/PDHX/DDIT4/NUDT12/PFKFB2/CYBB/ACSL5/DLD/GGT1/NUPR1/ELOVL3/GGT5/SLC25A38	53	-3.98346
BP	GO:0043281	regulation of cysteine-type endopeptidase activity involved in apoptotic process	38/2001	215/18670	0.00135266	0.011073	0.0081711	PTGS2/S100A8/ROBO1/CTSH/MMP9/PRDX5/SERPINB9/CASP4/NLRP3/CD44/HGF/CLEC7A/SH3RF1/CFLAR/GPER1/CAAP1/S100A9/TNFAIP8/CASP5/HTRA2/CARD8/TNFSF15/KLF4/LAMP3/CD27/ACVR1C/ARRB1/DLC1/HIP1/SOX7/DHCR24/CASP1/GPX1/LEF1/PML/TNFRSF10B/VIL1/SFRP2	38	2.59554
BP	GO:0003007	heart morphogenesis	44/2001	259/18670	0.00136877	0.0111672	0.00824061	WNT5A/TWIST1/ROBO1/BMPR1A/ACVRL1/PKD2/TGFBR2/GJA1/AXIN2/ENG/DKK1/ID2/SNAI2/FOXF1/MEF2C/OLFM1/WNT2/MSX2/TGFB1/PLXND1/DNAAF1/NRP1/GRHL2/TEK/ALPK2/DSP/DLC1/COL5A1/SEMA3C/HEG1/PKP2/STIL/TPM1/FGFR2/S1PR1/OVOL2/IHH/GATA6/SOX17/RARB/TGFB2/SFRP2/BBS5/ARID2	44	2.41209
BP	GO:0046949	fatty-acyl-CoA biosynthetic process	10/2001	32/18670	0.00137163	0.0111672	0.00824061	ELOVL6/ACSL4/ACSL1/ACAT1/ACSL3/ELOVL5/SLC25A1/SCD/ACSL5/ELOVL3	10	-1.26491
BP	GO:0060325	face morphogenesis	10/2001	32/18670	0.00137163	0.0111672	0.00824061	ARID5B/MMP2/COL1A1/PDGFRA/TGFB3/DKK1/TGFB1/CRISPLD2/LEF1/STRA6	10	3.16228
BP	GO:0090504	epiboly	10/2001	32/18670	0.00137163	0.0111672	0.00824061	ACVRL1/ITGA5/CD44/PDPN/MSX2/FLNA/COL5A1/CEACAM1/ADAM17/MMP12	10	1.89737
BP	GO:0031342	negative regulation of cell killing	8/2001	22/18670	0.00137848	0.0111925	0.00825929	LILRB1/IL7R/KRT6A/SERPINB9/FCGR2B/PTPRC/HAVCR2/CEACAM1	8	2.12132
BP	GO:0033622	integrin activation	8/2001	22/18670	0.00137848	0.0111925	0.00825929	PLEK/MZB1/FARP2/SELP/FERMT2/CXCL13/PTGER4/CX3CL1	8	1.41421
BP	GO:0045682	regulation of epidermis development	19/2001	85/18670	0.00140932	0.0113966	0.00840995	WNT5A/NAB1/CD109/CTSL/ATOH1/CTSK/ZFP36L1/ESRP1/PRKCH/SPINK5/MSX2/GRHL2/CYP27B1/NCOA3/OVOL2/ZFP36/TGFB2/TRIM16/KLF7	19	2.06474
BP	GO:0048864	stem cell development	19/2001	85/18670	0.00140932	0.0113966	0.00840995	TWIST1/EDNRA/BMPR1A/EDNRB/SNAI2/PTPRC/ANXA6/NRP1/KLHL12/SEMA3C/SEMA4A/OVOL2/ZEB2/LAMA5/PHACTR4/SEMA4D/SEMA4C/KITLG/TAPT1	19	1.14708
BP	GO:0009743	response to carbohydrate	40/2001	230/18670	0.00140934	0.0113966	0.00840995	MAP2K6/PTGS2/LGALS1/IL1B/ICAM1/SLC9B2/PRKAA1/CLEC7A/HMGCR/TGFBR2/GJA1/MAP4K4/COL6A2/GPER1/SERPINF1/SPARC/GOT1/MPC2/MAPK13/PPARGC1A/PRKCB/ENDOG/NDUFA9/ZFP36L1/CALCRL/TGFB1/ACVR1C/ANGPT2/PCK1/IRS2/ARRB1/ERN1/MAP1B/FOXA2/GLUL/PFKFB2/EIF2B1/OXCT1/CFTR/KLF7	40	0
BP	GO:0010714	positive regulation of collagen metabolic process	9/2001	27/18670	0.0014228	0.01149	0.00847882	VIM/RGCC/MYB/LARP6/ENG/TGFB3/TGFB1/PDGFRB/IHH	9	1.66667
BP	GO:0030048	actin filament-based movement	27/2001	138/18670	0.00142579	0.0114986	0.00848519	PDE4B/STC1/CAV1/VIM/PDPN/GJA1/FNBP1L/CACNA2D1/WASL/EMP2/GPD1L/WIPF1/DLG1/NEDD4L/FLNA/WAS/DSP/MYO5A/KCNQ1/PKP2/TPM1/MYO6/FRMD6/KCND3/CAMK2D/VIL1/GJC1	27	-0.19245
BP	GO:0010863	positive regulation of phospholipase C activity	12/2001	43/18670	0.00142862	0.0115059	0.00849054	PTAFR/SELE/C5AR1/FGF2/EDNRA/FLT1/PDGFRA/S1PR4/GNAQ/P2RY6/PDGFRB/LPAR1	12	2.88675
BP	GO:0031341	regulation of cell killing	21/2001	98/18670	0.00143892	0.0115733	0.0085403	LILRB1/IL7R/ITGAM/KRT6A/SERPINB9/ICAM1/CLEC7A/FCGR2B/CXCL6/PTPRC/RASGRP1/SLAMF6/IL12RB1/CD1D/VAV1/PRF1/HAVCR2/TYROBP/CEACAM1/CFH/IL18RAP	21	4.14614
BP	GO:0070613	regulation of protein processing	33/2001	180/18670	0.00145487	0.0116702	0.00861179	C5AR1/GAS1/LRRK2/ADAM8/CFP/IL1B/LDLRAD3/C1R/CR1/C1S/CST7/IGLV6-57/CARD8/IL1R2/PRKACB/C3AR1/SERPING1/PHB/C3/IGKC/CLU/IGLC1/BAG2/MMP14/IGHG1/SERPINE1/A2M/IGHV1-69/PRNP/CFH/IGLV1-44/TMEM98/C1QBP	33	4.35194
BP	GO:0071346	cellular response to interferon-gamma	33/2001	180/18670	0.00145487	0.0116702	0.00861179	PTAFR/CCL4/WNT5A/TLR4/ICAM1/SOCS3/VIM/CD44/CCL2/HCK/GBP5/TLR2/IRF4/OAS2/IRF8/IL12RB1/WAS/CCL18/SP100/AIF1/SIRPA/KIF16B/CASP1/ZYX/PML/CAMK2D/TRIM68/ASS1/CCL8/VCAM1/HLA-DPA1/CX3CL1/EVL	33	4.00379
BP	GO:0000187	activation of MAPK activity	29/2001	152/18670	0.00146156	0.0117081	0.00863982	FPR1/IRAK2/MAP2K6/WNT5A/C5AR1/FGF2/LRRK2/TLR4/IL1B/PROK2/PRKAA1/HGF/MAP4K5/RIPK2/MDFIC/TGFB3/PTPRC/PIK3CB/CXCR4/ARRB1/PLCE1/ERN1/NOD2/PTPN1/MLKL/PKN1/IRAK1/MAP3K12/LPAR1	29	2.78543
BP	GO:0043536	positive regulation of blood vessel endothelial cell migration	18/2001	79/18670	0.00147767	0.0118213	0.00872334	PTGS2/FGF2/PRKD2/TGFB1/NRP1/STAT5A/ANGPT1/AKT3/KDR/P2RX4/ETS1/RHOJ/PDGFB/CD40/PLK2/MAP3K3/ADAM17/VEGFC	18	3.77124
BP	GO:0002821	positive regulation of adaptive immune response	22/2001	105/18670	0.00152877	0.0122138	0.00901296	IL6/FCER1G/ADA/IL1B/NLRP3/BTK/IL1R1/RIPK2/CCR2/SLC11A1/TNFSF13B/FZD5/PTPRC/TGFB1/CD80/IL12RB1/CD1D/C3/HLX/CD40/MAD2L2/SASH3	22	4.26401
BP	GO:0072329	monocarboxylic acid catabolic process	26/2001	132/18670	0.00156426	0.0124807	0.00920991	HADH/TWIST1/ACAT2/DCXR/ADTRP/HIBCH/ACAT1/ECI2/CYP26B1/ECHDC1/ABCD3/ECI1/PEX13/PCK1/IRS2/CPT2/IVD/NUDT19/PHYH/HSD17B4/HADHB/ACAA2/ABHD3/ETFA/PCCB/SLC27A2	26	-4.31455
BP	GO:0042108	positive regulation of cytokine biosynthetic process	16/2001	67/18670	0.00157603	0.0125579	0.00926689	PTAFR/IL6/WNT5A/TLR4/TLR1/IL1B/CLEC7A/CCR2/TLR8/CD86/IRF4/PTPRC/CD80/IL1A/TYROBP/CYBB	16	4
BP	GO:0002011	morphogenesis of an epithelial sheet	14/2001	55/18670	0.00158222	0.0125737	0.00927854	WNT5A/ACVRL1/ITGA5/CD44/PDPN/MSX2/FLNA/COL5A1/MPP5/CEACAM1/PHACTR4/LAMA1/ADAM17/MMP12	14	1.06904
BP	GO:0006120	mitochondrial electron transport, NADH to ubiquinone	14/2001	55/18670	0.00158222	0.0125737	0.00927854	NDUFV1/NDUFA6/NDUFA9/NDUFA5/NDUFA10/NDUFS3/COQ9/NDUFS7/NDUFS2/NDUFS6/NDUFS4/NDUFB10/NDUFC1/DLD	14	-3.74166
BP	GO:0045604	regulation of epidermal cell differentiation	15/2001	61/18670	0.00159441	0.0126537	0.00933761	CD109/CTSL/ATOH1/CTSK/ZFP36L1/ESRP1/PRKCH/MSX2/GRHL2/CYP27B1/NCOA3/OVOL2/ZFP36/TRIM16/KLF7	15	1.80739
BP	GO:0009108	coenzyme biosynthetic process	44/2001	261/18670	0.0016003	0.0126837	0.00935973	PTGS2/ELOVL6/PGM1/PDHA1/PRKAA1/ACSL4/NDC1/ACSL1/PANK1/MPC2/PPARGC1A/ACAT1/NDUFA9/KYNU/COQ3/BPGM/SLC2A6/PANK3/ACSL3/ELOVL5/ACSS2/COQ2/QPRT/DLAT/KMO/RFK/PCBD1/SEH1L/COQ9/SLC25A1/GSTZ1/SCD/PDSS2/ENTPD5/HK2/MPC1/PDHX/DDIT4/NUDT12/PFKFB2/ACSL5/DLD/NUPR1/ELOVL3	44	-3.91965
BP	GO:0042542	response to hydrogen peroxide	28/2001	146/18670	0.00161176	0.0127394	0.00940081	IL6/ADA/PDE8A/TNFAIP3/LRRK2/FYN/PRKAA1/HGF/COL1A1/MYB/AXL/NR4A3/MAPK13/SPHK1/ENDOG/PAWR/KLF4/IL10/NET1/TRPA1/SIRPA/ETS1/GPX1/PDGFRB/TRPC6/PSAP/IL18RAP/TRPM2	28	2.26779
BP	GO:0032620	interleukin-17 production	11/2001	38/18670	0.00161371	0.0127394	0.00940081	IL6/TLR4/OSM/SPHK1/SLAMF6/TGFB1/NOD2/RFTN1/NCKAP1L/LY9/PRNP	11	3.31662
BP	GO:1904037	positive regulation of epithelial cell apoptotic process	11/2001	38/18670	0.00161371	0.0127394	0.00940081	IL6/SORT1/RGCC/CCL2/GPER1/ECSCR/COL18A1/PPARGC1A/ANO6/CD40/ITGA4	11	1.50756
BP	GO:0010721	negative regulation of cell development	55/2001	344/18670	0.00162003	0.0127724	0.00942521	IL6/WNT5A/LILRB1/SPP1/RGS2/LGALS1/LRRK2/IL1B/BMPR1A/ITM2C/VIM/S1PR3/ASAP1/MAP4K4/DENND5A/PMP22/FBN1/EDNRB/LRP4/ARHGEF2/CD38/COL3A1/DAB1/DKK1/ID2/RGS4/G6PD/TGFB1/NRP1/NTN1/EPHB2/ARF6/SEMA3C/RAB29/THY1/AP1AR/SEMA4A/HOOK3/PTHLH/CRMP1/ZHX2/PLK2/TACSTD2/KLK8/TRPC6/SEMA4D/NR2F1/SEMA4C/KANK1/EPHA4/LPAR1/GORASP1/CX3CL1/TMEM98/DPYSL3	55	4.18004
BP	GO:1902903	regulation of supramolecular fiber organization	56/2001	352/18670	0.00165882	0.013061	0.00963816	CSF3/PLEK/GMFG/GPR65/ICAM1/HCLS1/COTL1/RGCC/HCK/PREX1/PPP1R9A/WASL/ARHGEF2/CORO1A/AKAP9/TGFB3/RGS4/MEF2C/DLG1/AEBP1/NRP1/SH3PXD2B/FLNA/KANK3/DBN1/TMOD3/WAS/DLC1/ARF6/FCHSD2/GMFB/TPM1/ARFGEF1/SWAP70/CLU/S1PR1/AP1AR/EPS8/MYADM/LIMA1/ARPIN/GPX1/CAMSAP2/TACSTD2/SHANK3/LMOD1/VIL1/CDH5/MAP1B/NCKAP1L/KANK1/PTGER4/LPAR1/CX3CL1/FES/EVL	56	3.20713
BP	GO:0007173	epidermal growth factor receptor signaling pathway	24/2001	119/18670	0.00166535	0.0130952	0.00966338	GRB7/MMP9/RASSF2/SHC3/CDH13/GPER1/RNF126/BTC/TGFB1/RNF115/HIP1/RPS6KA5/NCF1/PLCE1/KIF16B/CHMP6/CEACAM1/RHBDF2/CBL/VIL1/GAB1/ADAM17/EFEMP1/PTPN3	24	0
BP	GO:0097237	cellular response to toxic substance	42/2001	247/18670	0.00170359	0.0133783	0.0098723	IL6/PTGS2/PTGS1/ALOX5AP/PDE8A/TNFAIP3/LRRK2/PRDX5/PRKAA1/HGF/MYB/AXL/NR4A3/TP53INP1/PPP1R9A/S100A9/MAPK13/PPARGC1A/SPHK1/NXN/ENDOG/ADCY7/PXDN/PAWR/KLF4/IL10/NET1/MGST2/KDR/GSR/SIRPA/ETS1/PDGFB/GSTZ1/GPX1/CPS1/TRPC6/PSAP/IL18RAP/CYBB/HBD/TRPM2	42	2.16025
BP	GO:0001911	negative regulation of leukocyte mediated cytotoxicity	7/2001	18/18670	0.0017565	0.0137699	0.0101613	LILRB1/IL7R/SERPINB9/FCGR2B/PTPRC/HAVCR2/CEACAM1	7	1.88982
BP	GO:1903317	regulation of protein maturation	33/2001	182/18670	0.00175806	0.0137699	0.0101613	C5AR1/GAS1/LRRK2/ADAM8/CFP/IL1B/LDLRAD3/C1R/CR1/C1S/CST7/IGLV6-57/CARD8/IL1R2/PRKACB/C3AR1/SERPING1/PHB/C3/IGKC/CLU/IGLC1/BAG2/MMP14/IGHG1/SERPINE1/A2M/IGHV1-69/PRNP/CFH/IGLV1-44/TMEM98/C1QBP	33	4.35194
BP	GO:0035307	positive regulation of protein dephosphorylation	12/2001	44/18670	0.00177558	0.0138347	0.0102091	LILRB2/PPP1R16B/PTPRC/TGFB1/PPP1R14D/SMPD1/DLC1/PPP2R5A/PDGFRB/CDH5/CD300A/PPP1R15A	12	1.73205
BP	GO:0050654	chondroitin sulfate proteoglycan metabolic process	12/2001	44/18670	0.00177558	0.0138347	0.0102091	CSGALNACT1/CHST15/DCN/DSE/CHSY1/VCAN/CHST11/BGN/DSEL/CSGALNACT2/CHSY3/IDS	12	3.4641
BP	GO:0051489	regulation of filopodium assembly	12/2001	44/18670	0.00177558	0.0138347	0.0102091	RHOQ/ARHGAP44/FNBP1L/PPP1R9A/WASL/DOCK11/PPP1R16B/TGFB3/NRP1/ARF6/DPYSL3/TRPM2	12	0.57735
BP	GO:2000404	regulation of T cell migration	12/2001	44/18670	0.00177558	0.0138347	0.0102091	WNT5A/ADAM8/C10orf99/CCR2/WNK1/DOCK8/ECM1/CD200/AIF1/CXCL13/ITGA4/ADAM17	12	2.88675
BP	GO:0032633	interleukin-4 production	10/2001	33/18670	0.00178132	0.0138614	0.0102288	FCER1G/CEBPB/NLRP3/CD83/IL33/CD86/IRF4/HAVCR2/LEF1/SASH3	10	3.16228
BP	GO:0061351	neural precursor cell proliferation	28/2001	147/18670	0.00179176	0.0139245	0.0102754	WNT5A/C5AR1/LRRK2/SOX5/ARHGEF2/GNAI2/BTG2/ID2/ATF5/WNT2/DOCK7/TGFB1/FLNA/DBN1/EML1/SLC39A5/FGFR2/TRNP1/HOOK3/ZEB2/RACGAP1/LEF1/RORA/AKNA/VEGFC/EPHB1/NAP1L1/CX3CL1	28	3.40168
BP	GO:0032418	lysosome localization	17/2001	74/18670	0.00179739	0.0139321	0.010281	FCER1G/FGR/IL13RA2/LAT2/PIK3CD/NR4A3/BTK/RAC2/RASGRP1/FOXF1/PIK3CG/RAB3A/CBL/SNX4/CD300A/TMEM106B/FES	17	3.15296
BP	GO:0070373	negative regulation of ERK1 and ERK2 cascade	17/2001	74/18670	0.00179739	0.0139321	0.010281	TLR4/NDRG2/GPER1/PTPRC/DLG1/KLF4/DUSP4/RPS6KA6/EPHB2/ARRB1/PHB/SIRPA/CAMK2N1/PTPN1/NLRP6/SPRY4/BTN2A2	17	-0.242536
BP	GO:0097305	response to alcohol	40/2001	233/18670	0.00180589	0.0139799	0.0103162	CSF3/S100A8/INHBA/RGS2/FYN/ICAM1/TNC/PRKAA1/HMGCR/CD14/TGFBR2/AHR/TP53INP1/SPARC/ADCY7/GRAMD1A/RGS19/RGS4/GGH/G6PD/KLF4/GRAMD1B/GNG2/TGFB1/CD27/P2RY6/PTGFR/IGFBP7/HMGCS1/FGFR2/EPS8/CLDN3/GRAMD1C/CBL/PTGER4/CYBB/VCAM1/OXCT1/PTGDR/CFTR	40	2.21359
BP	GO:0019915	lipid storage	16/2001	68/18670	0.00185956	0.0143582	0.0105954	IL6/GM2A/IL1B/CAV1/DYSF/FITM2/NFKBIA/FFAR2/EHD1/ACVR1C/ALKBH7/C3/PLIN2/OSBPL8/SQLE/SREBF2	16	1.5
BP	GO:0050918	positive chemotaxis	16/2001	68/18670	0.00185956	0.0143582	0.0105954	CXCL8/WNT5A/FGF2/FPR2/HGF/CDH13/CORO1A/NRP1/ANGPT2/ANGPT1/KDR/IL16/S1PR1/PDGFB/VEGFC/CX3CL1	16	4
BP	GO:0001892	embryonic placenta development	19/2001	87/18670	0.00188065	0.0144837	0.010688	CEBPB/STK4/SOCS3/PKD2/CDX2/GJB5/ZFP36L1/FZD5/EPAS1/WNT2/E2F8/IL10/GRHL2/BIRC6/CDKN1C/FGFR2/PDGFB/OVOL2/LEF1	19	1.14708
BP	GO:0009060	aerobic respiration	19/2001	87/18670	0.00188065	0.0144837	0.010688	PDHA1/FH/FAHD1/SUCLG1/DLAT/COX5A/COX5B/NDUFS7/IDH3A/SDHD/COX8A/ACO2/UQCRC2/SUCLG2/UQCRC1/CS/SDHB/COX6C/DLD	19	-4.3589
BP	GO:1904994	regulation of leukocyte adhesion to vascular endothelial cell	9/2001	28/18670	0.00189962	0.0146109	0.0107819	PTAFR/ICAM1/CCL28/ITGB2/CCR2/KLF4/ETS1/ITGA4/IRAK1	9	1.66667
BP	GO:0007584	response to nutrient	38/2001	219/18670	0.00190479	0.0146148	0.0107847	PTGS2/ADA/SPP1/STC1/IL1B/FYN/TNC/CCL28/COL1A1/ACSL4/HMGCR/PANX1/TGFBR2/ACSL1/SPARC/GNAI2/TNFRSF11B/KYNU/SNAI2/CYP26B1/TGFB1/ACSL3/CYP27B1/HMGCS1/P2RX4/HMGCL/P2RX5/NOD2/MAP1B/ASS1/FOXA2/SFRP2/ALPL/STC2/CYBB/VCAM1/OXCT1/FES	38	3.24443
BP	GO:0032615	interleukin-12 production	14/2001	56/18670	0.001905	0.0146148	0.0107847	LILRB1/TLR4/LILRA5/CLEC7A/JAK3/TLR2/RIPK2/SLAMF1/TLR8/IL10/IRF8/CD40/TIGIT/C1QBP	14	3.20713
BP	GO:0048545	response to steroid hormone	60/2001	385/18670	0.00191009	0.0146318	0.0107973	PTAFR/IL6/TFPI/PTGS2/IL1RN/SPP1/STC1/PAPPA/ICAM1/CAV1/PPARGC1B/COL1A1/NR5A2/NR3C2/TGFBR2/ADTRP/CFLAR/GPER1/NR4A3/SERPINF1/SPARC/GOT1/TLR2/RNF14/CD38/PPARGC1A/ENG/TGFB3/ZFP36L1/TGFB1/NR3C1/HDAC1/LBH/HSD11B2/HNF4G/IL10/PCK1/PAM/S100B/LOX/PHB/IGFBP7/AIF1/NCOA3/GRIP1/ESRRA/LEF1/ZFP36/TRIM68/CPS1/DDIT4/RORA/TGFB1I1/ASS1/NR2F1/RARB/TGFB2/ALPL/CYBB/CLDN4	60	3.09839
BP	GO:0009595	detection of biotic stimulus	8/2001	23/18670	0.00191701	0.0146318	0.0107973	TLR4/LY96/TLR1/NLRP3/CLEC7A/TLR2/CD1D/NOD2	8	2.82843
BP	GO:0032753	positive regulation of interleukin-4 production	8/2001	23/18670	0.00191701	0.0146318	0.0107973	FCER1G/CEBPB/NLRP3/IL33/CD86/IRF4/HAVCR2/SASH3	8	2.82843
BP	GO:0051043	regulation of membrane protein ectodomain proteolysis	8/2001	23/18670	0.00191701	0.0146318	0.0107973	TNFRSF1B/TIMP1/ADAM8/IL1B/TIMP2/SH3D19/IL10/PTPN3	8	1.41421
BP	GO:0001936	regulation of endothelial cell proliferation	32/2001	176/18670	0.00195359	0.0148833	0.0109829	WNT5A/FGF2/CAV2/ACVRL1/CAV1/RGCC/DYSF/CCL2/NRARP/FLT1/GJA1/CDH13/SPARC/PPP1R16B/PTPRM/ECM1/PRKD2/MEF2C/WNT2/APLNR/NRP1/IL10/STAT5A/TEK/EGR3/AKT3/KDR/PDGFB/LRG1/ITGA4/ADAM17/VEGFC	32	4.59619
BP	GO:0002920	regulation of humoral immune response	26/2001	134/18670	0.00195493	0.0148833	0.0109829	C5AR1/CFP/IL1B/C1R/CR1/FCGR2B/C1S/IGLV6-57/PTPRC/SPINK5/C3AR1/KLK7/SERPING1/PHB/C3/IGKC/CLU/IGLC1/PTPN6/IGHG1/CXCL13/A2M/IGHV1-69/CFH/IGLV1-44/C1QBP	26	3.92232
BP	GO:0140053	mitochondrial gene expression	30/2001	162/18670	0.00198553	0.0150971	0.0111406	PRKAA1/PPARGC1B/IARS2/MRPS36/LARS2/CHCHD1/MRPL41/MRPS35/MRRF/TSFM/SLC25A33/MRPL10/MRPL15/COA3/TRMT5/MRPL11/MRPL37/MRPL27/MRPL43/MRPS18A/MRPL1/MRPL12/MRPS7/MRPS33/NSUN3/MRPS28/TFAM/MRPS18C/MRPL23/C1QBP	30	-5.47723
BP	GO:0045926	negative regulation of growth	42/2001	249/18670	0.00199298	0.0150975	0.0111409	WNT5A/INHBA/SPP1/RGS2/IGFBP5/STK4/ACVRL1/BCL6/TGFBR2/GJA1/BST2/RERG/JARID2/RGS4/G6PD/TGFB1/NRP1/EAF2/NTN1/CYP27B1/CCDC85B/TMPRSS4/WWC3/PHB/SEMA3C/NDUFS3/SEMA4A/FGFR3/SIPA1/PML/DCUN1D3/ACVR1B/SEMA4D/SEMA4C/SOX17/JADE1/TGFB2/SFRP2/STC2/DACT3/TSPYL2/PRDM11	42	4.01189
BP	GO:0014032	neural crest cell development	18/2001	81/18670	0.00199315	0.0150975	0.0111409	TWIST1/EDNRA/BMPR1A/EDNRB/SNAI2/ANXA6/NRP1/KLHL12/SEMA3C/SEMA4A/OVOL2/ZEB2/LAMA5/PHACTR4/SEMA4D/SEMA4C/KITLG/TAPT1	18	0.942809
BP	GO:1902930	regulation of alcohol biosynthetic process	18/2001	81/18670	0.00199315	0.0150975	0.0111409	PTAFR/PLEK/ELOVL6/IL1B/PRKAA1/HMGCR/GPER1/ERLIN1/DKK3/P2RY6/CYP27B1/HMGCS1/FDFT1/SCD/FDPS/DHCR7/SQLE/SREBF2	18	-1.41421
BP	GO:0030501	positive regulation of bone mineralization	11/2001	39/18670	0.00203309	0.0153806	0.0113498	BMPR1A/FAM20C/TMEM119/ANO6/TGFB3/MEF2C/TGFB1/TFAP2A/GPM6B/ACVR2A/FBN2	11	2.11058
BP	GO:0030218	erythrocyte differentiation	23/2001	114/18670	0.00204657	0.015463	0.0114107	INHBA/INPP5D/HCLS1/BCL6/MAFB/JAK3/BPGM/ZFP36L1/EPAS1/ID2/G6PD/SFXN1/IKZF1/TMOD3/FLVCR1/DYRK3/ETS1/ANKRD54/ACVR2A/ZFP36/ACVR1B/NCKAP1L/SLC25A38	23	1.4596
BP	GO:0030111	regulation of Wnt signaling pathway	57/2001	363/18670	0.00205424	0.0155013	0.0114389	WNT5A/TNFAIP3/LRRK2/CTHRC1/MCC/STK4/CAV1/COL1A1/NRARP/HHEX/CYLD/CDK14/LRP4/AXIN2/TLR2/BICC1/WNK1/NXN/MLLT3/MDFIC/WWTR1/DKK1/SNAI2/GRB10/GNAQ/SNX3/DKK3/HDAC1/SMURF2/TLE3/TLE1/LGR5/KLHL12/ALPK2/PRDM15/TRABD2A/SOX7/LATS2/SPIN1/IGFBP6/FGFR2/TMEM64/ZEB2/CSNK1G3/MAD2L2/NFATC1/SCYL2/LEF1/RBMS3/SALL1/KANK1/SOX17/JADE1/SFRP2/DACT3/MACF1/BAMBI	57	3.57624
BP	GO:0048880	sensory system development	58/2001	371/18670	0.00209129	0.015761	0.0116306	WNT5A/LAMB2/INHBA/ITGAM/TWIST1/COL4A1/ACVRL1/VIM/COL8A1/TGFBR2/GJA1/FBN1/PDGFRA/SERPINF1/COL5A2/TSPAN12/ATP2B4/MEIS2/PTPRM/FZD5/NDP/SLC44A4/DLG1/KLF4/WNT2/TGFB1/HDAC1/NRP1/NINJ1/SH3PXD2B/GRHL2/TFAP2A/EPHB2/COL5A1/SLC39A5/SDK1/C3/BCAR3/THY1/MAB21L2/CDKN1C/RHOJ/ZEB2/ZHX2/PHACTR4/LAMA1/PDGFRB/MITF/MFAP2/STRA6/ACTL6A/FBN2/IHH/RARB/EFEMP1/GPD2/TGFB2/EPHB1	58	3.41397
BP	GO:0010811	positive regulation of cell-substrate adhesion	24/2001	121/18670	0.00210576	0.015793	0.0116541	ITGA5/CCL28/COL8A1/MAP4K4/CDH13/PREX1/EMP2/EMILIN2/FOXF1/EGFL6/NRP1/NINJ1/FLNA/TEK/KDR/THY1/MYADM/SMOC2/NID1/ECM2/MMRN2/MMRN1/CX3CL1/C1QBP	24	3.26599
BP	GO:0001771	immunological synapse formation	6/2001	14/18670	0.00210872	0.015793	0.0116541	MSN/DOCK8/DLG1/PRF1/HAVCR2/EPHB1	6	1.63299
BP	GO:0010935	regulation of macrophage cytokine production	6/2001	14/18670	0.00210872	0.015793	0.0116541	WNT5A/LILRB1/TLR4/TGFB3/TGFB1/TGFB2	6	2.44949
BP	GO:0046479	glycosphingolipid catabolic process	6/2001	14/18670	0.00210872	0.015793	0.0116541	GM2A/NEU4/GLA/NEU1/PSAP/NEU2	6	1.63299
BP	GO:0098543	detection of other organism	6/2001	14/18670	0.00210872	0.015793	0.0116541	TLR4/TLR1/CLEC7A/TLR2/CD1D/NOD2	6	2.44949
BP	GO:0070098	chemokine-mediated signaling pathway	19/2001	88/18670	0.00216228	0.0161536	0.0119203	CCL4/CXCL8/ROBO1/CCR1/CXCR2/CCL2/CCR2/WNK1/CXCL6/CXCR1/CCL18/CXCR4/ACKR1/CXCL5/CXCL13/CCR10/ACKR3/CCL8/CX3CL1	19	4.3589
BP	GO:0070125	mitochondrial translational elongation	19/2001	88/18670	0.00216228	0.0161536	0.0119203	MRPS36/CHCHD1/MRPL41/MRPS35/TSFM/MRPL10/MRPL15/MRPL11/MRPL37/MRPL27/MRPL43/MRPS18A/MRPL1/MRPL12/MRPS7/MRPS33/MRPS28/MRPS18C/MRPL23	19	-4.3589
BP	GO:0048701	embryonic cranial skeleton morphogenesis	12/2001	45/18670	0.00218879	0.0163313	0.0120514	TWIST1/PRRX1/TGFBR2/PDGFRA/RUNX2/CHST11/TGFB3/MEF2C/GRHL2/TFAP2A/FGFR2/MMP14	12	2.3094
BP	GO:0038094	Fc-gamma receptor signaling pathway	27/2001	142/18670	0.00219741	0.0163752	0.0120838	FCER1G/FGR/FCGR2A/FYN/HCK/CLEC4E/VAV3/WASL/MYO1G/FCGR2B/PLCG2/IGLV6-57/WIPF1/PTPRC/PIK3CB/WAS/VAV1/YES1/IGKC/IGLC1/CYFIP2/IGHG1/ELMO1/NCKAP1L/IGHV1-69/IGLV1-44/VAV2	27	3.65655
BP	GO:0030856	regulation of epithelial cell differentiation	29/2001	156/18670	0.00220104	0.0163819	0.0120887	CEBPB/MMP9/IL1B/ACVRL1/CAV1/S1PR3/CD109/CTSL/ATOH1/CTSK/WWTR1/ZFP36L1/ESRP1/PRKCH/MSX2/GRHL2/NOTCH4/CYP27B1/NCOA3/CDKN1C/OVOL2/CEACAM1/ZEB2/SERPINE1/PRKX/ZFP36/CDH5/TRIM16/KLF7	29	2.78543
BP	GO:0010944	negative regulation of transcription by competitive promoter binding	5/2001	10/18670	0.00223092	0.016522	0.0121922	HHEX/TFAP2A/PHB/MAD2L2/BHLHE41	5	1.34164
BP	GO:0060346	bone trabecula formation	5/2001	10/18670	0.00223092	0.016522	0.0121922	MMP2/PPARGC1B/COL1A1/MSX2/FBN2	5	1.34164
BP	GO:0060600	dichotomous subdivision of an epithelial terminal unit	5/2001	10/18670	0.00223092	0.016522	0.0121922	CTSH/PLXND1/NRP1/SEMA3C/PLXNA1	5	1.34164
BP	GO:0061299	retina vasculature morphogenesis in camera-type eye	5/2001	10/18670	0.00223092	0.016522	0.0121922	COL4A1/NDP/NRP1/RHOJ/LAMA1	5	1.34164
BP	GO:0002637	regulation of immunoglobulin production	15/2001	63/18670	0.00224926	0.0166373	0.0122772	IL6/IL13RA2/BCL6/FCGR2B/MZB1/IL33/TNFRSF4/PTPRC/TGFB1/IL10/CD40/MAD2L2/SASH3/PKN1/PRKDC	15	3.35659
BP	GO:0048146	positive regulation of fibroblast proliferation	13/2001	51/18670	0.00226547	0.0166953	0.01232	WNT5A/MYB/PDGFRA/DDR2/SPHK1/BTC/WNT2/TGFB1/PDGFB/PDGFRB/PML/NDUFS4/PRKDC	13	1.38675
BP	GO:0048260	positive regulation of receptor-mediated endocytosis	13/2001	51/18670	0.00226547	0.0166953	0.01232	SELE/WASL/PLCG2/ANGPT1/SGIP1/ARRB1/HIP1/C3/CLU/BICD1/SCYL2/SERPINE1/CBL	13	1.94145
BP	GO:0072523	purine-containing compound catabolic process	13/2001	51/18670	0.00226547	0.0166953	0.01232	ADA/PDE8A/PDE10A/PDE4B/ACAT1/HDDC3/ENPP4/AMPD3/PDE7A/NUDT15/GPX1/NUDT3/AOX1	13	0.83205
BP	GO:0050819	negative regulation of coagulation	14/2001	57/18670	0.0022805	0.0167733	0.0123776	TFPI/SERPINB2/FAP/ADTRP/PDGFRA/THBD/PLAU/SERPING1/ANXA5/PROCR/PDGFB/CEACAM1/SERPINE1/KNG1	14	2.13809
BP	GO:0032660	regulation of interleukin-17 production	10/2001	34/18670	0.00228447	0.0167733	0.0123776	IL6/TLR4/OSM/SPHK1/SLAMF6/TGFB1/NOD2/NCKAP1L/LY9/PRNP	10	3.16228
BP	GO:0043368	positive T cell selection	10/2001	34/18670	0.00228447	0.0167733	0.0123776	IL6/BATF/CYLD/IRF4/PTPRC/SLAMF6/IL12RB1/LY9/CD3D/LOXL3	10	3.16228
BP	GO:0001701	in utero embryonic development	58/2001	373/18670	0.00236667	0.0173404	0.0127961	ADA/TWIST1/CEBPB/EDNRA/BMPR1A/STK4/ACVRL1/SOCS3/PKD2/CDX2/TGFBR2/GJA1/PDGFRA/ATP11A/CHST11/GJB5/NXN/ENDOG/TGFB3/ZFP36L1/FZD5/EPAS1/CMTM3/FOXF1/WNT2/ELF3/E2F8/IL10/GRHL2/DBN1/GINS1/ANGPT1/FLVCR1/CPT2/MFNG/HEG1/SMIM14/STIL/BIRC6/FUT8/TPM1/CDKN1C/FGFR2/NEK2/PDGFB/OVOL2/OCRL/LEF1/APBA2/ADAMTS3/ACTL6A/APBA1/ACVR1B/IHH/GATA6/SOX17/UBR3/TAPT1	58	1.05045
BP	GO:0010594	regulation of endothelial cell migration	39/2001	229/18670	0.0023675	0.0173404	0.0127961	PTGS2/WNT5A/FGF2/STC1/DCN/ACVRL1/RGCC/SERPINF1/EMP2/SPARC/PTPRM/PRKD2/MEF2C/KLF4/TGFB1/NRP1/ANGPT2/STAT5A/ANGPT1/TEK/AKT3/KDR/SP100/MEOX2/P2RX4/ETS1/SEMA4A/RHOJ/PDGFB/CD40/CEACAM1/PLK2/SMOC2/CXCL13/MAP3K3/MMRN2/GLUL/ADAM17/VEGFC	39	4.0032
BP	GO:0003206	cardiac chamber morphogenesis	25/2001	129/18670	0.00240089	0.0175635	0.0129607	WNT5A/ROBO1/BMPR1A/TGFBR2/ENG/ID2/FOXF1/MEF2C/WNT2/MSX2/TGFB1/NRP1/GRHL2/TEK/DSP/SEMA3C/HEG1/PKP2/TPM1/FGFR2/OVOL2/GATA6/RARB/TGFB2/SFRP2	25	1
BP	GO:0061045	negative regulation of wound healing	17/2001	76/18670	0.00243613	0.0177995	0.0131348	TFPI/SERPINB2/FGF2/FAP/HMGCR/GJA1/CD109/ADTRP/PDGFRA/THBD/PLAU/SERPING1/ANXA5/PDGFB/CEACAM1/SERPINE1/KNG1	17	2.18282
BP	GO:0034612	response to tumor necrosis factor	50/2001	312/18670	0.00244247	0.0178241	0.013153	AIM2/CCL4/TNFRSF1B/PTGS2/CXCL8/SELE/TNFAIP3/ICAM1/CASP4/COL1A1/CHI3L1/CCL2/TNFRSF9/CD14/CYLD/GPER1/ARHGEF2/NFKBIA/TNFRSF11B/PPARGC1A/SPHK1/TNFSF13B/CARD8/TNFRSF4/ENDOG/CCDC3/PLVAP/ZFP36L1/TNFSF15/OCLN/CD27/PCK1/CCL18/TNFSF8/TNFRSF17/PID1/CD40/GSS/CASP1/CXCL16/CD70/ZFP36/TRAF1/RORA/ASS1/ADAM17/CCL8/VCAM1/CX3CL1/GGT1	50	4.24264
BP	GO:0150063	visual system development	57/2001	366/18670	0.0024774	0.0180434	0.0133148	WNT5A/LAMB2/INHBA/ITGAM/TWIST1/COL4A1/ACVRL1/VIM/COL8A1/TGFBR2/GJA1/FBN1/PDGFRA/SERPINF1/COL5A2/TSPAN12/ATP2B4/MEIS2/PTPRM/FZD5/NDP/DLG1/KLF4/WNT2/TGFB1/HDAC1/NRP1/NINJ1/SH3PXD2B/GRHL2/TFAP2A/EPHB2/COL5A1/SLC39A5/SDK1/C3/BCAR3/THY1/MAB21L2/CDKN1C/RHOJ/ZEB2/ZHX2/PHACTR4/LAMA1/PDGFRB/MITF/MFAP2/STRA6/ACTL6A/FBN2/IHH/RARB/EFEMP1/GPD2/TGFB2/EPHB1	57	3.57624
BP	GO:0070126	mitochondrial translational termination	19/2001	89/18670	0.00247856	0.0180434	0.0133148	MRPS36/CHCHD1/MRPL41/MRPS35/MRRF/MRPL10/MRPL15/MRPL11/MRPL37/MRPL27/MRPL43/MRPS18A/MRPL1/MRPL12/MRPS7/MRPS33/MRPS28/MRPS18C/MRPL23	19	-4.3589
BP	GO:0033032	regulation of myeloid cell apoptotic process	9/2001	29/18670	0.00249582	0.0180593	0.0133265	FCER1G/CXCR2/PIK3CD/CLEC5A/MEF2C/PIK3CB/NOD2/ADAM17/KITLG	9	1.66667
BP	GO:0050855	regulation of B cell receptor signaling pathway	9/2001	29/18670	0.00249582	0.0180593	0.0133265	FCGR2B/PRKCB/PRKCH/CMTM3/LPXN/BLK/PTPN22/NFAM1/CD300A	9	3
BP	GO:0070229	negative regulation of lymphocyte apoptotic process	9/2001	29/18670	0.00249582	0.0180593	0.0133265	ADA/IL7R/BCL6/JAK3/DOCK8/CD27/IRS2/AURKB/TSC22D3	9	1.66667
BP	GO:0072538	T-helper 17 type immune response	9/2001	29/18670	0.00249582	0.0180593	0.0133265	IL6/NLRP3/BATF/IRF4/SLAMF6/IL12RB1/RORA/LY9/LOXL3	9	3
BP	GO:0072606	interleukin-8 secretion	9/2001	29/18670	0.00249582	0.0180593	0.0133265	WNT5A/TLR1/CHI3L1/CD14/FCN1/TLR2/FFAR2/PTPN22/CD2	9	3
BP	GO:0001573	ganglioside metabolic process	7/2001	19/18670	0.00252611	0.0181033	0.013359	GM2A/ST3GAL5/ST8SIA4/NEU4/ITGB8/NEU1/NEU2	7	1.88982
BP	GO:0002313	mature B cell differentiation involved in immune response	7/2001	19/18670	0.00252611	0.0181033	0.013359	ADA/LGALS1/GPR183/DOCK11/FCGR2B/PLCG2/MFNG	7	2.64575
BP	GO:0002363	alpha-beta T cell lineage commitment	7/2001	19/18670	0.00252611	0.0181033	0.013359	IL6/BATF/IRF4/SLAMF6/IL12RB1/LY9/LOXL3	7	2.64575
BP	GO:0002544	chronic inflammatory response	7/2001	19/18670	0.00252611	0.0181033	0.013359	S100A8/TNFAIP3/PTGES/GJA1/IL10/CXCL13/VCAM1	7	2.64575
BP	GO:0032930	positive regulation of superoxide anion generation	7/2001	19/18670	0.00252611	0.0181033	0.013359	ITGAM/FPR2/CLEC7A/ITGB2/GNAI2/TGFB1/TYROBP	7	2.64575
BP	GO:0035338	long-chain fatty-acyl-CoA biosynthetic process	7/2001	19/18670	0.00252611	0.0181033	0.013359	ELOVL6/ACSL4/ACSL1/ACSL3/ELOVL5/ACSL5/ELOVL3	7	-0.377964
BP	GO:0071800	podosome assembly	7/2001	19/18670	0.00252611	0.0181033	0.013359	MSN/LCP1/HCK/ASAP1/ARHGEF2/SH3PXD2B/FARP2	7	1.88982
BP	GO:0098581	detection of external biotic stimulus	7/2001	19/18670	0.00252611	0.0181033	0.013359	TLR4/LY96/TLR1/CLEC7A/TLR2/CD1D/NOD2	7	2.64575
BP	GO:0002369	T cell cytokine production	11/2001	40/18670	0.00253685	0.0181368	0.0133837	IL6/TNFRSF1B/IL1B/NLRP3/IL1R1/CCR2/SLC11A1/FZD5/DLG1/SASH3/IL18RAP	11	2.11058
BP	GO:0071470	cellular response to osmotic stress	11/2001	40/18670	0.00253685	0.0181368	0.0133837	PTGS2/AKR1B1/PKD2/DYSF/ARHGEF2/SLC12A6/ZFP36L1/RELB/RCSD1/BDKRB2/XRCC6	11	2.7136
BP	GO:0002709	regulation of T cell mediated immunity	16/2001	70/18670	0.00255543	0.0182478	0.0134657	IL6/TNFRSF1B/LILRB1/IL7R/IL1B/NLRP3/FCGR2B/IL1R1/CCR2/FZD5/PTPRC/IL12RB1/WAS/CD1D/CEACAM1/SASH3	16	3
BP	GO:0006661	phosphatidylinositol biosynthetic process	23/2001	116/18670	0.00258893	0.018465	0.013626	INPP5D/FGF2/FPR2/PIK3CD/MTM1/PLCG2/PIP4K2A/PIP5K1B/PIK3CB/INPP4A/CWH43/PIGU/PIK3CG/PIGZ/PIK3R3/PDGFB/OCRL/PGAP3/ARF3/PIGO/PIKFYVE/PIK3C2G/CDS1	23	0.208514
BP	GO:0043270	positive regulation of ion transport	45/2001	275/18670	0.0026003	0.0184717	0.0136309	PTAFR/CCL4/MAP2K6/LILRA2/CEBPB/STC1/CEMIP/CCR1/IL1B/CAV1/LILRA5/PKD2/CCL2/CACNA2D1/GPER1/GPD1L/HOMER1/CCR2/WNK1/PLCG2/AKAP9/ANO6/TRPV2/DLG1/G6PD/APLNR/FLNA/P2RY6/EPHB2/KMO/KCNQ1/PKP2/ATP2C2/THY1/P2RX4/PDGFB/P2RX5/TESC/PDGFRB/SHANK3/RAMP3/TRPC6/SNX4/CX3CL1/CFTR	45	3.1305
BP	GO:0003433	chondrocyte development involved in endochondral bone morphogenesis	8/2001	24/18670	0.00260839	0.0184717	0.0136309	COL7A1/COL12A1/TGFBR2/COL27A1/COL6A2/COL6A1/COL6A3/POC1A	8	2.12132
BP	GO:0042832	defense response to protozoan	8/2001	24/18670	0.00260839	0.0184717	0.0136309	CLEC7A/BATF/SLC11A1/IRF4/IL10/IRF8/CD40/LYST	8	2.82843
BP	GO:0050687	negative regulation of defense response to virus	8/2001	24/18670	0.00260839	0.0184717	0.0136309	TSPAN6/HTRA1/RNF125/SEC14L1/PPM1B/RNF26/FGL2/C1QBP	8	-0.707107
BP	GO:0062009	secondary palate development	8/2001	24/18670	0.00260839	0.0184717	0.0136309	WNT5A/TGFBR2/MMP25/TGFB3/DLG1/LEF1/TGFB2/TSHZ1	8	1.41421
BP	GO:0090023	positive regulation of neutrophil chemotaxis	8/2001	24/18670	0.00260839	0.0184717	0.0136309	CXCL8/C5AR1/CXCR2/DYSF/RAC2/C3AR1/NCKAP1L/C1QBP	8	2.12132
BP	GO:0006970	response to osmotic stress	18/2001	83/18670	0.00265199	0.0186712	0.0137781	PTGS2/AKR1B1/PKD2/DYSF/ARHGEF2/MAPK13/SLC12A6/AQP9/ZFP36L1/RELB/RCSD1/KMO/BDKRB2/PKN1/FMO1/XRCC6/TSC22D3/SLC12A2	18	2.82843
BP	GO:0048145	regulation of fibroblast proliferation	18/2001	83/18670	0.00265199	0.0186712	0.0137781	WNT5A/MYB/PDGFRA/TP53INP1/DDR2/SPHK1/BTC/PAWR/WNT2/TGFB1/PDGFB/PDGFRB/PML/FTH1/NDUFS4/CD300A/PRKDC/NUPR1	18	1.41421
BP	GO:0010257	NADH dehydrogenase complex assembly	15/2001	64/18670	0.00265216	0.0186712	0.0137781	NDUFV1/NDUFA6/NDUFA9/NUBPL/NDUFA5/NDUFA10/NDUFS3/NDUFS7/TIMM21/NDUFAF5/NDUFS2/NDUFS6/NDUFS4/NDUFB10/NDUFC1	15	-3.87298
BP	GO:0032981	mitochondrial respiratory chain complex I assembly	15/2001	64/18670	0.00265216	0.0186712	0.0137781	NDUFV1/NDUFA6/NDUFA9/NUBPL/NDUFA5/NDUFA10/NDUFS3/NDUFS7/TIMM21/NDUFAF5/NDUFS2/NDUFS6/NDUFS4/NDUFB10/NDUFC1	15	-3.87298
BP	GO:0045669	positive regulation of osteoblast differentiation	15/2001	64/18670	0.00265216	0.0186712	0.0137781	IL6/CEBPB/CTHRC1/BMPR1A/FAM20C/HGF/TMEM119/DDR2/RUNX2/PDLIM7/MEF2C/MSX2/ACVR2A/FBN2/SFRP2	15	2.84019
BP	GO:0046486	glycerolipid metabolic process	63/2001	414/18670	0.00267076	0.0187645	0.0138469	PLEK/INPP5D/FGF2/SERINC5/FPR2/IMPA2/CAV1/MBOAT1/SOCS3/PLA2G4A/ACSL4/SLC22A4/PIK3CD/FAM126A/ACSL1/STARD10/MTM1/GPD1L/FITM2/PLCG2/PIP4K2A/SLC44A4/PIP5K1B/PIK3CB/INPP4A/ACSL3/CWH43/FAR1/PCK1/MOGAT2/PIGU/FABP6/PIK3CG/PIGZ/APOBR/C3/PLCE1/GK5/SLC44A1/PCTP/ABHD6/PIK3R3/PDGFB/AGPAT5/OCRL/SLC44A3/PGAP3/GPX1/PLA2G4C/HADHB/PDGFRB/OSBPL8/ARF3/CPS1/NAPEPLD/PIGO/ABHD3/PIKFYVE/ENPP2/DBI/PIK3C2G/CSF1R/CDS1	63	-0.629941
BP	GO:0002437	inflammatory response to antigenic stimulus	12/2001	46/18670	0.00267728	0.0187645	0.0138469	FCER1G/CXCR2/ICAM1/BTK/FCGR2B/CYSLTR1/RASGRP1/IL10/C3/GPX1/NLRP6/PNMA1	12	3.4641
BP	GO:0060711	labyrinthine layer development	12/2001	46/18670	0.00267728	0.0187645	0.0138469	SOCS3/CDX2/GJB5/ZFP36L1/FZD5/WNT2/IL10/GRHL2/BIRC6/FGFR2/OVOL2/LEF1	12	0
BP	GO:0060402	calcium ion transport into cytosol	29/2001	158/18670	0.00267795	0.0187645	0.0138469	FGF2/CEMIP/FYN/CAV1/PKD2/CACNA2D1/GPER1/CORO1A/ATP2B4/PLCG2/RASA3/PTPRC/TGFB1/APLNR/P2RY6/FAM155A/TRPA1/MYO5A/PLCE1/THY1/P2RX4/P2RX5/PTPN6/PML/CAMK2D/RAMP3/PRNP/CX3CL1/TRPM2	29	3.8996
BP	GO:0032722	positive regulation of chemokine production	14/2001	58/18670	0.00271501	0.0190019	0.0140221	IL6/WNT5A/TWIST1/TLR4/IL1B/CLEC7A/TLR2/IL33/RIPK2/FFAR2/AIF1/HAVCR2/ADAM17/CSF1R	14	3.74166
BP	GO:0009620	response to fungus	13/2001	52/18670	0.00272944	0.0190806	0.0140802	S100A12/S100A8/IL17RA/TLR4/COTL1/CLEC7A/BTK/S100A9/C10orf99/PTX3/TGFB1/IL17A/GNLY	13	3.05085
BP	GO:0043534	blood vessel endothelial cell migration	32/2001	180/18670	0.00282009	0.0196707	0.0145157	PTGS2/FGF2/ROBO1/ACVRL1/RGCC/ADTRP/EMP2/PRKD2/MEF2C/KLF4/TGFB1/NRP1/ANGPT2/STAT5A/ANGPT1/EGR3/AKT3/KDR/CLEC14A/MEOX2/P2RX4/ETS1/RHOJ/PIK3R3/PDGFB/CD40/GPX1/PLK2/MAP3K3/MMRN2/ADAM17/VEGFC	32	3.88909
BP	GO:1901224	positive regulation of NIK/NF-kappaB signaling	17/2001	77/18670	0.00282043	0.0196707	0.0145157	TLR4/IL1B/MMP8/CHI3L1/CD14/NR3C2/PTP4A3/LRRC19/TLR2/SPHK1/TNFSF15/CD27/HAVCR2/TERF2IP/NOD2/TNFRSF10B/IRAK1	17	3.15296
BP	GO:0014033	neural crest cell differentiation	19/2001	90/18670	0.00283274	0.0197335	0.014562	TWIST1/EDNRA/BMPR1A/EDNRB/SNAI2/MEF2C/ANXA6/NRP1/KLHL12/SEMA3C/SEMA4A/OVOL2/ZEB2/LAMA5/PHACTR4/SEMA4D/SEMA4C/KITLG/TAPT1	19	1.14708
BP	GO:0021700	developmental maturation	46/2001	284/18670	0.00287875	0.0200308	0.0147814	WNT5A/LRRK2/MMP2/FAM20C/ACVRL1/PDE3A/CLEC7A/AXL/GJA1/EDNRB/BTK/RUNX2/ANO6/FZD5/AP1M1/EPAS1/ID2/GLDN/G6PD/SPINK5/POU2F2/MSX2/NRCAM/SPINK1/FARP2/FLVCR1/MYO5A/TFCP2L1/C3/CDKN1C/S1PR1/RAB32/FEM1B/FGFR3/DLG4/RAB3A/SLC26A3/CDH5/MAP1B/IHH/SEMA4D/TGFB2/LYL1/DLD/CX3CL1/CFTR	46	1.7693
BP	GO:0070423	nucleotide-binding oligomerization domain containing signaling pathway	10/2001	35/18670	0.00289564	0.0201248	0.0148508	IRAK2/MAP2K6/TNFAIP3/TLR4/CYLD/NFKBIA/RIPK2/PTPN22/NOD2/IRAK1	10	2.52982
BP	GO:0007043	cell-cell junction assembly	24/2001	124/18670	0.00295019	0.0204802	0.015113	CAV1/GJA1/CDH13/PECAM1/FZD5/PRKCH/OCLN/SNAI2/DLG1/GRHL2/CRB3/ESAM/HEG1/PKP2/MPP5/CLDN3/MARVELD2/MPP7/CDH5/GJB1/GJC1/POF1B/RAB13/PDCD6IP	24	-0.408248
BP	GO:0032231	regulation of actin filament bundle assembly	20/2001	97/18670	0.00298015	0.0206642	0.0152488	PLEK/GPR65/RGCC/PPP1R9A/TGFB3/NRP1/SH3PXD2B/FLNA/WAS/DLC1/TPM1/SWAP70/S1PR1/TACSTD2/SHANK3/VIL1/PTGER4/LPAR1/CX3CL1/EVL	20	2.68328
BP	GO:0002431	Fc receptor mediated stimulatory signaling pathway	27/2001	145/18670	0.00298852	0.0206983	0.0152739	FCER1G/FGR/FCGR2A/FYN/HCK/NR4A3/VAV3/WASL/MYO1G/FCGR2B/PLCG2/IGLV6-57/WIPF1/PTPRC/PIK3CB/WAS/VAV1/YES1/IGKC/IGLC1/CYFIP2/IGHG1/ELMO1/NCKAP1L/IGHV1-69/IGLV1-44/VAV2	27	3.65655
BP	GO:0001558	regulation of cell growth	63/2001	416/18670	0.00299279	0.0207039	0.015278	S100A8/WNT5A/INHBA/SPP1/RGS2/IGFBP5/ACVRL1/BCL6/GJA1/BST2/S100A9/CD38/RERG/SPHK1/IGFBP3/RGS4/OLFM1/SLC44A4/TRPV2/NEDD4L/G6PD/TGFB1/NRP1/EAF2/DPYSL2/NRCAM/NET1/DBN1/NTN1/CXCR4/CYP27B1/CCDC85B/PHB/IGFBP7/SEMA3C/NDUFS3/PLCE1/SEMA4A/CEACAM1/SLC25A33/CXCL16/MAD2L2/SIPA1/MMP14/LEF1/PML/CAMK2D/DCUN1D3/ACVR1B/MAP1B/SEMA4D/SEMA4C/SOX17/ADAM17/JADE1/TGFB2/SFRP2/DACT3/MACF1/RASGRP2/TSPYL2/PRDM11/PLAA	63	4.40959
BP	GO:0048144	fibroblast proliferation	18/2001	84/18670	0.00304415	0.0210349	0.0155223	WNT5A/MYB/PDGFRA/TP53INP1/DDR2/SPHK1/BTC/PAWR/WNT2/TGFB1/PDGFB/PDGFRB/PML/FTH1/NDUFS4/CD300A/PRKDC/NUPR1	18	1.41421
BP	GO:0072577	endothelial cell apoptotic process	15/2001	65/18670	0.00311282	0.0214846	0.0158542	TNFAIP3/ICAM1/RGCC/CCL2/GPER1/ECSCR/COL18A1/ANO6/IL10/ANGPT1/TEK/KDR/CD40/SERPINE1/ITGA4	15	3.35659
BP	GO:0010955	negative regulation of protein processing	11/2001	41/18670	0.00313678	0.0215505	0.0159028	GAS1/LRRK2/CR1/CST7/CARD8/IL1R2/SERPING1/SERPINE1/A2M/PRNP/TMEM98	11	2.7136
BP	GO:0097178	ruffle assembly	11/2001	41/18670	0.00313678	0.0215505	0.0159028	ICAM1/CAV1/ARF6/AIF1/SNX10/EPS8/TACSTD2/EPS8L3/KANK1/COBL/EVL	11	0.301511
BP	GO:0098927	vesicle-mediated transport between endosomal compartments	11/2001	41/18670	0.00313678	0.0215505	0.0159028	MSN/EEA1/HOOK1/EMP2/CORO1A/LMTK2/SNX3/HOOK2/HOOK3/KIF16B/MYO1D	11	-0.904534
BP	GO:1903318	negative regulation of protein maturation	11/2001	41/18670	0.00313678	0.0215505	0.0159028	GAS1/LRRK2/CR1/CST7/CARD8/IL1R2/SERPING1/SERPINE1/A2M/PRNP/TMEM98	11	2.7136
BP	GO:0046488	phosphatidylinositol metabolic process	31/2001	174/18670	0.00314183	0.0215605	0.0159102	PLEK/INPP5D/FGF2/FPR2/IMPA2/SOCS3/PLA2G4A/PIK3CD/FAM126A/MTM1/PLCG2/PIP4K2A/PIP5K1B/PIK3CB/INPP4A/CWH43/PIGU/PIK3CG/PIGZ/PIK3R3/PDGFB/OCRL/PGAP3/PLA2G4C/PDGFRB/ARF3/PIGO/PIKFYVE/PIK3C2G/CSF1R/CDS1	31	1.25724
BP	GO:0018158	protein oxidation	6/2001	15/18670	0.00319819	0.0217724	0.0160666	LOXL2/LOXL1/TRABD2A/LOX/GPX1/LOXL3	6	1.63299
BP	GO:0030852	regulation of granulocyte differentiation	6/2001	15/18670	0.00319819	0.0217724	0.0160666	INPP5D/EVI2B/HCLS1/CEACAM1/TESC/LEF1	6	1.63299
BP	GO:0034134	toll-like receptor 2 signaling pathway	6/2001	15/18670	0.00319819	0.0217724	0.0160666	TNFAIP3/TLR1/PIK3AP1/TLR2/RIPK2/IRAK1	6	2.44949
BP	GO:0034616	response to laminar fluid shear stress	6/2001	15/18670	0.00319819	0.0217724	0.0160666	TGFB3/KLF4/TGFB1/ETS1/ASS1/SREBF2	6	0
BP	GO:0036445	neuronal stem cell division	6/2001	15/18670	0.00319819	0.0217724	0.0160666	SOX5/ARHGEF2/DOCK7/FGFR2/LEF1/AKNA	6	0.816497
BP	GO:0046851	negative regulation of bone remodeling	6/2001	15/18670	0.00319819	0.0217724	0.0160666	IL6/INPP5D/TNFAIP3/TMEM119/TNFRSF11B/CD38	6	2.44949
BP	GO:0055057	neuroblast division	6/2001	15/18670	0.00319819	0.0217724	0.0160666	SOX5/ARHGEF2/DOCK7/FGFR2/LEF1/AKNA	6	0.816497
BP	GO:0046847	filopodium assembly	14/2001	59/18670	0.00321526	0.0218389	0.0161157	RHOQ/ARHGAP44/FNBP1L/PPP1R9A/WASL/DOCK11/FGD3/PPP1R16B/TGFB3/NRP1/ARF6/FGD2/DPYSL3/TRPM2	14	1.06904
BP	GO:2000351	regulation of endothelial cell apoptotic process	14/2001	59/18670	0.00321526	0.0218389	0.0161157	TNFAIP3/ICAM1/RGCC/CCL2/GPER1/ECSCR/COL18A1/ANO6/ANGPT1/TEK/KDR/CD40/SERPINE1/ITGA4	14	3.20713
BP	GO:0002828	regulation of type 2 immune response	9/2001	30/18670	0.00323118	0.0218726	0.0161405	IL6/BCL6/NLRP3/IL33/CCR2/CD86/ECM1/HLX/NOD2	9	3
BP	GO:0061082	myeloid leukocyte cytokine production	9/2001	30/18670	0.00323118	0.0218726	0.0161405	FCER1G/WNT5A/LILRB1/TLR4/BCL6/NR4A3/TGFB3/TGFB1/TGFB2	9	3
BP	GO:0090022	regulation of neutrophil chemotaxis	9/2001	30/18670	0.00323118	0.0218726	0.0161405	CXCL8/C5AR1/CXCR2/DYSF/RAC2/JAM3/C3AR1/NCKAP1L/C1QBP	9	2.33333
BP	GO:0016358	dendrite development	39/2001	233/18670	0.00323594	0.0218801	0.016146	ARHGAP44/LRRK2/LST1/FYN/ACSL4/ASAP1/PREX1/HECW2/LRP4/PPP1R9A/WASL/DAB1/MEF2C/NEDD4L/NRP1/DBN1/NTN1/EPHB2/SDC2/ARF6/SDK1/PHACTR1/GRIP1/PLK2/DLG4/CAMSAP2/SHANK3/TRPC6/MAP1B/SEMA4D/EPHA4/TMEM106B/LPAR1/EPHB1/COBL/GORASP1/PTPRD/KLF7/PARP6	39	2.08167
BP	GO:0010769	regulation of cell morphogenesis involved in differentiation	48/2001	301/18670	0.00324891	0.0219017	0.016162	WNT5A/ARHGAP44/SPP1/CHN1/LRRK2/ROBO1/PDPN/PREX1/HECW2/LRP4/PPP1R9A/DAB1/OLFM1/TRPV2/NEDD4L/PLXND1/NRP1/DPYSL2/NRCAM/FLNA/DBN1/NTN1/XK/PLXNC1/EPHB2/SDC2/SEMA3C/MYCBP2/THY1/AP1AR/SEMA4A/MYADM/ZEB2/TACSTD2/PLXNA1/SHANK3/TRPC6/MAP1B/SEMA4D/SEMA4C/KANK1/EPHA4/MACF1/GORASP1/PTPRD/PARP6/C1QBP/ZSWIM5	48	2.88675
BP	GO:0048066	developmental pigmentation	12/2001	47/18670	0.00325074	0.0219017	0.016162	EDNRB/AP1M1/MEF2C/MYO5A/RAB32/ZEB2/LEF1/MITF/GNA11/IHH/RAB27A/KITLG	12	0.57735
BP	GO:0070169	positive regulation of biomineral tissue development	12/2001	47/18670	0.00325074	0.0219017	0.016162	CEBPB/BMPR1A/FAM20C/TMEM119/ANO6/TGFB3/MEF2C/TGFB1/TFAP2A/GPM6B/ACVR2A/FBN2	12	2.3094
BP	GO:0001910	regulation of leukocyte mediated cytotoxicity	17/2001	78/18670	0.00325378	0.0219017	0.016162	LILRB1/IL7R/ITGAM/SERPINB9/ICAM1/FCGR2B/CXCL6/PTPRC/RASGRP1/SLAMF6/IL12RB1/CD1D/VAV1/HAVCR2/TYROBP/CEACAM1/IL18RAP	17	3.63803
BP	GO:0006968	cellular defense response	13/2001	53/18670	0.0032682	0.0219248	0.016179	MNDA/C5AR1/LY96/CXCR2/NCF2/LILRB2/CLEC5A/CCR2/NCF1/PRF1/GNLY/TYROBP/LSP1	13	3.60555
BP	GO:0030195	negative regulation of blood coagulation	13/2001	53/18670	0.0032682	0.0219248	0.016179	TFPI/SERPINB2/FAP/ADTRP/PDGFRA/THBD/PLAU/SERPING1/ANXA5/PDGFB/CEACAM1/SERPINE1/KNG1	13	1.94145
BP	GO:0050732	negative regulation of peptidyl-tyrosine phosphorylation	13/2001	53/18670	0.0032682	0.0219248	0.016179	SAMSN1/CAV1/SOCS3/SH3BP5/PTPRC/SPINK1/THY1/CHMP6/PTPN6/CBL/SEMA4D/CD300A/SFRP2	13	2.49615
BP	GO:0030326	embryonic limb morphogenesis	24/2001	125/18670	0.00328864	0.021988	0.0162256	WNT5A/TWIST1/BMPR1A/PRRX1/GJA1/LRP4/RUNX2/CHST11/DKK1/CYP26B1/MSX2/HDAC1/GRHL2/TFAP2A/FLVCR1/DYNC2H1/LEF1/SALL1/FBN2/HOXA10/IHH/RARB/TGFB2/SFRP2	24	2.04124
BP	GO:0035113	embryonic appendage morphogenesis	24/2001	125/18670	0.00328864	0.021988	0.0162256	WNT5A/TWIST1/BMPR1A/PRRX1/GJA1/LRP4/RUNX2/CHST11/DKK1/CYP26B1/MSX2/HDAC1/GRHL2/TFAP2A/FLVCR1/DYNC2H1/LEF1/SALL1/FBN2/HOXA10/IHH/RARB/TGFB2/SFRP2	24	2.04124
BP	GO:0045471	response to ethanol	24/2001	125/18670	0.00328864	0.021988	0.0162256	CSF3/S100A8/RGS2/FYN/ICAM1/TNC/PRKAA1/HMGCR/CD14/TP53INP1/SPARC/ADCY7/RGS19/RGS4/GGH/G6PD/CD27/FGFR2/EPS8/CLDN3/CBL/CYBB/VCAM1/OXCT1	24	2.04124
BP	GO:0051384	response to glucocorticoid	27/2001	146/18670	0.0033009	0.0220453	0.0162679	PTAFR/IL6/PTGS2/IL1RN/STC1/PAPPA/ICAM1/PPARGC1B/CFLAR/SERPINF1/SPARC/GOT1/ZFP36L1/TGFB1/NR3C1/HSD11B2/IL10/PCK1/PAM/S100B/IGFBP7/AIF1/ZFP36/CPS1/DDIT4/ASS1/ALPL	27	3.27165
BP	GO:0045598	regulation of fat cell differentiation	25/2001	132/18670	0.00330933	0.0220745	0.0162895	IL6/PTGS2/WNT5A/CEBPB/STK4/SORT1/GPER1/TRIB2/ZADH2/CCDC3/WWTR1/ZFP36L1/ID2/SNAI2/MSX2/TGFB1/SH3PXD2B/CCDC71L/CCDC85B/TMEM64/ZFP36/RORA/TGFB1I1/NAPEPLD/SFRP2	25	3
BP	GO:0002831	regulation of response to biotic stimulus	26/2001	139/18670	0.00331265	0.0220745	0.0162895	AIM2/LILRA2/LILRB1/TNFAIP3/TSPAN6/LY96/IL1B/HTRA1/RIPK2/CARD8/CXCL6/RNF125/SPINK5/KLK7/IL12RB1/SEC14L1/CD180/PPM1B/RNF26/HAVCR2/CEACAM1/APOBEC3G/MMP12/CX3CL1/FGL2/C1QBP	26	2.35339
BP	GO:0019216	regulation of lipid metabolic process	62/2001	410/18670	0.00332366	0.0221232	0.0163254	G0S2/PTGS2/FGR/TWIST1/FGF2/ELOVL6/IL1B/FPR2/PRKAA1/CAV1/SOCS3/HMGCR/FLT1/GLIPR1/PDGFRA/ACSL1/GPER1/NR4A3/VAV3/FITM2/PPARGC1A/SPHK1/CCDC3/ID2/SNAI2/ERLIN1/KLF4/DKK3/TGFB1/ACSL3/ELOVL5/TEK/IRS2/CYP27B1/CPT2/PIK3CG/IGFBP7/HMGCS1/C3/PLIN2/ABHD6/PIK3R3/PDGFB/FDFT1/GSTZ1/SCD/FDPS/CEACAM1/ARV1/FGFR3/NOD2/RGL1/PPP2R5A/PDGFRB/DHCR7/SQLE/RORA/GOLM1/PSAP/SERPINA3/SREBF2/VAV2	62	1.016
BP	GO:0060193	positive regulation of lipase activity	16/2001	72/18670	0.00345469	0.0229699	0.0169502	PTAFR/SELE/C5AR1/FGF2/EDNRA/FLT1/PDGFRA/NMUR2/S1PR4/GNAQ/P2RY6/FGFR2/FGFR3/PDGFRB/LPAR1/PLAA	16	2
BP	GO:0001562	response to protozoan	8/2001	25/18670	0.00348014	0.0230325	0.0169964	CLEC7A/BATF/SLC11A1/IRF4/IL10/IRF8/CD40/LYST	8	2.82843
BP	GO:0048103	somatic stem cell division	8/2001	25/18670	0.00348014	0.0230325	0.0169964	SOX5/ARHGEF2/DOCK7/LBH/FGFR2/LEF1/AKNA/TGFB2	8	1.41421
BP	GO:2000353	positive regulation of endothelial cell apoptotic process	8/2001	25/18670	0.00348014	0.0230325	0.0169964	RGCC/CCL2/GPER1/ECSCR/COL18A1/ANO6/CD40/ITGA4	8	2.12132
BP	GO:2000482	regulation of interleukin-8 secretion	8/2001	25/18670	0.00348014	0.0230325	0.0169964	WNT5A/TLR1/CD14/FCN1/TLR2/FFAR2/PTPN22/CD2	8	2.82843
BP	GO:0014031	mesenchymal cell development	18/2001	85/18670	0.00348336	0.0230325	0.0169964	TWIST1/EDNRA/BMPR1A/EDNRB/SNAI2/ANXA6/NRP1/KLHL12/SEMA3C/SEMA4A/OVOL2/ZEB2/LAMA5/PHACTR4/SEMA4D/SEMA4C/KITLG/TAPT1	18	0.942809
BP	GO:0010952	positive regulation of peptidase activity	34/2001	197/18670	0.00348725	0.0230328	0.0169966	AIM2/S100A8/ROBO1/CTSH/FYN/CAV1/CASP4/NLRP3/CLEC7A/PCOLCE/CR1/CFLAR/GPER1/RCN3/S100A9/CASP5/RIPK2/HTRA2/CARD8/TNFSF15/IFI16/ACVR1C/ARRB1/DLC1/HIP1/SOX7/CYFIP2/CASP1/PML/CIDEB/TNFRSF10B/ANTXR1/SFRP2/EPHA4	34	3.77297
BP	GO:0006066	alcohol metabolic process	56/2001	364/18670	0.00351414	0.0231408	0.0170763	PTAFR/PLEK/INPP5D/FGF2/ELOVL6/IL1B/ACAT2/IMPA2/PRKAA1/AKR1B1/DYSF/HMGCR/EBP/GPER1/GOT1/DHDDS/SPHK1/PLCG2/COQ3/PLCB4/ERLIN1/G6PD/DKK3/INPP4A/P2RY6/ACSS2/PPIP5K2/PCK1/COQ2/MOGAT2/SMPD1/CYP27B1/ALDH2/ADH1C/PCBD1/DHCR24/HMGCS1/APOBR/PLCE1/GK5/FDFT1/SCD/FDPS/ARV1/LIMA1/NAAA/OCRL/DHCR7/SQLE/ACAA2/NAPEPLD/NUDT3/GPD2/SREBF2/LBR/CFTR	56	-3.4744
BP	GO:0032495	response to muramyl dipeptide	7/2001	20/18670	0.00353067	0.0231408	0.0170763	TNFAIP3/VIM/ARHGEF2/NFKBIA/RIPK2/PTPN22/NOD2	7	2.64575
BP	GO:0033630	positive regulation of cell adhesion mediated by integrin	7/2001	20/18670	0.00353067	0.0231408	0.0170763	IFT74/PTPN6/CXCL13/NCKAP1L/TGFB2/SFRP2/PODXL	7	1.88982
BP	GO:0051767	nitric-oxide synthase biosynthetic process	7/2001	20/18670	0.00353067	0.0231408	0.0170763	MAP2K6/LRRK2/TLR4/CCL2/TLR2/KDR/NOD2	7	1.88982
BP	GO:0051769	regulation of nitric-oxide synthase biosynthetic process	7/2001	20/18670	0.00353067	0.0231408	0.0170763	MAP2K6/LRRK2/TLR4/CCL2/TLR2/KDR/NOD2	7	1.88982
BP	GO:1900017	positive regulation of cytokine production involved in inflammatory response	7/2001	20/18670	0.00353067	0.0231408	0.0170763	IL17RA/TLR4/CLEC7A/GBP5/GPSM3/IL17A/NOD2	7	2.64575
BP	GO:1903978	regulation of microglial cell activation	7/2001	20/18670	0.00353067	0.0231408	0.0170763	IL6/LRRK2/MMP8/SPHK1/CST7/PTPRC/CX3CL1	7	2.64575
BP	GO:0060759	regulation of response to cytokine stimulus	33/2001	190/18670	0.0035799	0.0234378	0.0172955	IL6/IRAK2/IL1RN/WNT5A/TNFAIP3/TLR4/ROBO1/CAV1/SOCS3/CASP4/AXL/CYLD/IFNAR2/TLR2/IL1R1/RIPK2/SPHK1/CARD8/CCDC3/ECM1/PTPRC/PXDN/KLF4/IL1R2/ANGPT1/CXCR4/PTPN6/CASP1/PTPN1/TRAF1/ADAM17/IRAK1/MMP12	33	5.04825
BP	GO:0035872	nucleotide-binding domain, leucine rich repeat containing receptor signaling pathway	10/2001	36/18670	0.00363046	0.0236871	0.0174795	IRAK2/MAP2K6/TNFAIP3/TLR4/CYLD/NFKBIA/RIPK2/PTPN22/NOD2/IRAK1	10	2.52982
BP	GO:0050931	pigment cell differentiation	10/2001	36/18670	0.00363046	0.0236871	0.0174795	EDNRB/AP1M1/MEF2C/MYO5A/RAB32/ZEB2/MITF/GNA11/RAB27A/KITLG	10	0.632456
BP	GO:0071709	membrane assembly	10/2001	36/18670	0.00363046	0.0236871	0.0174795	CAV2/CAV1/LRP4/EMP2/STX2/EPHB2/PACSIN2/RFTN1/PSAP/PTPRD	10	0
BP	GO:0007178	transmembrane receptor protein serine/threonine kinase signaling pathway	54/2001	349/18670	0.00363381	0.0236871	0.0174795	WNT5A/INHBA/CAV2/BMPR1A/ACVRL1/CAV1/VIM/COL1A2/TGFBR2/NEO1/CD109/FBN1/RUNX2/GOT1/HTRA1/CHST11/RGMB/COL3A1/ENG/WWTR1/TGFB3/DKK1/DKK3/MSX2/TGFB1/SMURF2/ACVR1C/LOX/PTPRK/SLC39A5/FUT8/CDKN1C/FERMT2/OVOL2/LRG1/SMAD9/LEF1/ZYX/PML/TTK/ACVR2A/LTBP3/CBL/CDH5/ACVR1B/LTBP2/FBN2/TGFB1I1/FSTL1/ADAM17/IRAK1/TGFB2/SFRP2/BAMBI	54	3.53815
BP	GO:0032479	regulation of type I interferon production	24/2001	126/18670	0.0036592	0.0238266	0.0175824	LILRB1/TNFAIP3/TLR4/CD14/CYLD/TLR2/RIPK2/PLCG2/TLR8/RELB/RNF125/IFI16/IL10/PPM1B/RNF26/SIRPA/HAVCR2/PTPN22/POLR3K/IRAK1/XRCC6/MMP12/PRKDC/NFKB2	24	2.44949
BP	GO:0002040	sprouting angiogenesis	32/2001	183/18670	0.0036687	0.0238465	0.0175971	PTGS2/LOXL2/FGF2/ROBO1/ACVRL1/ITGA5/NRARP/FLT1/ADTRP/CDH13/PPP1R16B/KLF4/APLNR/NRP1/E2F8/IL10/ANGPT1/TEK/EGR3/AKT3/KDR/CLEC14A/MEOX2/RHOJ/PIK3R3/CEACAM1/PLK2/LEF1/MAP3K3/MMRN2/GLUL/VEGFC	32	3.18198
BP	GO:0002705	positive regulation of leukocyte mediated immunity	25/2001	133/18670	0.00367022	0.0238465	0.0175971	PTAFR/IL6/FCER1G/FGR/ITGAM/IL1B/NLRP3/ITGB2/BTK/IL1R1/FZD5/PTPRC/RASGRP1/SLAMF6/TGFB1/IL12RB1/CD1D/VAV1/C3/CD40/MAD2L2/NOD2/SASH3/SNX4/IL18RAP	25	4.2
BP	GO:0002638	negative regulation of immunoglobulin production	5/2001	11/18670	0.00373075	0.0239536	0.0176762	IL13RA2/BCL6/FCGR2B/IL33/PRKDC	5	1.34164
BP	GO:0002887	negative regulation of myeloid leukocyte mediated immunity	5/2001	11/18670	0.00373075	0.0239536	0.0176762	IL13RA2/FCGR2B/CCR2/FOXF1/CD300A	5	2.23607
BP	GO:0032060	bleb assembly	5/2001	11/18670	0.00373075	0.0239536	0.0176762	EMP3/PMP22/EMP2/ANO6/LPAR1	5	1.34164
BP	GO:0032490	detection of molecule of bacterial origin	5/2001	11/18670	0.00373075	0.0239536	0.0176762	TLR4/LY96/TLR1/TLR2/NOD2	5	2.23607
BP	GO:0032494	response to peptidoglycan	5/2001	11/18670	0.00373075	0.0239536	0.0176762	IL6/C5AR1/NLRP3/RIPK2/NOD2	5	2.23607
BP	GO:0033632	regulation of cell-cell adhesion mediated by integrin	5/2001	11/18670	0.00373075	0.0239536	0.0176762	ADA/WNK1/SWAP70/CXCL13/PODXL	5	2.23607
BP	GO:0034115	negative regulation of heterotypic cell-cell adhesion	5/2001	11/18670	0.00373075	0.0239536	0.0176762	IL1RN/WNK1/KLF4/IL10/MYADM	5	1.34164
BP	GO:0070587	regulation of cell-cell adhesion involved in gastrulation	5/2001	11/18670	0.00373075	0.0239536	0.0176762	IL1RN/WNK1/KLF4/IL10/MYADM	5	1.34164
BP	GO:0072537	fibroblast activation	5/2001	11/18670	0.00373075	0.0239536	0.0176762	IL17RA/RGCC/MYB/IL17A/PDGFRB	5	1.34164
BP	GO:0098883	synapse pruning	5/2001	11/18670	0.00373075	0.0239536	0.0176762	ITGAM/DKK1/C3/EPHA4/CX3CL1	5	1.34164
BP	GO:1902563	regulation of neutrophil activation	5/2001	11/18670	0.00373075	0.0239536	0.0176762	PTAFR/ITGAM/ITGB2/FCGR2B/CD300A	5	2.23607
BP	GO:0001570	vasculogenesis	17/2001	79/18670	0.00374078	0.0239666	0.0176858	CAV1/QKI/TGFBR2/EMP2/ENG/ZFP36L1/FOXF1/TGFB1/APLNR/ITGB8/KDR/HEG1/CEACAM1/PDGFRB/SOX17/GJC1/ACKR3	17	3.15296
BP	GO:0003151	outflow tract morphogenesis	17/2001	79/18670	0.00374078	0.0239666	0.0176858	WNT5A/TWIST1/ROBO1/BMPR1A/TGFBR2/ENG/MEF2C/MSX2/PLXND1/NRP1/SEMA3C/FGFR2/GATA6/SOX17/RARB/TGFB2/SFRP2	17	2.18282
BP	GO:0042267	natural killer cell mediated cytotoxicity	14/2001	60/18670	0.00378837	0.0242456	0.0178916	LILRB1/SERPINB9/CORO1A/RASGRP1/SLAMF6/SLAMF7/VAV1/HAVCR2/CEACAM1/PTPN6/GZMB/RAB27A/IL18RAP/LYST	14	2.67261
BP	GO:1904062	regulation of cation transmembrane transport	53/2001	342/18670	0.00380661	0.0243363	0.0179586	TWIST1/RGS2/PDE4B/CEMIP/MMP9/FYN/CAV1/PKD2/DYSF/CCL2/CACNA2D1/GPER1/HECW2/GPD1L/HOMER1/CORO1A/ATP2B4/PPARGC1A/CCR2/WNK1/FXYD5/PLCG2/AKAP9/ANO6/RGS4/MEF2C/DLG1/NEDD4L/G6PD/TGFB1/APLNR/FLNA/P2RY6/EPHB2/MYO5A/KCNAB2/KCNQ1/PIK3CG/TSPAN13/THY1/PTPN6/TESC/UBQLN1/DLG4/SHANK3/CAMK2D/RAMP3/GEM/GNB5/SLC31A2/PRNP/PTPN3/CX3CL1	53	3.98346
BP	GO:0002720	positive regulation of cytokine production involved in immune response	13/2001	54/18670	0.00389027	0.0248181	0.0183141	IL6/FCER1G/WNT5A/LILRB1/TLR4/IL1B/NLRP3/NR4A3/IL1R1/FZD5/FFAR2/NOD2/SASH3	13	3.05085
BP	GO:1900047	negative regulation of hemostasis	13/2001	54/18670	0.00389027	0.0248181	0.0183141	TFPI/SERPINB2/FAP/ADTRP/PDGFRA/THBD/PLAU/SERPING1/ANXA5/PDGFB/CEACAM1/SERPINE1/KNG1	13	1.94145
BP	GO:0060324	face development	12/2001	48/18670	0.00391946	0.0249777	0.0184318	WNT5A/ARID5B/MMP2/COL1A1/PDGFRA/TGFB3/DKK1/TGFB1/GRHL2/CRISPLD2/LEF1/STRA6	12	2.88675
BP	GO:1901861	regulation of muscle tissue development	28/2001	155/18670	0.00396011	0.0252099	0.0186032	TWIST1/FGF2/RGS2/IGFBP5/BMPR1A/PRKAA1/HMGCR/TGFBR2/GJA1/MTM1/PPARGC1A/JARID2/DKK1/RGS4/MEF2C/G6PD/WNT2/CYP26B1/TGFB1/S100B/LOX/ERBB3/FGFR2/CENPF/LEF1/GATA6/SOX17/EPHB1	28	1.88982
BP	GO:0034637	cellular carbohydrate biosynthetic process	18/2001	86/18670	0.00397379	0.0252433	0.0186278	CSGALNACT1/PGM1/IMPA2/AKR1B1/GOT1/UGP2/PCK1/IRS2/B3GNT3/PPP1R3B/GYG1/CSGALNACT2/PPP1R3C/HAS1/GYG2/B3GNT9/B3GNT8/B3GNT6	18	-0.471405
BP	GO:0070542	response to fatty acid	18/2001	86/18670	0.00397379	0.0252433	0.0186278	PTAFR/PTGS2/TNC/PRKAA1/ACSL1/TLR2/PPARGC1A/FFAR2/GNG2/P2RY6/PTGFR/HMGCL/PID1/SCD/CPS1/ASS1/PTGER4/PTGDR	18	0.471405
BP	GO:0019724	B cell mediated immunity	37/2001	221/18670	0.00403818	0.025621	0.0189066	FCER1G/INPP5D/IL13RA2/UNG/BCL6/BATF/C1R/CR1/BTK/FCGR2B/C1S/IGLV6-57/TLR8/PTPRC/POU2F2/TGFB1/CD27/IL10/IGHM/SERPING1/IGLL5/C3/IGKC/SWAP70/CLU/IGLC1/CD40/PTPN6/IGHD/TRBC1/MAD2L2/IGHG1/CD70/IGHV1-69/IGLV1-44/FGL2/C1QBP	37	5.42517
BP	GO:0045017	glycerolipid biosynthetic process	41/2001	251/18670	0.00404181	0.025621	0.0189066	INPP5D/FGF2/FPR2/PLA2G4A/ACSL4/PIK3CD/ACSL1/STARD10/MTM1/GPD1L/FITM2/PLCG2/PIP4K2A/SLC44A4/PIP5K1B/PIK3CB/INPP4A/ACSL3/CWH43/FAR1/PCK1/MOGAT2/PIGU/PIK3CG/PIGZ/C3/PLCE1/SLC44A1/PCTP/PIK3R3/PDGFB/AGPAT5/OCRL/SLC44A3/PGAP3/ARF3/PIGO/ABHD3/PIKFYVE/PIK3C2G/CDS1	41	-1.40556
BP	GO:0030260	entry into host cell	25/2001	134/18670	0.00406364	0.0256507	0.0189285	CXCL8/LGALS1/CAV2/KRT6A/ICAM1/SELPLG/CAV1/ITGA5/FCN3/AXL/CR1/CLEC5A/FCN1/PTX3/SLAMF1/TNFRSF4/CD86/SNX3/UVRAG/CD80/CXCR4/IFITM2/ANPEP/CBL/TMPRSS2	25	4.6
BP	GO:0044409	entry into host	25/2001	134/18670	0.00406364	0.0256507	0.0189285	CXCL8/LGALS1/CAV2/KRT6A/ICAM1/SELPLG/CAV1/ITGA5/FCN3/AXL/CR1/CLEC5A/FCN1/PTX3/SLAMF1/TNFRSF4/CD86/SNX3/UVRAG/CD80/CXCR4/IFITM2/ANPEP/CBL/TMPRSS2	25	4.6
BP	GO:0051806	entry into cell of other organism involved in symbiotic interaction	25/2001	134/18670	0.00406364	0.0256507	0.0189285	CXCL8/LGALS1/CAV2/KRT6A/ICAM1/SELPLG/CAV1/ITGA5/FCN3/AXL/CR1/CLEC5A/FCN1/PTX3/SLAMF1/TNFRSF4/CD86/SNX3/UVRAG/CD80/CXCR4/IFITM2/ANPEP/CBL/TMPRSS2	25	4.6
BP	GO:0051828	entry into other organism involved in symbiotic interaction	25/2001	134/18670	0.00406364	0.0256507	0.0189285	CXCL8/LGALS1/CAV2/KRT6A/ICAM1/SELPLG/CAV1/ITGA5/FCN3/AXL/CR1/CLEC5A/FCN1/PTX3/SLAMF1/TNFRSF4/CD86/SNX3/UVRAG/CD80/CXCR4/IFITM2/ANPEP/CBL/TMPRSS2	25	4.6
BP	GO:0010543	regulation of platelet activation	9/2001	31/18670	0.00412677	0.025967	0.0191619	FCER1G/PLEK/TLR4/PDPN/PDGFRA/THBD/SELP/PDGFB/CEACAM1	9	2.33333
BP	GO:0035767	endothelial cell chemotaxis	9/2001	31/18670	0.00412677	0.025967	0.0191619	FGF2/PRKD2/NRP1/EGR3/KDR/P2RX4/SMOC2/CXCL13/RAB13	9	1.66667
BP	GO:2000406	positive regulation of T cell migration	9/2001	31/18670	0.00412677	0.025967	0.0191619	WNT5A/ADAM8/CCR2/WNK1/DOCK8/AIF1/CXCL13/ITGA4/ADAM17	9	3
BP	GO:0035282	segmentation	20/2001	100/18670	0.00429742	0.0269894	0.0199163	BASP1/WNT5A/BMPR1A/MAFB/NRARP/CDX2/AXIN2/MEOX1/MLLT3/DKK1/FZD5/FOXF1/NRP1/SEMA3C/MEOX2/ZEB2/LEF1/SFRP2/COBL/PRKDC	20	0.447214
BP	GO:1901214	regulation of neuron death	49/2001	313/18670	0.00429827	0.0269894	0.0199163	TNFRSF1B/CSF3/WNT5A/ITGAM/C5AR1/CEBPB/LRRK2/ADAM8/TLR4/FYN/TRIM2/MYB/CCL2/AXL/NR4A3/ITGB2/SERPINF1/FCGR2B/CORO1A/PPARGC1A/BTG2/HTRA2/TGFB3/DKK1/MEF2C/G6PD/NRP1/IL10/TFAP2A/ANGPT1/CD200/ARRB1/KMO/DHCR24/ERBB3/RAB29/TOX3/CLU/TYROBP/AIMP2/CBL/CHMP4B/DDIT4/MAP3K12/PRNP/TGFB2/EPHB1/CX3CL1/NUPR1	49	3.85714
BP	GO:0007259	JAK-STAT cascade	28/2001	156/18670	0.00434491	0.0272536	0.0201113	IL6/FYN/OSM/CAV1/HCLS1/SOCS3/AKR1B1/PKD2/CCL2/PECAM1/IFNAR2/IL10RA/JAK3/CCR2/STAP2/DAB1/PTPRC/IL24/IL10/STAT5A/PIGU/STAT2/STAT4/CD40/FGFR3/PTPN1/CD300A/CSF1R	28	4.15761
BP	GO:1901605	alpha-amino acid metabolic process	37/2001	222/18670	0.00435815	0.027308	0.0201515	SLC7A7/GFPT2/SERINC5/BCAT1/MTHFD2L/HIBCH/GOT1/APIP/ATP2B4/HAL/ACAT1/KYNU/CKB/GCAT/MCCC1/ALDH6A1/KMO/CRYM/PCBD1/IVD/ASL/EGLN1/HMGCL/TDO2/GSTZ1/ALDH7A1/GFPT1/SLC1A3/CPS1/ASS1/P4HA3/GLUL/CRTAP/GPT/AHCYL2/DLD/GGT1	37	-2.13719
BP	GO:0006470	protein dephosphorylation	50/2001	321/18670	0.00437196	0.0273659	0.0201942	CTDSPL/PTP4A3/LILRB2/DUSP14/MTM1/PPP1R14C/GNAI2/IGFBP3/PPP1R16B/PTPRM/PTPRC/DLG1/LMTK2/TGFB1/DUSP4/CTTNBP2NL/PPM1M/PPP1R14D/SMPD1/DLC1/PPM1B/PTPRK/PPP1R3B/PTPN14/PHACTR1/SWAP70/PTPN7/PTPN6/PHLPP1/PTPN22/PHACTR4/SHOC2/CDC14B/PPP2R5A/PDGFRB/PHLPP2/PTPN1/PPA2/SH3RF2/CDH5/PPP1R3C/NCKAP1L/CD300A/PPP1R15A/BOD1L1/DUSP16/PTPN3/PTPRE/PTPRD/PPP2R3A	50	1.13137
BP	GO:0090303	positive regulation of wound healing	14/2001	61/18670	0.0044419	0.0277746	0.0204958	PLEK/TLR4/CLEC7A/PDPN/TGFBR2/THBD/ANO6/ENPP4/CXCR4/SELP/ARFGEF1/SMOC2/SERPINE1/KANK1	14	1.60357
BP	GO:0032543	mitochondrial translation	25/2001	135/18670	0.0044918	0.028029	0.0206835	IARS2/MRPS36/LARS2/CHCHD1/MRPL41/MRPS35/MRRF/TSFM/MRPL10/MRPL15/COA3/MRPL11/MRPL37/MRPL27/MRPL43/MRPS18A/MRPL1/MRPL12/MRPS7/MRPS33/NSUN3/MRPS28/MRPS18C/MRPL23/C1QBP	25	-5
BP	GO:0033280	response to vitamin D	10/2001	37/18670	0.00450554	0.028029	0.0206835	PTGS2/SPP1/STC1/TNC/SNAI2/TGFB1/CYP27B1/ALPL/STC2/FES	10	3.16228
BP	GO:0043114	regulation of vascular permeability	10/2001	37/18670	0.00450554	0.028029	0.0206835	CXCR2/PDE3A/PTP4A3/TGFB1/ANGPT1/TEK/YES1/BDKRB2/CEACAM1/CDH5	10	1.26491
BP	GO:2000403	positive regulation of lymphocyte migration	10/2001	37/18670	0.00450554	0.028029	0.0206835	CCL4/WNT5A/ADAM8/CCR2/WNK1/DOCK8/AIF1/CXCL13/ITGA4/ADAM17	10	3.16228
BP	GO:0032606	type I interferon production	24/2001	128/18670	0.00450599	0.028029	0.0206835	LILRB1/TNFAIP3/TLR4/CD14/CYLD/TLR2/RIPK2/PLCG2/TLR8/RELB/RNF125/IFI16/IL10/PPM1B/RNF26/SIRPA/HAVCR2/PTPN22/POLR3K/IRAK1/XRCC6/MMP12/PRKDC/NFKB2	24	2.44949
BP	GO:0030194	positive regulation of blood coagulation	8/2001	26/18670	0.00456148	0.0282274	0.0208299	PLEK/TLR4/PDPN/THBD/ANO6/ENPP4/SELP/SERPINE1	8	2.12132
BP	GO:0030318	melanocyte differentiation	8/2001	26/18670	0.00456148	0.0282274	0.0208299	EDNRB/MEF2C/MYO5A/ZEB2/MITF/GNA11/RAB27A/KITLG	8	0.707107
BP	GO:0034114	regulation of heterotypic cell-cell adhesion	8/2001	26/18670	0.00456148	0.0282274	0.0208299	IL1RN/IL1B/CD44/WNK1/KLF4/IL10/THY1/MYADM	8	2.12132
BP	GO:0071624	positive regulation of granulocyte chemotaxis	8/2001	26/18670	0.00456148	0.0282274	0.0208299	CXCL8/C5AR1/CXCR2/DYSF/RAC2/C3AR1/NCKAP1L/C1QBP	8	2.12132
BP	GO:1900048	positive regulation of hemostasis	8/2001	26/18670	0.00456148	0.0282274	0.0208299	PLEK/TLR4/PDPN/THBD/ANO6/ENPP4/SELP/SERPINE1	8	2.12132
BP	GO:0003205	cardiac chamber development	30/2001	171/18670	0.00456874	0.0282431	0.0208415	WNT5A/LMO4/ROBO1/BMPR1A/TGFBR2/ENG/ID2/FOXF1/MEF2C/WNT2/MSX2/TGFB1/PLXND1/NRP1/GRHL2/TEK/DSP/SEMA3C/HEG1/PKP2/TPM1/FGFR2/OVOL2/STRA6/SALL1/GATA6/RARB/TGFB2/SFRP2/TMEM65	30	1.46059
BP	GO:0010876	lipid localization	60/2001	400/18670	0.00457896	0.0282771	0.0208666	IL6/MAP2K6/INHBA/SPP1/GM2A/IL1B/ATP8B1/CAV1/PLA2G4A/ACSL4/MYB/DYSF/OSBPL3/ACSL1/STARD10/FITM2/NMUR2/ATP11A/NFKBIA/AQP9/GRAMD1A/GRAMD1B/FFAR2/ACSL3/ABCD3/EHD1/ACVR1C/ALKBH7/IRS2/ABCA5/CPT2/FABP6/PLEKHA8P1/APOBR/BDKRB2/C3/ATP11B/ATP8B2/P2RX4/PCTP/CLU/PLIN2/CEACAM1/ARV1/LIMA1/GRAMD1C/OSBPL2/OSBPL8/VPS4B/STRA6/SQLE/ATP9A/APOL3/SLCO1B3/PSAP/SREBF2/ATP10B/PRELID2/CFTR/SLC27A2	60	0.258199
BP	GO:0010934	macrophage cytokine production	6/2001	16/18670	0.00465762	0.0286446	0.0211378	WNT5A/LILRB1/TLR4/TGFB3/TGFB1/TGFB2	6	2.44949
BP	GO:0019377	glycolipid catabolic process	6/2001	16/18670	0.00465762	0.0286446	0.0211378	GM2A/NEU4/GLA/NEU1/PSAP/NEU2	6	1.63299
BP	GO:0034315	regulation of Arp2/3 complex-mediated actin nucleation	6/2001	16/18670	0.00465762	0.0286446	0.0211378	GMFG/WASL/WAS/FCHSD2/GMFB/AP1AR	6	0
BP	GO:1903830	magnesium ion transmembrane transport	6/2001	16/18670	0.00465762	0.0286446	0.0211378	ZDHHC13/CNNM2/ZDHHC17/CNNM4/SLC41A1/NIPAL2	6	-0.816497
BP	GO:1904646	cellular response to amyloid-beta	11/2001	43/18670	0.00467627	0.0287227	0.0211954	TLR4/FPR2/FYN/ICAM1/CASP4/CACNA2D1/FCGR2B/ITGA4/PRNP/EPHA4/VCAM1	11	2.7136
BP	GO:0051607	defense response to virus	39/2001	238/18670	0.00469374	0.0287227	0.0211954	AIM2/IL6/LILRB1/MX2/SLFN11/TNFAIP3/TSPAN6/SERINC5/IL1B/FCN3/NLRP3/BST2/IFNAR2/HTRA1/IL33/TLR8/OAS2/RNF125/PTPRC/IFI16/FLNA/MX1/IL12RB1/SEC14L1/IFITM2/PPM1B/RNF26/STAT2/PRF1/CD40/APOBEC3G/PML/DDIT4/POLR3K/MMP12/LYST/IFI44L/FGL2/C1QBP	39	4.0032
BP	GO:0002534	cytokine production involved in inflammatory response	12/2001	49/18670	0.00469432	0.0287227	0.0211954	IL17RA/TLR4/CLEC7A/GBP5/C5orf30/GPSM3/ADCY7/IL1R2/SEH1L/SIRPA/IL17A/NOD2	12	2.3094
BP	GO:0010712	regulation of collagen metabolic process	12/2001	49/18670	0.00469432	0.0287227	0.0211954	IL6/VIM/RGCC/FAP/MYB/LARP6/GOT1/ENG/TGFB3/TGFB1/PDGFRB/IHH	12	1.73205
BP	GO:0048546	digestive tract morphogenesis	12/2001	49/18670	0.00469432	0.0287227	0.0211954	WNT5A/PDGFRA/ID2/FOXF1/HLX/FGFR2/OVOL2/TCF7/STRA6/IHH/SOX17/SFRP2	12	1.1547
BP	GO:0071498	cellular response to fluid shear stress	7/2001	21/18670	0.00481232	0.0293846	0.0216839	PTGS2/TFPI2/PKD2/MEF2C/KLF4/ASS1/SREBF2	7	0.377964
BP	GO:0090280	positive regulation of calcium ion import	7/2001	21/18670	0.00481232	0.0293846	0.0216839	STC1/CCL2/TRPV2/ATP2C2/PDGFB/PDGFRB/RAMP3	7	1.88982
BP	GO:0008064	regulation of actin polymerization or depolymerization	31/2001	179/18670	0.00485549	0.029618	0.0218561	CSF3/PLEK/GMFG/ICAM1/HCLS1/COTL1/HCK/PREX1/PPP1R9A/WASL/CORO1A/DLG1/KANK3/DBN1/TMOD3/WAS/ARF6/FCHSD2/GMFB/ARFGEF1/SWAP70/AP1AR/EPS8/MYADM/LIMA1/ARPIN/LMOD1/VIL1/NCKAP1L/KANK1/EVL	31	0.898027
BP	GO:0051961	negative regulation of nervous system development	49/2001	315/18670	0.00487096	0.0296821	0.0219034	IL6/WNT5A/SPP1/LGALS1/LRRK2/IL1B/BMPR1A/ITM2C/VIM/ASAP1/MAP4K4/DENND5A/PMP22/GPR161/EDNRB/LRP4/ARHGEF2/TLR2/CD38/COL3A1/DAB1/DKK1/ID2/TGFB1/NRP1/NTN1/PRKACB/EPHB2/ARF6/SEMA3C/RAB29/THY1/SEMA4A/HOOK3/CRMP1/ZHX2/PLK2/KLK8/TRPC6/SEMA4D/NR2F1/SEMA4C/KANK1/EPHA4/LPAR1/GORASP1/CX3CL1/TMEM98/DPYSL3	49	3.57143
BP	GO:0045806	negative regulation of endocytosis	15/2001	68/18670	0.00490326	0.0298486	0.0220262	LILRB1/PROM2/CAV1/DYSF/FCGR2B/TLR2/SNX3/TGFB1/ARF6/MCTP1/SIRPA/PACSIN2/DLG4/CD300A/ANKRD13D	15	2.32379
BP	GO:0001654	eye development	55/2001	362/18670	0.004939	0.0300356	0.0221642	WNT5A/LAMB2/INHBA/TWIST1/COL4A1/ACVRL1/VIM/COL8A1/TGFBR2/GJA1/FBN1/PDGFRA/SERPINF1/COL5A2/TSPAN12/ATP2B4/MEIS2/PTPRM/FZD5/NDP/DLG1/KLF4/WNT2/TGFB1/HDAC1/NRP1/NINJ1/SH3PXD2B/GRHL2/TFAP2A/EPHB2/COL5A1/SLC39A5/SDK1/BCAR3/THY1/MAB21L2/CDKN1C/RHOJ/ZEB2/ZHX2/PHACTR4/LAMA1/PDGFRB/MITF/MFAP2/STRA6/ACTL6A/FBN2/IHH/RARB/EFEMP1/GPD2/TGFB2/EPHB1	55	3.371
BP	GO:0008154	actin polymerization or depolymerization	35/2001	209/18670	0.00504327	0.0306385	0.0226092	CSF3/PLEK/GMFG/ICAM1/HCLS1/COTL1/GAS7/HCK/PREX1/PPP1R9A/WASL/CORO1A/WIPF1/DLG1/KANK3/DBN1/TMOD3/WAS/ARF6/FCHSD2/AIF1/GMFB/ARFGEF1/SWAP70/AP1AR/EPS8/MYADM/LIMA1/ARPIN/LMOD1/VIL1/NCKAP1L/KANK1/COBL/EVL	35	1.18322
BP	GO:0050680	negative regulation of epithelial cell proliferation	29/2001	165/18670	0.00509945	0.0309484	0.0228378	WNT5A/ROBO1/CAV2/MCC/ACVRL1/CAV1/RGCC/CCL2/FLT1/GJA1/CD109/SERPINF1/SPARC/PTPRM/SNAI2/MEF2C/DLG1/RUNX3/TGFB1/EAF2/IFT74/PTPRK/CDKN1C/FGFR2/CEACAM1/TGFB2/SFRP2/SLURP1/NUPR1	29	2.41404
BP	GO:0043506	regulation of JUN kinase activity	18/2001	88/18670	0.00512606	0.0310783	0.0229337	WNT5A/AIDA/MAP4K5/RIPK2/MDFIC/FZD10/DKK1/FZD5/ERN1/ZEB2/FGD2/PTPN22/PTPN1/MLKL/PKN1/MAP3K12/SFRP2/EPHA4	18	2.35702
BP	GO:0002260	lymphocyte homeostasis	14/2001	62/18670	0.00518374	0.0313645	0.0231449	ADA/TNFAIP3/DOCK11/JAK3/CORO1A/TNFSF13B/MEF2C/TGFB1/SIT1/TNFRSF17/NCKAP1L/SH2B2/PKN1/TSC22D3	14	3.74166
BP	GO:0002753	cytoplasmic pattern recognition receptor signaling pathway	14/2001	62/18670	0.00518374	0.0313645	0.0231449	IRAK2/MAP2K6/TNFAIP3/TSPAN6/TLR4/CYLD/NFKBIA/RIPK2/RNF125/SEC14L1/PTPN22/NOD2/IRAK1/C1QBP	14	1.60357
BP	GO:0033006	regulation of mast cell activation involved in immune response	9/2001	32/18670	0.00520486	0.0313971	0.0231689	FCER1G/FGR/IL13RA2/ENPP3/RAC2/FOXF1/SNX4/CD300A/FES	9	1.66667
BP	GO:0045589	regulation of regulatory T cell differentiation	9/2001	32/18670	0.00520486	0.0313971	0.0231689	BCL6/CR1/LILRB2/DROSHA/TGFB1/LILRB4/NFATC2/CTLA4/BTN2A2	9	2.33333
BP	GO:1904467	regulation of tumor necrosis factor secretion	9/2001	32/18670	0.00520486	0.0313971	0.0231689	LILRA2/WNT5A/LRRK2/MMP8/LILRA5/FZD5/HAVCR2/ORM1/CX3CL1	9	2.33333
BP	GO:0050852	T cell receptor signaling pathway	34/2001	202/18670	0.00521687	0.0314378	0.023199	ADA/THEMIS2/INPP5D/PDE4B/FYN/LCP2/PIK3CD/CYLD/BTK/RIPK2/WNK1/PLCG2/PRKD2/PTPRC/PIK3CB/HHLA2/PAWR/LILRB4/WAS/RAB29/THY1/CEACAM1/PTPN6/TRBC1/PTPN22/RFTN1/CTLA4/EIF2B1/TRAC/CD300A/PRNP/CD3D/HLA-DPA1/BTN2A2	34	4.11597
BP	GO:0032482	Rab protein signal transduction	16/2001	75/18670	0.00527816	0.0317161	0.0234044	RAB8B/RAB15/RAB5B/RAB31/RAB30/RAB40C/RAB29/RAB32/RAB24/RAB3A/RAB39B/RAB25/RAB13/RAB27A/RAB40B/RAB9A	16	0
BP	GO:0046173	polyol biosynthetic process	16/2001	75/18670	0.00527816	0.0317161	0.0234044	PTAFR/PLEK/FGF2/IMPA2/AKR1B1/GPER1/GOT1/SPHK1/PLCG2/PLCB4/P2RY6/PPIP5K2/PCK1/CYP27B1/PCBD1/PLCE1	16	0
BP	GO:0030832	regulation of actin filament length	31/2001	180/18670	0.00527896	0.0317161	0.0234044	CSF3/PLEK/GMFG/ICAM1/HCLS1/COTL1/HCK/PREX1/PPP1R9A/WASL/CORO1A/DLG1/KANK3/DBN1/TMOD3/WAS/ARF6/FCHSD2/GMFB/ARFGEF1/SWAP70/AP1AR/EPS8/MYADM/LIMA1/ARPIN/LMOD1/VIL1/NCKAP1L/KANK1/EVL	31	0.898027
BP	GO:0007163	establishment or maintenance of cell polarity	35/2001	210/18670	0.00544434	0.032677	0.0241134	CCL4/RHOQ/MSN/RHOH/WNT5A/CDX2/ARHGEF2/DOCK8/JAM3/FOXF1/DLG1/CYP26B1/DOCK7/LLGL2/AMOTL2/TEK/ALPK2/ARF6/DST/ARFGEF1/RHOJ/MPP5/LAMA1/MPP7/CDH5/PARVG/MAP1B/NCKAP1L/PARVB/KANK1/EPHB1/RNF41/CLIC4/MAD2L1/PDCD6IP	35	1.52128
BP	GO:0045665	negative regulation of neuron differentiation	37/2001	225/18670	0.00545013	0.0326789	0.0241149	WNT5A/SPP1/LGALS1/LRRK2/ITM2C/VIM/ASAP1/MAP4K4/DENND5A/PMP22/EDNRB/LRP4/CD38/DAB1/DKK1/ID2/NRP1/NTN1/EPHB2/ARF6/SEMA3C/RAB29/THY1/SEMA4A/CRMP1/ZHX2/PLK2/KLK8/TRPC6/SEMA4D/NR2F1/SEMA4C/KANK1/EPHA4/LPAR1/GORASP1/DPYSL3	37	3.12358
BP	GO:0002707	negative regulation of lymphocyte mediated immunity	10/2001	38/18670	0.00553834	0.0331083	0.0244317	LILRB1/IL7R/SERPINB9/BCL6/CR1/FCGR2B/PTPRC/HAVCR2/CEACAM1/PTPN6	10	2.52982
BP	GO:0009225	nucleotide-sugar metabolic process	10/2001	38/18670	0.00553834	0.0331083	0.0244317	CSGALNACT1/GFPT2/NANS/UGP2/FUT8/PARG/GNE/GFPT1/UAP1/SLC35A3	10	-1.26491
BP	GO:0071604	transforming growth factor beta production	10/2001	38/18670	0.00553834	0.0331083	0.0244317	PTGS2/MYB/LUM/CD200/ITGB8/TYROBP/LTBP3/GATA6/TGFB2/CX3CL1	10	1.89737
BP	GO:0097696	STAT cascade	29/2001	166/18670	0.00556236	0.0332187	0.0245132	IL6/IL7R/FYN/OSM/CAV1/HCLS1/SOCS3/AKR1B1/PKD2/CCL2/PECAM1/IFNAR2/IL10RA/JAK3/CCR2/STAP2/DAB1/PTPRC/IL24/IL10/STAT5A/PIGU/STAT2/STAT4/CD40/FGFR3/PTPN1/CD300A/CSF1R	29	4.27099
BP	GO:0003197	endocardial cushion development	11/2001	44/18670	0.00564316	0.0335302	0.024743	TWIST1/ROBO1/BMPR1A/ACVRL1/TGFBR2/ENG/SNAI2/FOXF1/MSX2/ERBB3/TGFB2	11	1.50756
BP	GO:0006195	purine nucleotide catabolic process	11/2001	44/18670	0.00564316	0.0335302	0.024743	ADA/PDE8A/PDE10A/PDE4B/ACAT1/HDDC3/AMPD3/PDE7A/NUDT15/GPX1/NUDT3	11	0.904534
BP	GO:0032965	regulation of collagen biosynthetic process	11/2001	44/18670	0.00564316	0.0335302	0.024743	IL6/VIM/RGCC/MYB/LARP6/GOT1/ENG/TGFB3/TGFB1/PDGFRB/IHH	11	1.50756
BP	GO:0016042	lipid catabolic process	51/2001	333/18670	0.00564812	0.0335302	0.024743	HADH/SPP1/TWIST1/GM2A/IL1B/ACAT2/PRKAA1/PLA2G4A/ADTRP/HIBCH/SPHK1/PLCG2/ACAT1/ECI2/PLCB4/CYP26B1/ECHDC1/ABCD3/ECI1/NEU4/PEX13/PCK1/IRS2/SMPD1/CYP27B1/MGST2/CPT2/GLA/FABP6/PIK3CG/IVD/PLCE1/NUDT19/ABHD6/NAAA/PHYH/HSD17B4/PLA2G4C/HADHB/CES3/CPS1/ACAA2/NAPEPLD/NEU1/ABHD3/PSAP/ETFA/ENPP2/PCCB/NEU2/SLC27A2	51	-2.10042
BP	GO:0070227	lymphocyte apoptotic process	15/2001	69/18670	0.00565847	0.0335302	0.024743	ADA/WNT5A/IL7R/ADAM8/BCL6/BTK/JAK3/DOCK8/CD27/IL10/IRS2/AURKB/PKN1/GIMAP8/TSC22D3	15	2.84019
BP	GO:0071300	cellular response to retinoic acid	15/2001	69/18670	0.00565847	0.0335302	0.024743	WNT5A/TNC/COL1A1/MYB/SERPINF1/HTRA2/FZD10/KLF4/WNT2/CYP26B1/PCK1/YES1/FGFR2/TESC/RARB	15	1.29099
BP	GO:0086003	cardiac muscle cell contraction	15/2001	69/18670	0.00565847	0.0335302	0.024743	PDE4B/STC1/CAV1/GJA1/CACNA2D1/GPD1L/DLG1/NEDD4L/FLNA/DSP/KCNQ1/PKP2/KCND3/CAMK2D/GJC1	15	-0.258199
BP	GO:0016064	immunoglobulin mediated immune response	36/2001	218/18670	0.00565934	0.0335302	0.024743	FCER1G/INPP5D/IL13RA2/UNG/BCL6/BATF/C1R/CR1/BTK/FCGR2B/C1S/IGLV6-57/TLR8/PTPRC/POU2F2/TGFB1/CD27/IL10/IGHM/SERPING1/IGLL5/C3/IGKC/SWAP70/CLU/IGLC1/CD40/PTPN6/IGHD/TRBC1/MAD2L2/IGHG1/IGHV1-69/IGLV1-44/FGL2/C1QBP	36	5.33333
BP	GO:0016049	cell growth	70/2001	484/18670	0.00569965	0.0337356	0.0248946	S100A8/WNT5A/LAMB2/INHBA/SPP1/RGS2/IGFBP5/ACVRL1/BCL6/TGFBR2/GJA1/BST2/S100A9/CD38/RERG/SPHK1/IGFBP3/RGS4/OLFM1/SLC44A4/TRPV2/NEDD4L/G6PD/TGFB1/NRP1/EAF2/DPYSL2/NRCAM/NET1/DBN1/NTN1/CXCR4/CYP27B1/CCDC85B/PHB/IGFBP7/SEMA3C/NDUFS3/PLCE1/SEMA4A/CYFIP2/CEACAM1/ZEB2/SLC25A33/CXCL16/MAD2L2/SIPA1/MMP14/LEF1/PLXNA1/PML/CAMK2D/ITGA4/DCUN1D3/ACVR1B/MAP1B/SEMA4D/SEMA4C/SOX17/ADAM17/JADE1/TGFB2/SFRP2/DACT3/M…	70	4.78091
BP	GO:0007409	axonogenesis	68/2001	468/18670	0.00572188	0.0338337	0.024967	WNT5A/LAMB2/SPP1/CHN1/GRB7/ROBO1/AFG3L2/FYN/SHC3/PIK3CD/NEO1/NR4A3/LRP4/ATOH1/RAC2/DAB1/PTPRM/PDLIM7/GRB10/OLFM1/TRPV2/PIK3CB/ATL1/DOCK7/PLXND1/NRP1/DPYSL2/NRCAM/DBN1/NTN1/ROBO4/XK/PLXNC1/EPHB2/IRS2/CXCR4/S100B/RPS6KA5/SEMA3C/MYCBP2/THY1/FGFR2/SEMA4A/CYFIP2/ZEB2/CRMP1/UCHL1/LAMA1/RAB3A/PLXNA1/SHANK3/ITGA4/BOC/MAP1B/SEMA4D/GAB1/SEMA4C/SIAH1/EPHA4/EMB/FBXO45/MACF1/EPHB1/COBL/KLF7/EVL/ZSWIM5/CSF1R	68	3.15296
BP	GO:0061053	somite development	18/2001	89/18670	0.00579725	0.0340679	0.0251398	WNT5A/BMPR1A/NRARP/CDX2/AXIN2/MEOX1/DKK1/FOXF1/SEMA3C/MEOX2/ZEB2/LEF1/IHH/SFRP2/COBL/LOXL3/PRKDC/PPP2R3A	18	0
BP	GO:0097306	cellular response to alcohol	18/2001	89/18670	0.00579725	0.0340679	0.0251398	INHBA/TNC/PRKAA1/AHR/TP53INP1/ADCY7/GRAMD1A/KLF4/GRAMD1B/GNG2/P2RY6/PTGFR/HMGCS1/GRAMD1C/PTGER4/CYBB/PTGDR/CFTR	18	0.942809
BP	GO:0006694	steroid biosynthetic process	33/2001	196/18670	0.00583235	0.0340679	0.0251398	ELOVL6/IL1B/ACAT2/PRKAA1/AKR1B1/HMGCR/EBP/OSBPL3/PPARGC1A/SNAI2/ERLIN1/G6PD/HSD11B1/DKK3/HSD11B2/CYP27B1/DHCR24/IGFBP7/HMGCS1/TFCP2L1/FDFT1/SCD/FDPS/ARV1/HSD17B4/OSBPL2/DHCR7/SQLE/ACAA2/SREBF2/LBR/CFTR/SLC27A2	33	-2.61116
BP	GO:0002468	dendritic cell antigen processing and presentation	5/2001	12/18670	0.0058355	0.0340679	0.0251398	FCGR2B/SLC11A1/CLEC4A/NOD2/FGL2	5	2.23607
BP	GO:0030208	dermatan sulfate biosynthetic process	5/2001	12/18670	0.0058355	0.0340679	0.0251398	DCN/DSE/VCAN/BGN/DSEL	5	2.23607
BP	GO:0045579	positive regulation of B cell differentiation	5/2001	12/18670	0.0058355	0.0340679	0.0251398	INPP5D/BTK/CD27/MMP14/NCKAP1L	5	2.23607
BP	GO:0048642	negative regulation of skeletal muscle tissue development	5/2001	12/18670	0.0058355	0.0340679	0.0251398	TWIST1/DKK1/TGFB1/S100B/EPHB1	5	2.23607
BP	GO:0051549	positive regulation of keratinocyte migration	5/2001	12/18670	0.0058355	0.0340679	0.0251398	MMP9/MAP4K4/EPB41L4B/ARF6/IQSEC1	5	0.447214
BP	GO:0060670	branching involved in labyrinthine layer morphogenesis	5/2001	12/18670	0.0058355	0.0340679	0.0251398	SOCS3/FZD5/IL10/GRHL2/FGFR2	5	-0.447214
BP	GO:0060900	embryonic camera-type eye formation	5/2001	12/18670	0.0058355	0.0340679	0.0251398	WNT5A/TWIST1/TFAP2A/PHACTR4/STRA6	5	1.34164
BP	GO:0070586	cell-cell adhesion involved in gastrulation	5/2001	12/18670	0.0058355	0.0340679	0.0251398	IL1RN/WNK1/KLF4/IL10/MYADM	5	1.34164
BP	GO:0072393	microtubule anchoring at microtubule organizing center	5/2001	12/18670	0.0058355	0.0340679	0.0251398	BICD2/CCDC68/HOOK3/BICD1/CEP19	5	1.34164
BP	GO:1902950	regulation of dendritic spine maintenance	5/2001	12/18670	0.0058355	0.0340679	0.0251398	FYN/HOMER1/FCGR2B/ABHD17B/PRNP	5	1.34164
BP	GO:0050820	positive regulation of coagulation	8/2001	27/18670	0.00588302	0.0343119	0.0253199	PLEK/TLR4/PDPN/THBD/ANO6/ENPP4/SELP/SERPINE1	8	2.12132
BP	GO:0050768	negative regulation of neurogenesis	46/2001	295/18670	0.00595254	0.0346816	0.0255927	IL6/WNT5A/SPP1/LGALS1/LRRK2/IL1B/BMPR1A/ITM2C/VIM/ASAP1/MAP4K4/DENND5A/PMP22/EDNRB/LRP4/ARHGEF2/CD38/COL3A1/DAB1/DKK1/ID2/TGFB1/NRP1/NTN1/EPHB2/ARF6/SEMA3C/RAB29/THY1/SEMA4A/HOOK3/CRMP1/ZHX2/PLK2/KLK8/TRPC6/SEMA4D/NR2F1/SEMA4C/KANK1/EPHA4/LPAR1/GORASP1/CX3CL1/TMEM98/DPYSL3	46	3.53861
BP	GO:0033108	mitochondrial respiratory chain complex assembly	19/2001	96/18670	0.00595801	0.0346816	0.0255927	NDUFV1/NDUFA6/NDUFA9/NUBPL/TTC19/NDUFA5/NDUFA10/NDUFS3/NDUFS7/TIMM21/SLC25A33/NDUFAF5/NDUFS2/NDUFS6/COA3/NDUFS4/NDUFB10/NDUFC1/TFAM	19	-4.3589
BP	GO:0051604	protein maturation	59/2001	397/18670	0.00597785	0.0347633	0.025653	C5AR1/SRGN/GAS1/LRRK2/ADAM8/CFP/CTSH/AFG3L2/IL1B/LDLRAD3/C1R/CR1/PLAU/NAA35/C1S/KLK6/RIPK2/HTRA2/CST7/IGLV6-57/CARD8/IFI16/AEBP1/ADAMTS2/IL1R2/PRKACB/C3AR1/SERPING1/PHB/DHCR24/MIPEP/C3/IGKC/CLU/DYNC2H1/IGLC1/CYFIP2/BAG2/CASP1/MME/TESC/UQCRC2/MMP14/IGHG1/SERPINE1/CIDEB/ADAMTS3/TMPRSS2/A2M/IHH/IGHV1-69/PRNP/CFH/CPM/CISD3/IGLV1-44/TMEM98/GGT1/C1QBP	59	3.77548
BP	GO:1902106	negative regulation of leukocyte differentiation	20/2001	103/18670	0.00606382	0.035229	0.0259967	LILRB1/INHBA/INPP5D/LILRB3/TLR4/BCL6/MAFB/NRARP/FBN1/FCGR2B/JAK3/ID2/RUNX3/LILRB4/HLX/CEACAM1/CTLA4/IHH/LOXL3/FGL2	20	2.68328
BP	GO:0006650	glycerophospholipid metabolic process	49/2001	319/18670	0.00621351	0.0360619	0.0266112	PLEK/INPP5D/FGF2/SERINC5/FPR2/IMPA2/MBOAT1/SOCS3/PLA2G4A/PIK3CD/FAM126A/STARD10/MTM1/GPD1L/PLCG2/PIP4K2A/SLC44A4/PIP5K1B/PIK3CB/INPP4A/ACSL3/CWH43/FAR1/PIGU/PIK3CG/PIGZ/SLC44A1/PCTP/ABHD6/PIK3R3/PDGFB/AGPAT5/OCRL/SLC44A3/PGAP3/PLA2G4C/HADHB/PDGFRB/OSBPL8/ARF3/NAPEPLD/PIGO/ABHD3/PIKFYVE/ENPP2/DBI/PIK3C2G/CSF1R/CDS1	49	-1
BP	GO:0030041	actin filament polymerization	31/2001	182/18670	0.00621922	0.0360619	0.0266112	CSF3/GMFG/ICAM1/HCLS1/COTL1/GAS7/HCK/PREX1/PPP1R9A/WASL/CORO1A/DLG1/KANK3/DBN1/TMOD3/WAS/ARF6/FCHSD2/AIF1/GMFB/ARFGEF1/AP1AR/EPS8/MYADM/ARPIN/LMOD1/VIL1/NCKAP1L/KANK1/COBL/EVL	31	0.898027
BP	GO:0010256	endomembrane system organization	64/2001	438/18670	0.00634457	0.0367058	0.0270864	NOX1/SRGN/LRRK2/CAV2/HOOK1/ATP8B1/CAV1/DYSF/ASAP1/FNBP1L/TMEM33/GPER1/RAB5B/WASL/PRKCB/FHDC1/AKAP9/ARHGAP21/ANO6/PTPRC/COG3/ANXA6/STX2/ATL1/SNX3/RAB30/ARFGEF2/CXCR4/SGIP1/HOOK2/RNF26/SPAG4/COL5A1/ATP8B2/RAB29/SNX10/ARFGEF1/CLU/DYNC2H1/HOOK3/COG2/MPP5/CHMP6/ARV1/CHMP1A/PACSIN2/EHD2/RAB3A/SYNGR2/OSBPL2/CAMSAP2/VPS4B/GOLPH3L/CHMP4B/REEP4/PLSCR4/TGFB2/SYNE1/PSAP/RAB27A/LYST/GORASP1/TMEM43/PDCD6IP	64	-0.25
BP	GO:0001755	neural crest cell migration	13/2001	57/18670	0.00634868	0.0367058	0.0270864	TWIST1/EDNRB/ANXA6/NRP1/SEMA3C/SEMA4A/OVOL2/ZEB2/LAMA5/PHACTR4/SEMA4D/SEMA4C/KITLG	13	1.38675
BP	GO:0071398	cellular response to fatty acid	13/2001	57/18670	0.00634868	0.0367058	0.0270864	PTAFR/TNC/PRKAA1/PPARGC1A/FFAR2/GNG2/P2RY6/PTGFR/PID1/CPS1/ASS1/PTGER4/PTGDR	13	0.27735
BP	GO:0006925	inflammatory cell apoptotic process	7/2001	22/18670	0.00641477	0.0368388	0.0271845	IL6/CXCR2/PIK3CD/CTSL/MEF2C/PIK3CB/NOD2	7	1.88982
BP	GO:0032928	regulation of superoxide anion generation	7/2001	22/18670	0.00641477	0.0368388	0.0271845	ITGAM/FPR2/CLEC7A/ITGB2/GNAI2/TGFB1/TYROBP	7	2.64575
BP	GO:0035584	calcium-mediated signaling using intracellular calcium source	7/2001	22/18670	0.00641477	0.0368388	0.0271845	PTPRC/PTGFR/KDR/SELP/PRNP/VCAM1/TRPM2	7	2.64575
BP	GO:0045624	positive regulation of T-helper cell differentiation	7/2001	22/18670	0.00641477	0.0368388	0.0271845	NLRP3/MYB/RIPK2/CD86/CD80/IL12RB1/HLX	7	1.88982
BP	GO:0048305	immunoglobulin secretion	7/2001	22/18670	0.00641477	0.0368388	0.0271845	IL6/IL33/TNFSF13B/TNFRSF4/POU2F2/LAX1/CD40	7	2.64575
BP	GO:0050765	negative regulation of phagocytosis	7/2001	22/18670	0.00641477	0.0368388	0.0271845	DYSF/FCGR2B/TLR2/SNX3/TGFB1/SIRPA/CD300A	7	2.64575
BP	GO:0071379	cellular response to prostaglandin stimulus	7/2001	22/18670	0.00641477	0.0368388	0.0271845	TNC/PRKAA1/GNG2/P2RY6/PTGFR/PTGER4/PTGDR	7	0.377964
BP	GO:0010464	regulation of mesenchymal cell proliferation	9/2001	33/18670	0.00648869	0.0371563	0.0274188	WNT5A/BMPR1A/PRRX1/TGFBR2/FOXF1/WNT2/IRS2/FGFR2/IHH	9	0.333333
BP	GO:0030851	granulocyte differentiation	9/2001	33/18670	0.00648869	0.0371563	0.0274188	CSF3/INPP5D/EVI2B/HCLS1/DHRS7B/CEACAM1/TESC/LEF1/LBR	9	1
BP	GO:0070232	regulation of T cell apoptotic process	9/2001	33/18670	0.00648869	0.0371563	0.0274188	ADA/WNT5A/IL7R/ADAM8/JAK3/DOCK8/CD27/GIMAP8/TSC22D3	9	3
BP	GO:0001756	somitogenesis	15/2001	70/18670	0.00650476	0.0372127	0.0274605	WNT5A/BMPR1A/NRARP/CDX2/AXIN2/MEOX1/DKK1/FOXF1/SEMA3C/MEOX2/ZEB2/LEF1/SFRP2/COBL/PRKDC	15	0.258199
BP	GO:0010715	regulation of extracellular matrix disassembly	6/2001	17/18670	0.00655341	0.0373482	0.0275605	IL6/FAP/PDPN/DDR2/TGFB1/ETS1	6	2.44949
BP	GO:0015693	magnesium ion transport	6/2001	17/18670	0.00655341	0.0373482	0.0275605	ZDHHC13/CNNM2/ZDHHC17/CNNM4/SLC41A1/NIPAL2	6	-0.816497
BP	GO:0035313	wound healing, spreading of epidermal cells	6/2001	17/18670	0.00655341	0.0373482	0.0275605	ACVRL1/ITGA5/MSX2/COL5A1/ADAM17/MMP12	6	1.63299
BP	GO:0072673	lamellipodium morphogenesis	6/2001	17/18670	0.00655341	0.0373482	0.0275605	CD44/PDPN/ARPIN/VIL1/KANK1/ENPP2	6	0
BP	GO:0002433	immune response-regulating cell surface receptor signaling pathway involved in phagocytosis	25/2001	139/18670	0.00659951	0.0374493	0.0276351	FGR/FCGR2A/FYN/HCK/VAV3/WASL/MYO1G/FCGR2B/PLCG2/IGLV6-57/WIPF1/PTPRC/PIK3CB/WAS/VAV1/YES1/IGKC/IGLC1/CYFIP2/IGHG1/ELMO1/NCKAP1L/IGHV1-69/IGLV1-44/VAV2	25	3.4
BP	GO:0035304	regulation of protein dephosphorylation	25/2001	139/18670	0.00659951	0.0374493	0.0276351	LILRB2/PPP1R14C/GNAI2/IGFBP3/PPP1R16B/PTPRC/LMTK2/TGFB1/PPP1R14D/SMPD1/DLC1/PPP1R3B/PHACTR1/SWAP70/PHACTR4/SHOC2/PPP2R5A/PDGFRB/SH3RF2/CDH5/NCKAP1L/CD300A/PPP1R15A/BOD1L1/PPP2R3A	25	1.4
BP	GO:0038096	Fc-gamma receptor signaling pathway involved in phagocytosis	25/2001	139/18670	0.00659951	0.0374493	0.0276351	FGR/FCGR2A/FYN/HCK/VAV3/WASL/MYO1G/FCGR2B/PLCG2/IGLV6-57/WIPF1/PTPRC/PIK3CB/WAS/VAV1/YES1/IGKC/IGLC1/CYFIP2/IGHG1/ELMO1/NCKAP1L/IGHV1-69/IGLV1-44/VAV2	25	3.4
BP	GO:0002712	regulation of B cell mediated immunity	12/2001	51/18670	0.0066087	0.0374493	0.0276351	FCER1G/BCL6/CR1/BTK/FCGR2B/PTPRC/TGFB1/IL10/C3/CD40/PTPN6/MAD2L2	12	3.4641
BP	GO:0002889	regulation of immunoglobulin mediated immune response	12/2001	51/18670	0.0066087	0.0374493	0.0276351	FCER1G/BCL6/CR1/BTK/FCGR2B/PTPRC/TGFB1/IL10/C3/CD40/PTPN6/MAD2L2	12	3.4641
BP	GO:0045599	negative regulation of fat cell differentiation	12/2001	51/18670	0.0066087	0.0374493	0.0276351	IL6/WNT5A/SORT1/GPER1/TRIB2/ZADH2/WWTR1/MSX2/TGFB1/CCDC85B/RORA/TGFB1I1	12	1.73205
BP	GO:0045995	regulation of embryonic development	24/2001	132/18670	0.00669337	0.0378932	0.0279627	IL1RN/WNT5A/BMPR1A/STK4/NRARP/CDX2/GPR161/COL5A2/WNK1/DKK1/LAMA4/KLF4/WNT2/RPS6KA6/IL10/PRKACB/COL5A1/MYADM/LAMA5/RACGAP1/LAMA1/FOXA2/SOX17/SFRP2	24	1.22474
BP	GO:1902042	negative regulation of extrinsic apoptotic signaling pathway via death domain receptors	10/2001	39/18670	0.00674705	0.038161	0.0281602	TNFAIP3/ICAM1/HGF/ITPRIP/CFLAR/ARHGEF2/GPX1/SERPINE1/TNFRSF10B/SFRP2	10	3.16228
BP	GO:0006415	translational termination	20/2001	104/18670	0.00677028	0.0382563	0.0282305	MRPS36/GLE1/CHCHD1/MRPL41/MRPS35/MRRF/MRPL10/MRPL15/MRPL11/MRPL37/MRPL27/MRPL43/MRPS18A/MRPL1/MRPL12/MRPS7/MRPS33/MRPS28/MRPS18C/MRPL23	20	-4.47214
BP	GO:0031623	receptor internalization	21/2001	111/18670	0.00680759	0.0384308	0.0283593	FCER1G/CXCL8/LILRB1/SELE/CXCR2/CAV1/ITGB2/PLCG2/RAB31/DKK1/CALCRL/ANGPT1/CXCR1/ARRB1/CEACAM1/SCYL2/DLG4/RAMP1/RAMP3/ACKR3/ANKRD13D	21	3.27327
BP	GO:0002228	natural killer cell mediated immunity	14/2001	64/18670	0.00696576	0.0392866	0.0289909	LILRB1/SERPINB9/CORO1A/RASGRP1/SLAMF6/SLAMF7/VAV1/HAVCR2/CEACAM1/PTPN6/GZMB/RAB27A/IL18RAP/LYST	14	2.67261
BP	GO:0014910	regulation of smooth muscle cell migration	17/2001	84/18670	0.00715862	0.0403364	0.0297655	IGFBP5/BMPR1A/PLAU/NR4A3/PPARGC1A/IGFBP3/MEF2C/DOCK7/NRP1/P2RY6/AIF1/TPM1/PDGFB/SERPINE1/PDGFRB/PLXNA1/LPAR1	17	2.18282
BP	GO:0097553	calcium ion transmembrane import into cytosol	25/2001	140/18670	0.00723785	0.0407444	0.0300666	FGF2/CEMIP/FYN/PKD2/CACNA2D1/GPER1/CORO1A/ATP2B4/PLCG2/RASA3/PTPRC/TGFB1/APLNR/P2RY6/FAM155A/TRPA1/MYO5A/PLCE1/THY1/PTPN6/CAMK2D/RAMP3/PRNP/CX3CL1/TRPM2	25	3.8
BP	GO:0043010	camera-type eye development	48/2001	314/18670	0.00734022	0.0412818	0.0304632	WNT5A/LAMB2/INHBA/TWIST1/COL4A1/ACVRL1/VIM/COL8A1/TGFBR2/GJA1/FBN1/PDGFRA/SERPINF1/TSPAN12/ATP2B4/PTPRM/FZD5/NDP/DLG1/KLF4/WNT2/TGFB1/HDAC1/NRP1/NINJ1/GRHL2/TFAP2A/EPHB2/SDK1/BCAR3/THY1/MAB21L2/CDKN1C/RHOJ/ZEB2/ZHX2/PHACTR4/LAMA1/PDGFRB/MITF/STRA6/ACTL6A/FBN2/IHH/EFEMP1/GPD2/TGFB2/EPHB1	48	2.88675
BP	GO:0030833	regulation of actin filament polymerization	28/2001	162/18670	0.00737202	0.0414217	0.0305665	CSF3/GMFG/ICAM1/HCLS1/COTL1/HCK/PREX1/PPP1R9A/WASL/CORO1A/DLG1/KANK3/DBN1/TMOD3/WAS/ARF6/FCHSD2/GMFB/ARFGEF1/AP1AR/EPS8/MYADM/ARPIN/LMOD1/VIL1/NCKAP1L/KANK1/EVL	28	0.755929
BP	GO:1902041	regulation of extrinsic apoptotic signaling pathway via death domain receptors	13/2001	58/18670	0.00739841	0.041531	0.0306471	TNFAIP3/STK4/ICAM1/HGF/ITPRIP/CFLAR/ARHGEF2/SP100/FEM1B/GPX1/SERPINE1/TNFRSF10B/SFRP2	13	3.05085
BP	GO:0060191	regulation of lipase activity	19/2001	98/18670	0.00747898	0.041944	0.0309518	PTAFR/SELE/C5AR1/FGF2/RGS2/EDNRA/SORT1/FLT1/PDGFRA/NMUR2/S1PR4/GNAQ/P2RY6/FGFR2/FGFR3/BICD1/PDGFRB/LPAR1/PLAA	19	2.06474
BP	GO:0001959	regulation of cytokine-mediated signaling pathway	30/2001	177/18670	0.00753862	0.0422388	0.0311694	IL6/IRAK2/IL1RN/WNT5A/TNFAIP3/ROBO1/CAV1/SOCS3/CASP4/AXL/CYLD/IFNAR2/IL1R1/RIPK2/SPHK1/CARD8/CCDC3/ECM1/PTPRC/PXDN/IL1R2/ANGPT1/CXCR4/PTPN6/CASP1/PTPN1/TRAF1/ADAM17/IRAK1/MMP12	30	5.11208
BP	GO:0043112	receptor metabolic process	32/2001	192/18670	0.00761535	0.0426288	0.0314572	FCER1G/CXCL8/LILRB1/SELE/CXCR2/CAV1/ITGB2/PLCG2/RAB31/DKK1/CALCRL/LMTK2/TGFB1/HDAC1/UVRAG/IL10/ANGPT1/ARFGEF2/CXCR1/ARRB1/RAB29/FUT8/AP1AR/KIF16B/CEACAM1/SCYL2/DLG4/RAMP1/PTPN1/RAMP3/ACKR3/ANKRD13D	32	2.82843
BP	GO:0001505	regulation of neurotransmitter levels	53/2001	354/18670	0.00763682	0.0427091	0.0315164	PTGS2/RGS2/LRRK2/TLR4/IL1B/MMP8/ICAM1/CAV1/CLEC7A/PKD2/STX11/GPER1/ITGB2/PPP1R9A/STX19/TLR2/ATP2B4/PNKD/PTX3/PRKCB/GCAT/RGS4/MEF2C/SLC44A4/STX2/KLF4/SLC38A1/IL10/MAOA/KMO/GLA/GPM6B/MCTP1/AIF1/SIRPA/P2RX4/SLC44A1/CLU/VAMP1/ALDH7A1/DDC/NAAA/GCHFR/SLC1A3/RAB3A/APBA2/CPS1/APBA1/RORA/ASS1/GLUL/PDE1B/SNPH	53	2.33513
BP	GO:0035107	appendage morphogenesis	26/2001	148/18670	0.00775515	0.0432899	0.0319451	WNT5A/TWIST1/BMPR1A/PRRX1/GJA1/LRP4/RUNX2/CHST11/DKK1/CYP26B1/MSX2/HDAC1/GRHL2/TFAP2A/FLVCR1/SEMA3C/FGFR2/DYNC2H1/LEF1/SALL1/FBN2/HOXA10/IHH/RARB/TGFB2/SFRP2	26	1.56893
BP	GO:0035108	limb morphogenesis	26/2001	148/18670	0.00775515	0.0432899	0.0319451	WNT5A/TWIST1/BMPR1A/PRRX1/GJA1/LRP4/RUNX2/CHST11/DKK1/CYP26B1/MSX2/HDAC1/GRHL2/TFAP2A/FLVCR1/SEMA3C/FGFR2/DYNC2H1/LEF1/SALL1/FBN2/HOXA10/IHH/RARB/TGFB2/SFRP2	26	1.56893
BP	GO:0072132	mesenchyme morphogenesis	12/2001	52/18670	0.00777247	0.0433462	0.0319866	WNT5A/TWIST1/ROBO1/BMPR1A/ACVRL1/TGFBR2/ENG/SNAI2/FOXF1/MSX2/LEF1/TGFB2	12	2.3094
BP	GO:0070588	calcium ion transmembrane transport	48/2001	315/18670	0.00778413	0.0433708	0.0320047	FGF2/PDE4B/CEMIP/AFG3L2/FYN/PKD2/DYSF/PANX1/CACNA2D1/GPER1/TRPM6/CORO1A/ATP2B4/PLCG2/RASA3/ANO6/PTPRC/ANXA6/TRPV2/G6PD/TGFB1/APLNR/P2RY6/ANXA5/FAM155A/TRPA1/MYO5A/PIK3CG/PHB/ATP2C2/PLCE1/TSPAN13/THY1/P2RX4/PTPN6/UBQLN1/MICU2/MCU/CAMK2D/RAMP3/MCUR1/TRPC6/GEM/GNB5/PRNP/TMEM37/CX3CL1/TRPM2	48	2.88675
BP	GO:0000271	polysaccharide biosynthetic process	16/2001	78/18670	0.00781513	0.043503	0.0321023	CSGALNACT1/PGM1/UGP2/TGFB1/IRS2/B3GNT3/PPP1R3B/PDGFB/GYG1/CSGALNACT2/PPP1R3C/HAS1/GYG2/B3GNT9/B3GNT8/B3GNT6	16	0.5
BP	GO:0030258	lipid modification	38/2001	238/18670	0.00798265	0.0443942	0.0327599	HADH/TWIST1/INPP5D/ACAT2/IMPA2/PRKAA1/SOCS3/PIK3CD/FAM126A/NR4A3/HIBCH/MTM1/PPARGC1A/SPHK1/ACAT1/ECI2/PIP4K2A/PIP5K1B/PIK3CB/ECHDC1/ABCD3/ECI1/PEX13/ST3GAL4/IRS2/CPT2/PIK3CG/IVD/PIK3R3/PHYH/HSD17B4/OCRL/HADHB/ACAA2/PIKFYVE/ETFA/PIK3C2G/SLC27A2	38	-2.2711
BP	GO:0045066	regulatory T cell differentiation	9/2001	34/18670	0.00800221	0.0444617	0.0328097	BCL6/CR1/LILRB2/DROSHA/TGFB1/LILRB4/NFATC2/CTLA4/BTN2A2	9	2.33333
BP	GO:0060443	mammary gland morphogenesis	11/2001	46/18670	0.00804413	0.0446118	0.0329205	WNT5A/IGFBP5/CAV1/TGFBR2/ELF3/MSX2/TGFB1/NTN1/FGFR2/PML/CSF1R	11	2.11058
BP	GO:1900015	regulation of cytokine production involved in inflammatory response	11/2001	46/18670	0.00804413	0.0446118	0.0329205	IL17RA/TLR4/CLEC7A/GBP5/C5orf30/GPSM3/ADCY7/IL1R2/SIRPA/IL17A/NOD2	11	2.7136
BP	GO:0045862	positive regulation of proteolysis	54/2001	363/18670	0.00810139	0.0448877	0.0331241	AIM2/TNFRSF1B/S100A8/LRRK2/ADAM8/ROBO1/CTSH/IL1B/FYN/CAV1/CASP4/NLRP3/CLEC7A/RNF144B/PCOLCE/CR1/CFLAR/GPER1/RCN3/ECSCR/SH3D19/S100A9/TRIB2/RNF14/CASP5/IL33/RIPK2/HTRA2/CARD8/TNFSF15/IFI16/ACVR1C/ARRB1/DLC1/HIP1/SOX7/PHB/C3/CLU/EDEM2/CYFIP2/BAG2/CASP1/UBQLN1/PLK2/MMP14/PML/CIDEB/TNFRSF10B/SH3RF2/ANTXR1/SFRP2/EPHA4/NUPR1	54	4.08248
BP	GO:0042036	negative regulation of cytokine biosynthetic process	10/2001	40/18670	0.00815044	0.0450344	0.0332324	IL6/LILRB1/INHBA/INPP5D/TRIB2/PTPRC/KLF4/IL10/TYROBP/ZFP36	10	2.52982
BP	GO:0071526	semaphorin-plexin signaling pathway	10/2001	40/18670	0.00815044	0.0450344	0.0332324	PLXND1/NRP1/FLNA/PLXNC1/FARP2/SEMA3C/SEMA4A/PLXNA1/SEMA4D/SEMA4C	10	1.89737
BP	GO:0071548	response to dexamethasone	10/2001	40/18670	0.00815044	0.0450344	0.0332324	PTAFR/ICAM1/CFLAR/SERPINF1/TGFB1/NR3C1/PCK1/CPS1/DDIT4/ASS1	10	1.89737
BP	GO:0007623	circadian rhythm	34/2001	208/18670	0.00819508	0.0452393	0.0333835	ADA/PROK2/PRKAA1/ARNTL2/CREM/KLF10/AHR/CIPC/PPARGC1A/GPR176/NDUFA9/RELB/ID2/GNAQ/ATF5/NFIL3/HDAC1/EGR3/GPR157/MYCBP2/USP2/GFPT1/DDC/PHLPP1/SERPINE1/PML/PTGDS/GNA11/RORA/ASS1/TOP2A/BHLHE41/PRKDC/CLDN4	34	0.342997
BP	GO:1901654	response to ketone	32/2001	193/18670	0.00821654	0.0453159	0.0334401	PTAFR/MSN/SPP1/ICAM1/TNC/PRKAA1/CAV1/AKR1B1/CFLAR/AHR/SERPINF1/TLR2/CD38/TGFB3/KLF4/GNG2/TGFB1/NR3C1/P2RY6/PCK1/PTGFR/IGFBP7/CBL/CPS1/DDIT4/ASS1/TGFB2/PTGER4/CYBB/CLDN4/PTGDR/CFTR	32	2.82843
BP	GO:0072089	stem cell proliferation	22/2001	120/18670	0.0083044	0.0457583	0.0337666	WNT5A/FGF2/LRRK2/SOX5/ARHGEF2/ZFP36L1/SNAI2/PTPRC/DOCK7/TGFB1/EML1/FGFR2/OVOL2/RACGAP1/LEF1/LTBP3/AKNA/SOX17/SFRP2/VEGFC/KITLG/CX3CL1	22	2.55841
BP	GO:0043648	dicarboxylic acid metabolic process	19/2001	99/18670	0.00834959	0.045965	0.0339191	MRPS36/FH/MTHFD2L/GOT1/HAL/KYNU/PCK1/SUCLG1/QPRT/KMO/L2HGDH/PHYH/SLC1A3/SUCLG2/ASS1/GLUL/SDHB/DLD/GGT1	19	-2.52357
BP	GO:0009310	amine catabolic process	7/2001	23/18670	0.00838254	0.0460306	0.0339675	ATP2B4/KYNU/SMOX/KMO/SLC44A1/TDO2/ALDH7A1	7	1.13389
BP	GO:0036037	CD8-positive, alpha-beta T cell activation	7/2001	23/18670	0.00838254	0.0460306	0.0339675	LILRB1/SH3RF1/RUNX3/SATB1/TNFSF8/CLEC4A/NCKAP1L	7	1.88982
BP	GO:1901606	alpha-amino acid catabolic process	20/2001	106/18670	0.00838458	0.0460306	0.0339675	HIBCH/GOT1/ATP2B4/HAL/ACAT1/KYNU/GCAT/MCCC1/ALDH6A1/KMO/CRYM/PCBD1/IVD/HMGCL/TDO2/GSTZ1/ALDH7A1/GLUL/GPT/DLD	20	-2.23607
BP	GO:2001056	positive regulation of cysteine-type endopeptidase activity	26/2001	149/18670	0.00846258	0.0464162	0.034252	AIM2/S100A8/ROBO1/CTSH/FYN/CASP4/NLRP3/CLEC7A/GPER1/S100A9/CASP5/RIPK2/HTRA2/CARD8/TNFSF15/IFI16/ACVR1C/ARRB1/DLC1/HIP1/SOX7/CYFIP2/CASP1/PML/CIDEB/TNFRSF10B	26	3.13786
BP	GO:0070997	neuron death	52/2001	348/18670	0.00848057	0.0464723	0.0342934	TNFRSF1B/CSF3/WNT5A/ITGAM/C5AR1/CEBPB/LRRK2/ADAM8/TLR4/FYN/TRIM2/MYB/CCL2/AXL/NR4A3/ITGB2/SERPINF1/FCGR2B/CORO1A/PPARGC1A/BTG2/HTRA2/ENDOG/TGFB3/DKK1/MEF2C/G6PD/NRP1/IL10/TFAP2A/ANGPT1/CD200/ARRB1/KMO/DHCR24/ERBB3/RAB29/TOX3/CLU/TYROBP/AIMP2/CBL/CHMP4B/DDIT4/USP53/MAP3K12/SIAH1/PRNP/TGFB2/EPHB1/CX3CL1/NUPR1	52	3.3282
BP	GO:0061035	regulation of cartilage development	15/2001	72/18670	0.00850097	0.0464989	0.0343131	WNT5A/LOXL2/ACVRL1/RUNX2/SOX5/AXIN2/TRPS1/CTSK/SNAI2/TGFB1/PTHLH/LTBP3/RARB/EFEMP1/TAPT1	15	2.32379
BP	GO:0061180	mammary gland epithelium development	15/2001	72/18670	0.00850097	0.0464989	0.0343131	WNT5A/CEBPB/ROBO1/ID2/FOXF1/WNT2/MSX2/TGFB1/LBH/NTN1/ATP2C2/FGFR2/GPX1/PML/CSF1R	15	2.32379
BP	GO:0006959	humoral immune response	53/2001	356/18670	0.00851809	0.04655	0.0343508	IL6/S100A12/S100A8/CXCL8/C5AR1/CFP/IL1B/KRT6A/FCN3/MASP1/RGCC/TREM1/CCL2/C1R/CR1/GPR183/FCN1/S100A9/CD83/FCGR2B/C1S/CCR2/SLC11A1/IGLV6-57/CXCL6/PTPRC/MEF2C/SPINK5/POU2F2/IGHM/C3AR1/KLK7/SERPING1/IGLL5/ITLN1/PHB/C3/IGKC/CLU/GNLY/IGLC1/PTPN6/IGHD/TRBC1/CXCL5/IGHG1/CXCL13/A2M/IGHV1-69/CFH/SLPI/IGLV1-44/C1QBP	53	5.9065
BP	GO:0001765	membrane raft assembly	5/2001	13/18670	0.00865488	0.0467242	0.0344793	CAV2/CAV1/EMP2/PACSIN2/RFTN1	5	0.447214
BP	GO:0001867	complement activation, lectin pathway	5/2001	13/18670	0.00865488	0.0467242	0.0344793	FCN3/MASP1/FCN1/SERPING1/A2M	5	2.23607
BP	GO:0001886	endothelial cell morphogenesis	5/2001	13/18670	0.00865488	0.0467242	0.0344793	STC1/PECAM1/COL18A1/NOTCH4/HEG1	5	2.23607
BP	GO:0002430	complement receptor mediated signaling pathway	5/2001	13/18670	0.00865488	0.0467242	0.0344793	FPR1/C5AR1/FPR2/CR1/C3AR1	5	2.23607
BP	GO:0030205	dermatan sulfate metabolic process	5/2001	13/18670	0.00865488	0.0467242	0.0344793	DCN/DSE/VCAN/BGN/DSEL	5	2.23607
BP	GO:0033623	regulation of integrin activation	5/2001	13/18670	0.00865488	0.0467242	0.0344793	PLEK/FARP2/SELP/CXCL13/PTGER4	5	0.447214
BP	GO:0038065	collagen-activated signaling pathway	5/2001	13/18670	0.00865488	0.0467242	0.0344793	COL4A2/COL4A1/COL1A1/DDR2/OSCAR	5	2.23607
BP	GO:0061029	eyelid development in camera-type eye	5/2001	13/18670	0.00865488	0.0467242	0.0344793	INHBA/TWIST1/HDAC1/TFAP2A/STRA6	5	1.34164
BP	GO:0061042	vascular wound healing	5/2001	13/18670	0.00865488	0.0467242	0.0344793	TNFAIP3/MCAM/CXCR4/SMOC2/SERPINE1	5	1.34164
BP	GO:0070208	protein heterotrimerization	5/2001	13/18670	0.00865488	0.0467242	0.0344793	COL1A1/COL1A2/COL6A2/COL6A1/C1QTNF6	5	2.23607
BP	GO:0072672	neutrophil extravasation	5/2001	13/18670	0.00865488	0.0467242	0.0344793	ADAM8/PIK3CD/PECAM1/IL1R1/PIK3CG	5	2.23607
BP	GO:0090594	inflammatory response to wounding	5/2001	13/18670	0.00865488	0.0467242	0.0344793	TIMP1/CCR2/TGFB1/IL1A/SIGLEC10	5	2.23607
BP	GO:0038127	ERBB signaling pathway	25/2001	142/18670	0.00866709	0.0467242	0.0344793	GRB7/MMP9/RASSF2/SHC3/CDH13/GPER1/RNF126/BTC/TGFB1/RNF115/HIP1/RPS6KA5/NCF1/ERBB3/PLCE1/KIF16B/CHMP6/CEACAM1/RHBDF2/CBL/VIL1/GAB1/ADAM17/EFEMP1/PTPN3	25	-0.2
BP	GO:0072006	nephron development	25/2001	142/18670	0.00866709	0.0467242	0.0344793	BASP1/LAMB2/FGF2/PKD2/PDGFRA/PECAM1/CFLAR/ACAT1/WWTR1/MEF2C/DLG1/TGFB1/ANGPT2/ANGPT1/TEK/MPV17/PLCE1/PDGFB/LAMA5/TACSTD2/PDGFRB/NID1/SALL1/GPR4/PODXL	25	3.8
BP	GO:1902904	negative regulation of supramolecular fiber organization	25/2001	142/18670	0.00866709	0.0467242	0.0344793	GMFG/PPP1R9A/ARHGEF2/CORO1A/KANK3/TMOD3/WAS/DLC1/GMFB/ARFGEF1/SWAP70/CLU/S1PR1/EPS8/MYADM/LIMA1/ARPIN/CAMSAP2/TACSTD2/SHANK3/LMOD1/VIL1/CDH5/MAP1B/KANK1	25	1.4
BP	GO:0035303	regulation of dephosphorylation	34/2001	209/18670	0.00880743	0.047438	0.0350061	PLEK/PPARGC1B/LILRB2/PPP1R14C/SPOCD1/GNAI2/WNK1/IGFBP3/PPP1R16B/PTPRC/MEF2C/LMTK2/TGFB1/PPP1R14D/SMPD1/DLC1/PPP1R3B/PHACTR1/SWAP70/MYO1D/SYTL2/PHACTR4/SHOC2/PPP2R5A/PDGFRB/SH3RF2/CDH5/NCKAP1L/SEMA4D/CD300A/PPP1R15A/TGFB2/BOD1L1/PPP2R3A	34	1.71499
BP	GO:0021675	nerve development	16/2001	79/18670	0.00884989	0.0475573	0.0350941	AFG3L2/ATP8B1/MAFB/NRP1/TFAP2A/EPHB2/ERBB3/NAV2/SLC1A3/ITGA4/SALL1/FBXO45/VCAM1/LPAR1/EPHB1/LRIG1	16	0.5
BP	GO:1903825	organic acid transmembrane transport	24/2001	135/18670	0.00885341	0.0475573	0.0350941	SLC7A7/SLC6A6/RGS2/SLC16A7/PDPN/SLC25A13/MPC2/AQP9/RGS4/SLC15A4/SLC38A1/IRS2/CPT2/SLC25A11/SLC25A1/SLC7A8/SLC1A3/MPC1/SLC7A1/SLC7A5/STRA6/SLC25A18/EMB/SLC25A38	24	0.408248
BP	GO:1905039	carboxylic acid transmembrane transport	24/2001	135/18670	0.00885341	0.0475573	0.0350941	SLC7A7/SLC6A6/RGS2/SLC16A7/PDPN/SLC25A13/MPC2/AQP9/RGS4/SLC15A4/SLC38A1/IRS2/CPT2/SLC25A11/SLC25A1/SLC7A8/SLC1A3/MPC1/SLC7A1/SLC7A5/STRA6/SLC25A18/EMB/SLC25A38	24	0.408248
BP	GO:0002902	regulation of B cell apoptotic process	6/2001	18/18670	0.00895186	0.0477859	0.0352627	ADA/BCL6/BTK/IL10/IRS2/AURKB	6	0.816497
BP	GO:0006743	ubiquinone metabolic process	6/2001	18/18670	0.00895186	0.0477859	0.0352627	HMGCR/NDUFA9/COQ3/COQ2/COQ9/PDSS2	6	-2.44949
BP	GO:0032693	negative regulation of interleukin-10 production	6/2001	18/18670	0.00895186	0.0477859	0.0352627	LILRB1/MMP8/FCGR2B/JAK3/TRIB2/TYROBP	6	2.44949
BP	GO:0043011	myeloid dendritic cell differentiation	6/2001	18/18670	0.00895186	0.0477859	0.0352627	BATF/TGFBR2/RELB/BATF3/IRF4/TGFB1	6	2.44949
BP	GO:0070233	negative regulation of T cell apoptotic process	6/2001	18/18670	0.00895186	0.0477859	0.0352627	ADA/IL7R/JAK3/DOCK8/CD27/TSC22D3	6	2.44949
BP	GO:0090026	positive regulation of monocyte chemotaxis	6/2001	18/18670	0.00895186	0.0477859	0.0352627	CCR1/FPR2/CCR2/ANO6/AIF1/SERPINE1	6	2.44949
BP	GO:0150078	positive regulation of neuroinflammatory response	6/2001	18/18670	0.00895186	0.0477859	0.0352627	IL6/LRRK2/IL1B/MMP8/IL33/NUPR1	6	1.63299
BP	GO:0038066	p38MAPK cascade	12/2001	53/18670	0.0090908	0.0484411	0.0357463	IL1B/GADD45B/HGF/CYLD/SPHK1/ZFP36L1/DLG1/NCF1/PHLPP1/PTPN22/ZFP36/MAP3K3	12	2.3094
BP	GO:1902475	L-alpha-amino acid transmembrane transport	12/2001	53/18670	0.0090908	0.0484411	0.0357463	SLC7A7/RGS2/SLC25A13/RGS4/SLC15A4/SLC38A1/SLC7A8/SLC1A3/SLC7A1/SLC7A5/SLC25A18/SLC25A38	12	0.57735
BP	GO:0046718	viral entry into host cell	22/2001	121/18670	0.00915037	0.0487151	0.0359485	LGALS1/CAV2/ICAM1/SELPLG/CAV1/ITGA5/FCN3/AXL/CR1/CLEC5A/FCN1/PTX3/SLAMF1/TNFRSF4/CD86/SNX3/UVRAG/CD80/CXCR4/IFITM2/ANPEP/TMPRSS2	22	4.26401
BP	GO:0034446	substrate adhesion-dependent cell spreading	19/2001	100/18670	0.0093001	0.0494506	0.0364912	LAMB2/LAMC1/PDPN/AXL/PREX1/NRP1/FLNA/TEK/FERMT2/AP1AR/MYADM/LAMA5/TACSTD2/ITGA4/PARVG/ANTXR1/PARVB/KANK1/C1QBP	19	2.9824
BP	GO:0046394	carboxylic acid biosynthetic process	66/2001	462/18670	0.00930505	0.0494506	0.0364912	PTGS2/PTGS1/ALOX5AP/CEMIP/PTGES/SERINC5/DEGS1/ELOVL6/IL1B/BCAT1/PGM1/DCN/DSE/PRKAA1/PLA2G4A/QKI/OSBPL3/NDC1/MTHFD2L/VCAN/GOT1/APIP/ATP2B4/UGP2/PPARGC1A/BGN/KYNU/BPGM/SLC2A6/ERLIN1/TGFB1/ACSL3/ACSM3/ABCD3/ELOVL5/ACSS2/MGST2/MYO5A/KMO/SEH1L/ASL/GGT6/PDGFB/SCD/CEACAM1/HSD17B4/ENTPD5/HK2/SLC1A3/OSBPL2/DSEL/PTGDS/CPS1/DDIT4/FADS3/ASS1/GLUL/ABHD3/PFKFB2/HAS1/GPT/GGT1/NUPR1/SLC27A2/ELOVL3/GGT5	66	-0.246183
BP	GO:0046434	organophosphate catabolic process	39/2001	248/18670	0.00931392	0.0494539	0.0364936	ADA/PDE8A/PDE10A/PDE4B/PGM1/UNG/IMPA2/PRKAA1/PLA2G4A/NDC1/ENPP3/GPD1L/PPARGC1A/DERA/PLCG2/ACAT1/BPGM/SLC2A6/HDDC3/SMPD1/SEH1L/AMPD3/ABHD6/PDE7A/NUDT15/OCRL/ENTPD5/GPX1/HK2/PLA2G4C/DDIT4/NAPEPLD/NUDT12/NUDT3/PFKFB2/GPD2/DCTPP1/ENPP2/NUPR1	39	-1.76141
BP	GO:0006929	substrate-dependent cell migration	8/2001	29/18670	0.00937374	0.0496394	0.0366305	ADAM8/ROBO1/SNAI2/PTPRC/NRP1/FMNL1/NTN1/VEGFC	8	2.82843
BP	GO:0060536	cartilage morphogenesis	8/2001	29/18670	0.00937374	0.0496394	0.0366305	COL7A1/STC1/COL12A1/COL6A2/COL6A1/COL6A3/SNAI2/MEF2C	8	2.82843
BP	GO:1900027	regulation of ruffle assembly	8/2001	29/18670	0.00937374	0.0496394	0.0366305	ICAM1/CAV1/EPS8/TACSTD2/EPS8L3/KANK1/COBL/EVL	8	0
BP	GO:0007389	pattern specification process	64/2001	446/18670	0.00938529	0.0496566	0.0366432	BASP1/WNT5A/ITGAM/STC1/ROBO1/HES6/BMPR1A/ACVRL1/SATB2/PKD2/MAFB/NRARP/CDX2/TGFBR2/HHEX/GJA1/GPR161/AIDA/CHSY1/LRP4/AXIN2/BICC1/BTG2/MEOX1/MLLT3/ENG/DKK1/FZD5/FOXF1/MEF2C/WNT2/CYP26B1/MSX2/DNAAF1/NRP1/PRKACB/ACVR1C/SHROOM3/IFT74/MFNG/SEMA3C/C3/STIL/MEOX2/FGFR2/DYNC2H1/OVOL2/ZEB2/HOXB9/LEF1/ACVR2A/ACVR1B/HOXA10/IHH/FOXA2/SOX17/HSPB11/SFRP2/BBS5/BHLHE41/DNAH5/COBL/PRKDC/TSHZ1	64	1.25
BP	GO:0071695	anatomical structure maturation	28/2001	165/18670	0.00944108	0.0499076	0.0368285	WNT5A/LRRK2/MMP2/FAM20C/ACVRL1/PDE3A/GJA1/EDNRB/ANO6/GLDN/G6PD/SPINK5/MSX2/NRCAM/FARP2/FLVCR1/MYO5A/TFCP2L1/C3/CDKN1C/S1PR1/FEM1B/FGFR3/CDH5/SEMA4D/TGFB2/LYL1/CX3CL1	28	1.88982
BP	GO:0090596	sensory organ morphogenesis	40/2001	256/18670	0.00948596	0.0501006	0.0369709	WNT5A/TWIST1/CTHRC1/LRIG3/PRRX1/COL8A1/MAFB/FBN1/SOBP/NR4A3/COL5A2/TSPAN12/ATOH1/PTPRM/FZD5/SLC44A4/WNT2/CYP26B1/HDAC1/NTN1/TFAP2A/EPHB2/COL5A1/SDK1/BCAR3/THY1/FGFR2/ZHX2/TTC39C/PHACTR4/MFAP2/STRA6/SALL1/FBN2/IHH/RARB/EFEMP1/EPHB1/TSHZ1/LRIG1	40	2.21359
BP	GO:0045058	T cell selection	11/2001	47/18670	0.00950878	0.0501326	0.0369945	IL6/BATF/CYLD/IRF4/PTPRC/SLAMF6/IL12RB1/CD1D/LY9/CD3D/LOXL3	11	3.31662
BP	GO:0045646	regulation of erythrocyte differentiation	11/2001	47/18670	0.00950878	0.0501326	0.0369945	INHBA/INPP5D/MAFB/ZFP36L1/ID2/ETS1/ANKRD54/ACVR2A/ZFP36/ACVR1B/NCKAP1L	11	0.904534
BP	GO:0072524	pyridine-containing compound metabolic process	32/2001	195/18670	0.00953689	0.0502366	0.0370712	PTGS2/NOX1/PGM1/PDHA1/PRKAA1/DCXR/NDC1/GPD1L/MPC2/CD38/PPARGC1A/DERA/KYNU/BPGM/SLC2A6/G6PD/QPRT/KMO/KCNAB2/SEH1L/ENTPD5/HK2/MPC1/PDHX/DDIT4/NUDT12/PFKFB2/FMO1/GPD2/AOX1/DLD/NUPR1	32	-1.76777
BP	GO:0003208	cardiac ventricle morphogenesis	15/2001	73/18670	0.00966668	0.0508308	0.0375097	BMPR1A/TGFBR2/ENG/FOXF1/MEF2C/TGFB1/GRHL2/DSP/SEMA3C/HEG1/PKP2/TPM1/FGFR2/TGFB2/SFRP2	15	0.258199
BP	GO:0050688	regulation of defense response to virus	15/2001	73/18670	0.00966668	0.0508308	0.0375097	AIM2/LILRB1/TNFAIP3/TSPAN6/IL1B/HTRA1/RNF125/IL12RB1/SEC14L1/PPM1B/RNF26/APOBEC3G/MMP12/FGL2/C1QBP	15	1.29099
BP	GO:1990778	protein localization to cell periphery	47/2001	311/18670	0.00972172	0.0510593	0.0376783	RHOQ/FCER1G/ARHGAP44/RILPL2/CAV1/ZDHHC23/RAB8B/RAB15/FAM126A/GPER1/EMP2/DENND4C/RAB31/PRKCH/DLG1/TGFB1/ACSL3/CRB3/FLNA/EPHB2/MYO5A/VAMP5/ARF6/PKP2/ATP2C2/RAB29/PID1/GRIP1/MPP5/MYADM/SYTL2/LAMA5/TESC/EHD2/MMP14/RAB3A/PPP2R5A/RAMP1/RAMP3/GOLPH3L/VIL1/AMN/PRNP/RAB13/MACF1/GORASP1/ANKRD9	47	0.145865
BP	GO:0016053	organic acid biosynthetic process	66/2001	463/18670	0.00974798	0.0510593	0.0376783	PTGS2/PTGS1/ALOX5AP/CEMIP/PTGES/SERINC5/DEGS1/ELOVL6/IL1B/BCAT1/PGM1/DCN/DSE/PRKAA1/PLA2G4A/QKI/OSBPL3/NDC1/MTHFD2L/VCAN/GOT1/APIP/ATP2B4/UGP2/PPARGC1A/BGN/KYNU/BPGM/SLC2A6/ERLIN1/TGFB1/ACSL3/ACSM3/ABCD3/ELOVL5/ACSS2/MGST2/MYO5A/KMO/SEH1L/ASL/GGT6/PDGFB/SCD/CEACAM1/HSD17B4/ENTPD5/HK2/SLC1A3/OSBPL2/DSEL/PTGDS/CPS1/DDIT4/FADS3/ASS1/GLUL/ABHD3/PFKFB2/HAS1/GPT/GGT1/NUPR1/SLC27A2/ELOVL3/GGT5	66	-0.246183
BP	GO:0044091	membrane biogenesis	10/2001	41/18670	0.00976776	0.0510593	0.0376783	CAV2/CAV1/LRP4/EMP2/STX2/EPHB2/PACSIN2/RFTN1/PSAP/PTPRD	10	0
BP	GO:0003203	endocardial cushion morphogenesis	9/2001	35/18670	0.00976987	0.0510593	0.0376783	TWIST1/ROBO1/BMPR1A/ACVRL1/TGFBR2/ENG/SNAI2/MSX2/TGFB2	9	1.66667
BP	GO:0032689	negative regulation of interferon-gamma production	9/2001	35/18670	0.00976987	0.0510593	0.0376783	LILRB1/INHBA/TLR4/AXL/IL33/IL10/HAVCR2/PRNP/C1QBP	9	2.33333
BP	GO:0046466	membrane lipid catabolic process	9/2001	35/18670	0.00976987	0.0510593	0.0376783	GM2A/SPHK1/NEU4/SMPD1/MGST2/GLA/NEU1/PSAP/NEU2	9	1
BP	GO:1990774	tumor necrosis factor secretion	9/2001	35/18670	0.00976987	0.0510593	0.0376783	LILRA2/WNT5A/LRRK2/MMP8/LILRA5/FZD5/HAVCR2/ORM1/CX3CL1	9	2.33333
BP	GO:0060070	canonical Wnt signaling pathway	50/2001	335/18670	0.00990159	0.0517025	0.038153	WNT5A/LRRK2/CTHRC1/MCC/STK4/CAV1/COL1A1/NRARP/CYLD/CDK14/LRP4/AXIN2/BICC1/WNK1/MLLT3/FZD10/WWTR1/DKK1/FZD5/SNAI2/GNAQ/NDP/KLF4/WNT2/DKK3/HDAC1/SMURF2/TLE3/TLE1/LGR5/KLHL12/PRDM15/SOX7/LATS2/IGFBP6/FGFR2/TMEM64/CSNK1G3/MAD2L2/SCYL2/LEF1/TCF7/MITF/RBMS3/KANK1/SOX17/JADE1/SFRP2/DACT3/BAMBI	50	2.82843
BP	GO:0098656	anion transmembrane transport	44/2001	288/18670	0.0100245	0.0522989	0.038593	PTAFR/SLC7A7/SLC6A6/RGS2/SLC9A2/SLC16A7/PDPN/SLC25A13/SLC35B4/MPC2/SLC12A6/ANO6/AQP9/RGS4/SLC44A4/SLC15A4/SLC38A1/SLC37A4/IRS2/CPT2/SLC25A11/SLC25A1/SLC7A8/SLC4A4/CLIC5/SLC1A3/MPC1/SLC7A1/SLC26A3/SLC7A5/STRA6/SLC20A1/TTYH2/PRNP/SLC25A18/EMB/SLC9A9/SLC35A3/SLC35A2/CLIC4/CLDN4/CFTR/SLC12A2/SLC25A38	44	0
BP	GO:0071322	cellular response to carbohydrate stimulus	25/2001	144/18670	0.0103188	0.0537874	0.0396915	MAP2K6/LGALS1/ICAM1/SLC9B2/PRKAA1/CLEC7A/HMGCR/MAP4K4/GPER1/SERPINF1/MPC2/MAPK13/PPARGC1A/PRKCB/ENDOG/ZFP36L1/CALCRL/PCK1/IRS2/ARRB1/ERN1/FOXA2/OXCT1/CFTR/KLF7	25	-0.6
BP	GO:0015807	L-amino acid transport	14/2001	67/18670	0.0105178	0.0547767	0.0404215	SLC7A7/RGS2/SLC25A13/SLC11A1/RGS4/SLC15A4/SLC38A1/SFXN1/SLC7A8/SLC1A3/SLC7A1/SLC7A5/SLC25A18/SLC25A38	14	0.534522
BP	GO:0006636	unsaturated fatty acid biosynthetic process	12/2001	54/18670	0.0105767	0.0550063	0.0405909	PTGS2/PTGS1/ALOX5AP/PTGES/DEGS1/ELOVL6/IL1B/ELOVL5/SCD/PTGDS/FADS3/ELOVL3	12	1.73205
BP	GO:1902905	positive regulation of supramolecular fiber organization	33/2001	204/18670	0.0105802	0.0550063	0.0405909	CSF3/PLEK/GMFG/GPR65/ICAM1/RGCC/HCK/WASL/CORO1A/AKAP9/TGFB3/DLG1/NRP1/SH3PXD2B/FLNA/WAS/ARF6/FCHSD2/GMFB/TPM1/SWAP70/CLU/AP1AR/ARPIN/GPX1/LMOD1/VIL1/MAP1B/NCKAP1L/LPAR1/CX3CL1/FES/EVL	33	2.61116
BP	GO:0019362	pyridine nucleotide metabolic process	31/2001	189/18670	0.0106751	0.0554032	0.0408839	PTGS2/NOX1/PGM1/PDHA1/PRKAA1/DCXR/NDC1/GPD1L/MPC2/CD38/PPARGC1A/DERA/KYNU/BPGM/SLC2A6/G6PD/QPRT/KMO/KCNAB2/SEH1L/ENTPD5/HK2/MPC1/PDHX/DDIT4/NUDT12/PFKFB2/FMO1/GPD2/DLD/NUPR1	31	-1.97566
BP	GO:0046496	nicotinamide nucleotide metabolic process	31/2001	189/18670	0.0106751	0.0554032	0.0408839	PTGS2/NOX1/PGM1/PDHA1/PRKAA1/DCXR/NDC1/GPD1L/MPC2/CD38/PPARGC1A/DERA/KYNU/BPGM/SLC2A6/G6PD/QPRT/KMO/KCNAB2/SEH1L/ENTPD5/HK2/MPC1/PDHX/DDIT4/NUDT12/PFKFB2/FMO1/GPD2/DLD/NUPR1	31	-1.97566
BP	GO:0001783	B cell apoptotic process	7/2001	24/18670	0.0107601	0.0554597	0.0409255	ADA/BCL6/BTK/IL10/IRS2/AURKB/PKN1	7	1.13389
BP	GO:0002861	regulation of inflammatory response to antigenic stimulus	7/2001	24/18670	0.0107601	0.0554597	0.0409255	FCER1G/BTK/FCGR2B/IL10/C3/GPX1/NLRP6	7	2.64575
BP	GO:0003272	endocardial cushion formation	7/2001	24/18670	0.0107601	0.0554597	0.0409255	ROBO1/BMPR1A/TGFBR2/ENG/SNAI2/MSX2/TGFB2	7	1.88982
BP	GO:0032878	regulation of establishment or maintenance of cell polarity	7/2001	24/18670	0.0107601	0.0554597	0.0409255	DOCK8/LLGL2/TEK/ARFGEF1/CDH5/KANK1/RNF41	7	0.377964
BP	GO:0051220	cytoplasmic sequestering of protein	7/2001	24/18670	0.0107601	0.0554597	0.0409255	PKD2/NFKBIA/NFKBIE/IL10/FLNA/DBN1/MXI1	7	1.88982
BP	GO:0060343	trabecula formation	7/2001	24/18670	0.0107601	0.0554597	0.0409255	MMP2/PPARGC1B/COL1A1/MSX2/TEK/OVOL2/FBN2	7	1.13389
BP	GO:0071677	positive regulation of mononuclear cell migration	7/2001	24/18670	0.0107601	0.0554597	0.0409255	CCR1/FPR2/CCR2/ANO6/TGFB1/AIF1/SERPINE1	7	2.64575
BP	GO:1903010	regulation of bone development	7/2001	24/18670	0.0107601	0.0554597	0.0409255	LILRB1/SLC9B2/TMEM119/FBN1/LOX/TYROBP/TAPT1	7	1.88982
BP	GO:0016202	regulation of striated muscle tissue development	26/2001	152/18670	0.0109077	0.0561718	0.041451	TWIST1/FGF2/RGS2/BMPR1A/PRKAA1/HMGCR/TGFBR2/GJA1/MTM1/JARID2/DKK1/RGS4/MEF2C/G6PD/WNT2/CYP26B1/TGFB1/S100B/LOX/ERBB3/FGFR2/CENPF/LEF1/GATA6/SOX17/EPHB1	26	1.96116
BP	GO:0071375	cellular response to peptide hormone stimulus	48/2001	321/18670	0.0109469	0.0563183	0.0415592	RHOQ/IL1B/CAV2/FYN/PRKAA1/CAV1/SOCS3/RAB8B/FBN1/CFLAR/GPER1/NR4A3/JAK3/GOT1/MZB1/GNAI2/DENND4C/PRKCB/RAB31/AGTRAP/ADCY7/ZFP36L1/GRB10/TGFB1/PRKACB/STAT5A/PCK1/IRS2/ANXA5/MYO5A/PIK3R3/PID1/EIF4EBP2/CEACAM1/ESRRA/SLC25A33/PTPN1/OSBPL8/CPS1/MAP1B/ASS1/GAB1/SH2B2/KANK1/PRKAR2A/RAB13/PRKDC/PTPRE	48	2.02073
BP	GO:0043507	positive regulation of JUN kinase activity	15/2001	74/18670	0.010955	0.0563183	0.0415592	WNT5A/MAP4K5/RIPK2/MDFIC/FZD10/DKK1/FZD5/ERN1/ZEB2/FGD2/PTPN1/MLKL/PKN1/MAP3K12/EPHA4	15	1.80739
BP	GO:0009311	oligosaccharide metabolic process	11/2001	48/18670	0.0111705	0.0573769	0.0423403	GM2A/B3GALT5/ST8SIA4/NEU4/ST3GAL4/GLA/MPDU1/MGAM/FUT8/NEU1/NEU2	11	0.904534
BP	GO:0006119	oxidative phosphorylation	25/2001	145/18670	0.0112356	0.0576128	0.0425144	NDUFV1/NDUFA6/NDUFA9/NDUFA5/COX5A/COX5B/NDUFA10/NDUFS3/COQ9/NDUFS7/SDHD/COX8A/SLC25A33/UQCRC2/NDUFS2/NDUFS6/UQCRFS1/UQCRC1/NDUFS4/NDUFB10/COX6C/NDUFC1/DLD/CYC1/NUPR1	25	-5
BP	GO:0070252	actin-mediated cell contraction	21/2001	116/18670	0.0112357	0.0576128	0.0425144	PDE4B/STC1/CAV1/VIM/PDPN/GJA1/CACNA2D1/EMP2/GPD1L/DLG1/NEDD4L/FLNA/DSP/KCNQ1/PKP2/TPM1/FRMD6/KCND3/CAMK2D/VIL1/GJC1	21	-0.218218
BP	GO:0001676	long-chain fatty acid metabolic process	20/2001	109/18670	0.0113758	0.0581703	0.0429258	PTGS2/PTGS1/PTGES/ELOVL6/CYP2J2/PLA2G4A/QKI/ACSL4/ADTRP/ACSL1/ACSL3/ELOVL5/PAM/MYO5A/HSD17B4/PLA2G4C/PTGDS/ACSL5/SLC27A2/ELOVL3	20	0.894427
BP	GO:0032233	positive regulation of actin filament bundle assembly	13/2001	61/18670	0.011386	0.0581703	0.0429258	PLEK/GPR65/RGCC/TGFB3/NRP1/SH3PXD2B/FLNA/TPM1/SWAP70/VIL1/LPAR1/CX3CL1/EVL	13	2.49615
BP	GO:0042733	embryonic digit morphogenesis	13/2001	61/18670	0.011386	0.0581703	0.0429258	WNT5A/TWIST1/BMPR1A/GJA1/LRP4/CHST11/MSX2/HDAC1/GRHL2/FLVCR1/SALL1/IHH/SFRP2	13	0.27735
BP	GO:0022404	molting cycle process	17/2001	88/18670	0.0114124	0.0581703	0.0429258	WNT5A/INHBA/IGFBP5/CD109/LRP4/DKK1/SPINK5/MSX2/HDAC1/LGR5/FARP2/MYO5A/FGFR2/LAMA5/ACVR1B/TGFB2/LRIG1	17	0.242536
BP	GO:0022405	hair cycle process	17/2001	88/18670	0.0114124	0.0581703	0.0429258	WNT5A/INHBA/IGFBP5/CD109/LRP4/DKK1/SPINK5/MSX2/HDAC1/LGR5/FARP2/MYO5A/FGFR2/LAMA5/ACVR1B/TGFB2/LRIG1	17	0.242536
BP	GO:0061097	regulation of protein tyrosine kinase activity	17/2001	88/18670	0.0114124	0.0581703	0.0429258	FYN/CAV1/SH3BP5/LILRA5/PTPRC/NCF1/ERBB3/THY1/PDGFB/CHMP6/DLG4/PTPN1/CBL/ADAM17/PRNP/EPHA4/CSF1R	17	2.66789
BP	GO:1903725	regulation of phospholipid metabolic process	17/2001	88/18670	0.0114124	0.0581703	0.0429258	FGR/FGF2/FPR2/SOCS3/FLT1/PDGFRA/VAV3/KLF4/TGFB1/ACSL3/TEK/PIK3R3/PDGFB/FGFR3/NOD2/PDGFRB/VAV2	17	2.18282
BP	GO:0010522	regulation of calcium ion transport into cytosol	19/2001	102/18670	0.011461	0.0583684	0.043072	CEMIP/FYN/CAV1/PKD2/GPER1/CORO1A/TGFB1/APLNR/P2RY6/MYO5A/THY1/P2RX4/P2RX5/PTPN6/PML/CAMK2D/RAMP3/PRNP/CX3CL1	19	2.9824
BP	GO:0120032	regulation of plasma membrane bounded cell projection assembly	29/2001	175/18670	0.0115282	0.0586604	0.0432875	RHOQ/ARHGAP44/ICAM1/ATP8B1/CAV1/CYLD/FNBP1L/PPP1R9A/WASL/DOCK11/RAC2/PPP1R16B/TGFB3/NRP1/CDKL1/WAS/ARF6/CCDC88A/EPS8/IFT88/TACSTD2/EPS8L3/KANK1/COBL/PODXL/EVL/DPYSL3/TAPT1/TRPM2	29	0.557086
BP	GO:0000002	mitochondrial genome maintenance	8/2001	30/18670	0.0116074	0.05877	0.0433683	SLC25A4/PPARGC1A/AKT3/MPV17/TYMP/SLC25A33/LIG3/MGME1	8	-0.707107
BP	GO:0001782	B cell homeostasis	8/2001	30/18670	0.0116074	0.05877	0.0433683	ADA/TNFAIP3/DOCK11/TNFSF13B/MEF2C/NCKAP1L/SH2B2/PKN1	8	2.82843
BP	GO:0071549	cellular response to dexamethasone stimulus	8/2001	30/18670	0.0116074	0.05877	0.0433683	ICAM1/CFLAR/SERPINF1/TGFB1/NR3C1/PCK1/DDIT4/ASS1	8	1.41421
BP	GO:1903205	regulation of hydrogen peroxide-induced cell death	8/2001	30/18670	0.0116074	0.05877	0.0433683	PDE8A/LRRK2/HGF/NR4A3/ENDOG/PAWR/IL10/PSAP	8	0.707107
BP	GO:0006509	membrane protein ectodomain proteolysis	10/2001	42/18670	0.0116185	0.05877	0.0433683	TNFRSF1B/TIMP1/ADAM8/IL1B/TIMP2/SH3D19/ADAM19/IL10/ADAM17/PTPN3	10	1.89737
BP	GO:0031641	regulation of myelination	10/2001	42/18670	0.0116185	0.05877	0.0433683	TNFRSF1B/ITGAX/HGF/CST7/DLG1/S100B/TYMP/KLK8/RARB/TMEM98	10	1.89737
BP	GO:0033003	regulation of mast cell activation	10/2001	42/18670	0.0116185	0.05877	0.0433683	FCER1G/FGR/IL13RA2/NR4A3/ENPP3/RAC2/FOXF1/SNX4/CD300A/FES	10	1.89737
BP	GO:0070482	response to oxygen levels	57/2001	394/18670	0.011637	0.058814	0.0434008	PTGS2/ADA/LOXL2/NOX1/TWIST1/STC1/ADAM8/MMP2/EDNRA/ICAM1/ACVRL1/PRKAA1/CAV1/RGCC/COL1A1/MYB/TGFBR2/PLAU/CFLAR/TLR2/CD38/PPARGC1A/ENDOG/AGTRAP/TGFB3/ZFP36L1/EPAS1/TGFB1/HSD11B2/ANGPT2/PCK1/TEK/CXCR4/PAM/S100B/EGLN1/ETS1/CLDN3/UBQLN1/HK2/MMP14/PDGFRB/PML/CBL/TRPC6/DDIT4/RORA/ACAA2/GATA6/ADAM17/IRAK1/TGFB2/VEGFC/STC2/CYBB/VCAM1/LPAR1	57	3.84114
BP	GO:0010453	regulation of cell fate commitment	9/2001	36/18670	0.0118163	0.0595193	0.0439213	FGF2/LMO4/BMPR1A/DKK1/ESRP1/IL12RB1/SOX17/SFRP2/LOXL3	9	1.66667
BP	GO:0046627	negative regulation of insulin receptor signaling pathway	9/2001	36/18670	0.0118163	0.0595193	0.0439213	IL1B/PRKAA1/SOCS3/PRKCB/GRB10/PID1/PTPN1/KANK1/PTPRE	9	1
BP	GO:0071634	regulation of transforming growth factor beta production	9/2001	36/18670	0.0118163	0.0595193	0.0439213	PTGS2/MYB/LUM/CD200/ITGB8/TYROBP/GATA6/TGFB2/CX3CL1	9	1.66667
BP	GO:0097242	amyloid-beta clearance	9/2001	36/18670	0.0118163	0.0595193	0.0439213	ITGAM/C5AR1/HMGCR/ITGB2/LRP4/HDAC1/C3/CLU/MME	9	1
BP	GO:0002726	positive regulation of T cell cytokine production	6/2001	19/18670	0.0119176	0.059578	0.0439646	IL6/IL1B/NLRP3/IL1R1/FZD5/SASH3	6	1.63299
BP	GO:0002922	positive regulation of humoral immune response	6/2001	19/18670	0.0119176	0.059578	0.0439646	IL1B/FCGR2B/PTPRC/KLK7/PHB/C3	6	1.63299
BP	GO:0003422	growth plate cartilage morphogenesis	6/2001	19/18670	0.0119176	0.059578	0.0439646	COL7A1/STC1/COL12A1/COL6A2/COL6A1/COL6A3	6	2.44949
BP	GO:0030949	positive regulation of vascular endothelial growth factor receptor signaling pathway	6/2001	19/18670	0.0119176	0.059578	0.0439646	IL1B/ITGA5/FLT1/PRKCB/PRKD2/GRB10	6	2.44949
BP	GO:0032011	ARF protein signal transduction	6/2001	19/18670	0.0119176	0.059578	0.0439646	MAP4K4/CYTH4/ARFGEF2/IQSEC1/ARFGEF1/FBXO8	6	0
BP	GO:0032012	regulation of ARF protein signal transduction	6/2001	19/18670	0.0119176	0.059578	0.0439646	MAP4K4/CYTH4/ARFGEF2/IQSEC1/ARFGEF1/FBXO8	6	0
BP	GO:0034138	toll-like receptor 3 signaling pathway	6/2001	19/18670	0.0119176	0.059578	0.0439646	TNFAIP3/CAV1/HAVCR2/PTPN22/UBQLN1/RFTN1	6	1.63299
BP	GO:0051546	keratinocyte migration	6/2001	19/18670	0.0119176	0.059578	0.0439646	MMP9/KRT16/MAP4K4/EPB41L4B/ARF6/IQSEC1	6	0.816497
BP	GO:2000251	positive regulation of actin cytoskeleton reorganization	6/2001	19/18670	0.0119176	0.059578	0.0439646	CSF3/HCLS1/HCK/NRP1/TEK/FES	6	2.44949
BP	GO:0010812	negative regulation of cell-substrate adhesion	14/2001	68/18670	0.0119734	0.0598071	0.0441336	LGALS1/ACVRL1/BCL6/COL1A1/MAP4K4/ANGPT2/DLC1/AP1AR/MMP14/SERPINE1/TACSTD2/KANK1/MMP12/CX3CL1	14	2.13809
BP	GO:0008654	phospholipid biosynthetic process	40/2001	260/18670	0.0121653	0.0607147	0.0448033	INPP5D/FGF2/SERINC5/FPR2/MBOAT1/PLA2G4A/PIK3CD/STARD10/MTM1/GPD1L/FITM2/DHDDS/PLCG2/PIP4K2A/SLC44A4/PIP5K1B/PIK3CB/INPP4A/ACSL3/CWH43/FAR1/PIGU/PIK3CG/HMGCS1/PIGZ/SLC44A1/PCTP/PIK3R3/PDGFB/FDPS/AGPAT5/OCRL/SLC44A3/PGAP3/ARF3/PIGO/ABHD3/PIKFYVE/PIK3C2G/CDS1	40	-2.21359
BP	GO:0043954	cellular component maintenance	12/2001	55/18670	0.0122433	0.0608884	0.0449315	RASSF8/FYN/HOMER1/FCGR2B/DLG1/ARF6/ABHD17B/PKP2/TPRN/RAB3A/PRNP/CSF1R	12	0.57735
BP	GO:0030213	hyaluronan biosynthetic process	5/2001	14/18670	0.0122916	0.0608884	0.0449315	CEMIP/IL1B/TGFB1/PDGFB/HAS1	5	2.23607
BP	GO:0035791	platelet-derived growth factor receptor-beta signaling pathway	5/2001	14/18670	0.0122916	0.0608884	0.0449315	LOX/HIP1/PDGFB/PDGFRB/PTPN1	5	2.23607
BP	GO:0045064	T-helper 2 cell differentiation	5/2001	14/18670	0.0122916	0.0608884	0.0449315	BCL6/NLRP3/BATF/CD86/HLX	5	2.23607
BP	GO:0045591	positive regulation of regulatory T cell differentiation	5/2001	14/18670	0.0122916	0.0608884	0.0449315	BCL6/LILRB2/TGFB1/LILRB4/BTN2A2	5	2.23607
BP	GO:0046629	gamma-delta T cell activation	5/2001	14/18670	0.0122916	0.0608884	0.0449315	LILRB1/PTPRC/EGR3/NOD2/NCKAP1L	5	2.23607
BP	GO:0051547	regulation of keratinocyte migration	5/2001	14/18670	0.0122916	0.0608884	0.0449315	MMP9/MAP4K4/EPB41L4B/ARF6/IQSEC1	5	0.447214
BP	GO:1903054	negative regulation of extracellular matrix organization	5/2001	14/18670	0.0122916	0.0608884	0.0449315	TNFRSF1B/FAP/ADTRP/TGFB1/ANTXR1	5	1.34164
BP	GO:2001044	regulation of integrin-mediated signaling pathway	5/2001	14/18670	0.0122916	0.0608884	0.0449315	TIMP1/EMP2/FLNA/PHACTR4/LOXL3	5	0.447214
BP	GO:1903201	regulation of oxidative stress-induced cell death	15/2001	75/18670	0.0123742	0.0612465	0.0451958	PDE8A/NOX1/LRRK2/TLR4/MMP3/FYN/HGF/NR4A3/HTRA2/ENDOG/PAWR/IL10/GPX1/UBQLN1/PSAP	15	1.29099
BP	GO:0006664	glycolipid metabolic process	20/2001	110/18670	0.0125433	0.0620322	0.0457756	GM2A/PRKAA1/CREM/ST3GAL5/ST8SIA4/NEU4/CWH43/ST3GAL4/SMPD1/ITGB8/PIGU/GLA/ST6GALNAC4/PIGZ/SCCPDH/PGAP3/PIGO/NEU1/PSAP/NEU2	20	0
BP	GO:0030279	negative regulation of ossification	16/2001	82/18670	0.01262	0.0623085	0.0459795	TWIST1/SRGN/IGFBP5/CCR1/TWIST2/CHSY1/LRP4/AXIN2/DKK1/ECM1/ID2/MEF2C/TGFB1/TMEM64/LTBP3/SEMA4D	16	2.5
BP	GO:0097581	lamellipodium organization	16/2001	82/18670	0.01262	0.0623085	0.0459795	CD44/PDPN/CDH13/VAV3/RAC2/ABLIM3/ARHGEF6/WAS/S1PR1/CCDC88A/ARPIN/VIL1/PARVB/KANK1/ENPP2/VAV2	16	2
BP	GO:0060538	skeletal muscle organ development	28/2001	169/18670	0.0129149	0.0637121	0.0470153	BASP1/TWIST1/CAV2/DCN/PRKAA1/CAV1/HMGCR/CFLAR/MTM1/HOMER1/BTG2/DKK1/MEF2C/CYP26B1/TGFB1/MSC/XK/S100B/VAMP5/FOXN2/HLX/MEOX2/GPX1/STRA6/ASS1/SOX17/EPHB1/NUPR1	28	3.02372
BP	GO:1901862	negative regulation of muscle tissue development	13/2001	62/18670	0.0130315	0.0641431	0.0473333	TWIST1/RGS2/IGFBP5/TGFBR2/GJA1/JARID2/DKK1/RGS4/G6PD/TGFB1/S100B/LEF1/EPHB1	13	3.60555
BP	GO:0001913	T cell mediated cytotoxicity	11/2001	49/18670	0.0130451	0.0641431	0.0473333	LILRB1/IL7R/CTSH/EMP2/FCGR2B/PTPRC/IL12RB1/CD1D/PRF1/CEACAM1/RAB27A	11	1.50756
BP	GO:0045010	actin nucleation	11/2001	49/18670	0.0130451	0.0641431	0.0473333	GMFG/WASL/CORO1A/WAS/FCHSD2/GMFB/AP1AR/ARPIN/LMOD1/VIL1/EVL	11	0.301511
BP	GO:1904707	positive regulation of vascular smooth muscle cell proliferation	11/2001	49/18670	0.0130451	0.0641431	0.0473333	FGF2/IGFBP5/MMP2/MMP9/BMPR1A/NR4A3/GNAI2/IL10/P2RY6/PDGFB/ERN1	11	2.7136
BP	GO:0060491	regulation of cell projection assembly	29/2001	177/18670	0.013389	0.0657796	0.0485409	RHOQ/ARHGAP44/ICAM1/ATP8B1/CAV1/CYLD/FNBP1L/PPP1R9A/WASL/DOCK11/RAC2/PPP1R16B/TGFB3/NRP1/CDKL1/WAS/ARF6/CCDC88A/EPS8/IFT88/TACSTD2/EPS8L3/KANK1/COBL/PODXL/EVL/DPYSL3/TAPT1/TRPM2	29	0.557086
BP	GO:0015718	monocarboxylic acid transport	27/2001	162/18670	0.0134044	0.0658012	0.0485569	MAP2K6/SLC16A6/SLC16A4/IL1B/ATP8B1/PLA2G4A/ACSL4/SLC16A7/ACSL1/STARD10/MPC2/NMUR2/AQP9/ACSL3/ABCD3/IRS2/CPT2/BDKRB2/P2RX4/PLIN2/CEACAM1/MPC1/STRA6/APBA1/SLCO1B3/EMB/SLC27A2	27	0.57735
BP	GO:0030166	proteoglycan biosynthetic process	14/2001	69/18670	0.0135808	0.0663377	0.0489528	HS3ST3B1/CSGALNACT1/CHST15/DCN/DSE/CHSY1/VCAN/CHST11/BGN/GLCE/HS3ST3A1/DSEL/CSGALNACT2/CHSY3	14	3.20713
BP	GO:0043951	negative regulation of cAMP-mediated signaling	7/2001	25/18670	0.0135912	0.0663377	0.0489528	PDE10A/RGS2/PDE3A/ATP2B4/GNAI2/APLNR/LPAR1	7	1.88982
BP	GO:0045672	positive regulation of osteoclast differentiation	7/2001	25/18670	0.0135912	0.0663377	0.0489528	CCR1/SLC9B2/PPARGC1B/KLF10/IL17A/TMEM64/TYROBP	7	1.88982
BP	GO:0051560	mitochondrial calcium ion homeostasis	7/2001	25/18670	0.0135912	0.0663377	0.0489528	AFG3L2/ANXA6/C19orf12/MICU2/MCU/MCUR1/IMMT	7	-1.13389
BP	GO:0072677	eosinophil migration	7/2001	25/18670	0.0135912	0.0663377	0.0489528	CCL4/ADAM8/CCL2/CD300A/PTGER4/CCL8/CX3CL1	7	1.88982
BP	GO:0090025	regulation of monocyte chemotaxis	7/2001	25/18670	0.0135912	0.0663377	0.0489528	CCR1/FPR2/CCR2/ANO6/SLAMF8/AIF1/SERPINE1	7	2.64575
BP	GO:1903306	negative regulation of regulated secretory pathway	7/2001	25/18670	0.0135912	0.0663377	0.0489528	IL13RA2/FCGR2B/GNAI2/CCR2/FOXF1/CEACAM1/CD300A	7	1.88982
BP	GO:1903509	liposaccharide metabolic process	20/2001	111/18670	0.0138039	0.0673205	0.049678	GM2A/PRKAA1/CREM/ST3GAL5/ST8SIA4/NEU4/CWH43/ST3GAL4/SMPD1/ITGB8/PIGU/GLA/ST6GALNAC4/PIGZ/SCCPDH/PGAP3/PIGO/NEU1/PSAP/NEU2	20	0
BP	GO:0043433	negative regulation of DNA-binding transcription factor activity	28/2001	170/18670	0.0139275	0.0678684	0.0500823	AIM2/IRAK2/TWIST1/TNFAIP3/NLRP3/PKD2/CYLD/NFKBIA/CARD8/TNFRSF4/ID2/KLF4/NFKBIE/MSX2/IL10/FLNA/CD200/ARRB1/SP100/EGLN1/HAVCR2/MXI1/MAD2L2/FOXA2/IRAK1/FOXS1/PRNP/NUPR1	28	2.64575
BP	GO:0044262	cellular carbohydrate metabolic process	43/2001	286/18670	0.0140697	0.0685055	0.0505524	PTAFR/CSGALNACT1/PLEK/PGM1/IMPA2/AKR1B1/DYSF/SLC35B4/GPER1/GOT1/UGP2/PPARGC1A/IGFBP3/COQ3/P2RY6/PPIP5K2/PCK1/COQ2/IRS2/MOGAT2/MGAM/B3GNT3/PPP1R3B/GK5/PHKB/GNE/OCRL/GYG1/HK2/CSGALNACT2/DDIT4/PPP1R3C/RORA/FOXA2/PFKFB2/HAS1/GPD2/GYG2/B3GNT9/B3GNT8/NEU2/B3GNT6/NUPR1	43	-1.06749
BP	GO:0002381	immunoglobulin production involved in immunoglobulin mediated immune response	12/2001	56/18670	0.0141039	0.0685604	0.050593	UNG/BCL6/BATF/BTK/PTPRC/POU2F2/TGFB1/IL10/SWAP70/CD40/MAD2L2/FGL2	12	2.88675
BP	GO:0086002	cardiac muscle cell action potential involved in contraction	12/2001	56/18670	0.0141039	0.0685604	0.050593	CAV1/GJA1/CACNA2D1/GPD1L/DLG1/NEDD4L/FLNA/DSP/KCNQ1/PKP2/KCND3/GJC1	12	-0.57735
BP	GO:0038083	peptidyl-tyrosine autophosphorylation	9/2001	37/18670	0.0141662	0.068627	0.0506421	SLA/FGR/FYN/CAV1/HCK/BTK/KDR/YES1/BLK	9	2.33333
BP	GO:0014706	striated muscle tissue development	56/2001	390/18670	0.0141771	0.068627	0.0506421	WNT5A/TWIST1/FGF2/RGS2/CAV2/BMPR1A/DCN/PRKAA1/CAV1/HMGCR/TGFBR2/GJA1/PDGFRA/CFLAR/MTM1/HOMER1/BTG2/JARID2/ENG/DKK1/ID2/RGS4/MEF2C/G6PD/WNT2/CYP26B1/TGFB1/MSC/XK/ALPK2/S100B/DSP/VAMP5/LOX/SEMA3C/HEG1/ERBB3/PKP2/FOXN2/HLX/MEOX2/TPM1/FGFR2/S1PR1/CENPF/GPX1/LEF1/PDGFRB/GATA6/SOX17/RARB/GJC1/TGFB2/ARID2/EPHB1/NUPR1	56	3.4744
BP	GO:0002724	regulation of T cell cytokine production	8/2001	31/18670	0.0142094	0.068627	0.0506421	IL6/TNFRSF1B/IL1B/NLRP3/IL1R1/CCR2/FZD5/SASH3	8	2.12132
BP	GO:0002888	positive regulation of myeloid leukocyte mediated immunity	8/2001	31/18670	0.0142094	0.068627	0.0506421	PTAFR/FCER1G/FGR/ITGAM/ITGB2/BTK/C3/SNX4	8	2.12132
BP	GO:0009154	purine ribonucleotide catabolic process	8/2001	31/18670	0.0142094	0.068627	0.0506421	PDE8A/PDE10A/PDE4B/ACAT1/HDDC3/AMPD3/PDE7A/NUDT3	8	0.707107
BP	GO:0030149	sphingolipid catabolic process	8/2001	31/18670	0.0142094	0.068627	0.0506421	GM2A/SPHK1/NEU4/SMPD1/GLA/NEU1/PSAP/NEU2	8	1.41421
BP	GO:0043304	regulation of mast cell degranulation	8/2001	31/18670	0.0142094	0.068627	0.0506421	FCER1G/FGR/IL13RA2/RAC2/FOXF1/SNX4/CD300A/FES	8	2.12132
BP	GO:0045648	positive regulation of erythrocyte differentiation	8/2001	31/18670	0.0142094	0.068627	0.0506421	INHBA/INPP5D/ID2/ETS1/ANKRD54/ACVR2A/ACVR1B/NCKAP1L	8	0
BP	GO:0051494	negative regulation of cytoskeleton organization	25/2001	148/18670	0.0143862	0.0694252	0.0512311	GMFG/PPP1R9A/ARHGEF2/CORO1A/KANK3/TMOD3/WAS/DLC1/GMFB/ARFGEF1/SWAP70/S1PR1/EPS8/NEK2/MYADM/LIMA1/ARPIN/CAMSAP2/TACSTD2/SHANK3/LMOD1/VIL1/CDH5/MAP1B/KANK1	25	1
BP	GO:0010950	positive regulation of endopeptidase activity	29/2001	178/18670	0.0144062	0.0694655	0.0512609	AIM2/S100A8/ROBO1/CTSH/FYN/CASP4/NLRP3/CLEC7A/CR1/GPER1/S100A9/CASP5/RIPK2/HTRA2/CARD8/TNFSF15/IFI16/ACVR1C/ARRB1/DLC1/HIP1/SOX7/CYFIP2/CASP1/PML/CIDEB/TNFRSF10B/SFRP2/EPHA4	29	3.15682
BP	GO:0048706	embryonic skeletal system development	22/2001	126/18670	0.0144846	0.0697873	0.0514984	WNT5A/TWIST1/PRRX1/COL1A1/SATB2/TGFBR2/PDGFRA/RUNX2/CHST11/TGFB3/MEF2C/DLG1/GRHL2/TFAP2A/FLVCR1/FGFR2/HOXB9/MMP14/ACVR2A/KIAA1217/IHH/TAPT1	22	0.426401
BP	GO:0001952	regulation of cell-matrix adhesion	21/2001	119/18670	0.014843	0.0714517	0.0527265	ACVRL1/BCL6/CCL28/MAP4K4/PLAU/CDH13/DDR2/EMP2/PIK3CB/NRP1/NINJ1/TEK/DLC1/KDR/GPM6B/THY1/MMP14/SERPINE1/MMP12/MACF1/CX3CL1	21	2.83683
BP	GO:0034394	protein localization to cell surface	13/2001	63/18670	0.0148539	0.0714517	0.0527265	FCER1G/FCN1/EMP2/GPD1L/NEDD4L/FLNA/ANGPT1/PIGU/ARF6/KCNAB2/PTPRK/GPM6B/TYROBP	13	0.27735
BP	GO:0048634	regulation of muscle organ development	26/2001	156/18670	0.0150263	0.0722229	0.0532957	TWIST1/FGF2/RGS2/BMPR1A/PRKAA1/HMGCR/TGFBR2/GJA1/MTM1/JARID2/DKK1/RGS4/MEF2C/G6PD/WNT2/CYP26B1/TGFB1/S100B/LOX/ERBB3/FGFR2/CENPF/LEF1/GATA6/SOX17/EPHB1	26	1.96116
BP	GO:0001666	response to hypoxia	52/2001	359/18670	0.0150634	0.0723428	0.0533841	PTGS2/ADA/LOXL2/TWIST1/STC1/ADAM8/MMP2/EDNRA/ICAM1/ACVRL1/PRKAA1/CAV1/RGCC/MYB/TGFBR2/PLAU/CFLAR/TLR2/CD38/PPARGC1A/ENDOG/AGTRAP/TGFB3/ZFP36L1/EPAS1/TGFB1/HSD11B2/ANGPT2/PCK1/TEK/CXCR4/PAM/S100B/EGLN1/ETS1/CLDN3/UBQLN1/HK2/MMP14/PML/TRPC6/DDIT4/RORA/ACAA2/GATA6/ADAM17/IRAK1/TGFB2/VEGFC/STC2/CYBB/VCAM1	52	3.60555
BP	GO:0045540	regulation of cholesterol biosynthetic process	11/2001	50/18670	0.0151488	0.0724697	0.0534778	ELOVL6/PRKAA1/HMGCR/ERLIN1/HMGCS1/FDFT1/SCD/FDPS/DHCR7/SQLE/SREBF2	11	-3.31662
BP	GO:0046854	phosphatidylinositol phosphorylation	11/2001	50/18670	0.0151488	0.0724697	0.0534778	IMPA2/SOCS3/PIK3CD/FAM126A/PIP4K2A/PIP5K1B/PIK3CB/PIK3CG/PIK3R3/PIKFYVE/PIK3C2G	11	1.50756
BP	GO:0070741	response to interleukin-6	11/2001	50/18670	0.0151488	0.0724697	0.0534778	IL6/ICAM1/SELPLG/SOCS3/CHI3L1/PPARGC1A/PCK1/PHB/PID1/CBL/FOXA2	11	0.301511
BP	GO:0106118	regulation of sterol biosynthetic process	11/2001	50/18670	0.0151488	0.0724697	0.0534778	ELOVL6/PRKAA1/HMGCR/ERLIN1/HMGCS1/FDFT1/SCD/FDPS/DHCR7/SQLE/SREBF2	11	-3.31662
BP	GO:0042303	molting cycle	20/2001	112/18670	0.0151624	0.0724697	0.0534778	PTGS2/WNT5A/INHBA/IGFBP5/KRT16/CD109/LRP4/DKK1/SPINK5/MSX2/HDAC1/LGR5/FARP2/MYO5A/FGFR2/LAMA5/EPS8L3/ACVR1B/TGFB2/LRIG1	20	0.447214
BP	GO:0042633	hair cycle	20/2001	112/18670	0.0151624	0.0724697	0.0534778	PTGS2/WNT5A/INHBA/IGFBP5/KRT16/CD109/LRP4/DKK1/SPINK5/MSX2/HDAC1/LGR5/FARP2/MYO5A/FGFR2/LAMA5/EPS8L3/ACVR1B/TGFB2/LRIG1	20	0.447214
BP	GO:0046474	glycerophospholipid biosynthetic process	34/2001	217/18670	0.0151936	0.0725609	0.053545	INPP5D/FGF2/FPR2/PLA2G4A/PIK3CD/STARD10/MTM1/GPD1L/PLCG2/PIP4K2A/SLC44A4/PIP5K1B/PIK3CB/INPP4A/ACSL3/CWH43/FAR1/PIGU/PIK3CG/PIGZ/SLC44A1/PCTP/PIK3R3/PDGFB/AGPAT5/OCRL/SLC44A3/PGAP3/ARF3/PIGO/ABHD3/PIKFYVE/PIK3C2G/CDS1	34	-1.37199
BP	GO:0032355	response to estradiol	23/2001	134/18670	0.0153443	0.0731901	0.0540094	TFPI/PTGS2/COL1A1/GJA1/CFLAR/GPER1/CD38/PPARGC1A/ENDOG/MSX2/TGFB1/IL10/PAM/PTGFR/NCOA3/ETS1/ESRRA/PDGFRB/RAMP3/MAP1B/IHH/ASS1/GGT1	23	1.87663
BP	GO:0032720	negative regulation of tumor necrosis factor production	14/2001	70/18670	0.0153499	0.0731901	0.0540094	LILRB1/TWIST1/TNFAIP3/TLR4/AXL/SLAMF1/IL10/SIRPA/CLEC4A/HAVCR2/PTPN6/PTPN22/ORM1/CX3CL1	14	3.74166
BP	GO:0002708	positive regulation of lymphocyte mediated immunity	19/2001	105/18670	0.0154306	0.0734582	0.0542072	IL6/FCER1G/IL1B/NLRP3/BTK/IL1R1/FZD5/PTPRC/RASGRP1/SLAMF6/TGFB1/IL12RB1/CD1D/VAV1/C3/CD40/MAD2L2/SASH3/IL18RAP	19	3.90007
BP	GO:0045185	maintenance of protein location	19/2001	105/18670	0.0154306	0.0734582	0.0542072	SRGN/CAV1/PKD2/FBN1/NFKBIA/CLMN/NFKBIE/IL10/FLNA/DBN1/SPAG4/SP100/MXI1/VPS13A/HK2/PML/FBN2/SYNE1/TAPT1	19	2.06474
BP	GO:0071347	cellular response to interleukin-1	29/2001	179/18670	0.0154846	0.0735529	0.0542771	IL6/CCL4/TFPI/IRAK2/CXCL8/IL1RN/CEBPB/IL1B/ICAM1/CHI3L1/CCL2/MAPK13/IL1R1/NFKBIA/RIPK2/IL1R2/PCK1/CCL18/KMO/IL1A/RPS6KA5/SIRPA/IL17A/NOD2/MAP3K3/RORA/IRAK1/CCL8/CX3CL1	29	4.27099
BP	GO:0034104	negative regulation of tissue remodeling	6/2001	20/18670	0.015512	0.0735529	0.0542771	IL6/INPP5D/TNFAIP3/TMEM119/TNFRSF11B/CD38	6	2.44949
BP	GO:0042535	positive regulation of tumor necrosis factor biosynthetic process	6/2001	20/18670	0.015512	0.0735529	0.0542771	TLR4/TLR1/CLEC7A/CCR2/TYROBP/CYBB	6	2.44949
BP	GO:0046514	ceramide catabolic process	6/2001	20/18670	0.015512	0.0735529	0.0542771	GM2A/NEU4/GLA/NEU1/PSAP/NEU2	6	1.63299
BP	GO:0048745	smooth muscle tissue development	6/2001	20/18670	0.015512	0.0735529	0.0542771	PKD2/COL3A1/ENG/DLG1/STRA6/IHH	6	0.816497
BP	GO:0030038	contractile actin filament bundle assembly	18/2001	98/18670	0.0156327	0.0740081	0.054613	GPR65/RGCC/PPP1R9A/FHDC1/TGFB3/NRP1/SH3PXD2B/WAS/ARRB1/DLC1/TPM1/PHACTR1/S1PR1/TACSTD2/ZYX/PTGER4/LPAR1/EVL	18	1.88562
BP	GO:0043149	stress fiber assembly	18/2001	98/18670	0.0156327	0.0740081	0.054613	GPR65/RGCC/PPP1R9A/FHDC1/TGFB3/NRP1/SH3PXD2B/WAS/ARRB1/DLC1/TPM1/PHACTR1/S1PR1/TACSTD2/ZYX/PTGER4/LPAR1/EVL	18	1.88562
BP	GO:0014909	smooth muscle cell migration	17/2001	91/18670	0.0157505	0.0745067	0.054981	IGFBP5/BMPR1A/PLAU/NR4A3/PPARGC1A/IGFBP3/MEF2C/DOCK7/NRP1/P2RY6/AIF1/TPM1/PDGFB/SERPINE1/PDGFRB/PLXNA1/LPAR1	17	2.18282
BP	GO:0030178	negative regulation of Wnt signaling pathway	33/2001	210/18670	0.015917	0.0752349	0.0555183	WNT5A/CTHRC1/MCC/STK4/CAV1/CYLD/LRP4/AXIN2/BICC1/NXN/MLLT3/WWTR1/DKK1/SNAI2/GRB10/DKK3/HDAC1/TLE3/TLE1/KLHL12/ALPK2/TRABD2A/LATS2/IGFBP6/TMEM64/MAD2L2/NFATC1/SCYL2/RBMS3/SOX17/JADE1/SFRP2/DACT3	33	2.95932
BP	GO:0035850	epithelial cell differentiation involved in kidney development	10/2001	44/18670	0.0160983	0.0757103	0.0558691	BASP1/LAMB2/MMP9/WWTR1/MEF2C/PDGFB/PRKX/SALL1/GPR4/PODXL	10	2.52982
BP	GO:0001660	fever generation	4/2001	10/18670	0.0162453	0.0757103	0.0558691	PTGS2/IL1B/EDNRB/IL1A	4	2
BP	GO:0002713	negative regulation of B cell mediated immunity	4/2001	10/18670	0.0162453	0.0757103	0.0558691	BCL6/CR1/FCGR2B/PTPN6	4	2
BP	GO:0002890	negative regulation of immunoglobulin mediated immune response	4/2001	10/18670	0.0162453	0.0757103	0.0558691	BCL6/CR1/FCGR2B/PTPN6	4	2
BP	GO:0003149	membranous septum morphogenesis	4/2001	10/18670	0.0162453	0.0757103	0.0558691	TGFBR2/ID2/FGFR2/TGFB2	4	0
BP	GO:0003376	sphingosine-1-phosphate receptor signaling pathway	4/2001	10/18670	0.0162453	0.0757103	0.0558691	S1PR3/SPHK1/S1PR4/S1PR1	4	2
BP	GO:0030311	poly-N-acetyllactosamine biosynthetic process	4/2001	10/18670	0.0162453	0.0757103	0.0558691	B3GNT3/B3GNT9/B3GNT8/B3GNT6	4	-1
BP	GO:0032621	interleukin-18 production	4/2001	10/18670	0.0162453	0.0757103	0.0558691	NLRP3/GBP5/TLR2/IL10	4	2
BP	GO:0038063	collagen-activated tyrosine kinase receptor signaling pathway	4/2001	10/18670	0.0162453	0.0757103	0.0558691	COL4A2/COL4A1/COL1A1/DDR2	4	2
BP	GO:0045625	regulation of T-helper 1 cell differentiation	4/2001	10/18670	0.0162453	0.0757103	0.0558691	JAK3/RIPK2/CD80/HLX	4	2
BP	GO:0050861	positive regulation of B cell receptor signaling pathway	4/2001	10/18670	0.0162453	0.0757103	0.0558691	PRKCB/PRKCH/CMTM3/NFAM1	4	2
BP	GO:0051014	actin filament severing	4/2001	10/18670	0.0162453	0.0757103	0.0558691	GMFG/FMNL1/GMFB/VIL1	4	0
BP	GO:0051255	spindle midzone assembly	4/2001	10/18670	0.0162453	0.0757103	0.0558691	CCDC69/RACGAP1/KIF4A/AURKB	4	-1
BP	GO:0052646	alditol phosphate metabolic process	4/2001	10/18670	0.0162453	0.0757103	0.0558691	GPD1L/GK5/ABHD6/GPD2	4	-2
BP	GO:0070391	response to lipoteichoic acid	4/2001	10/18670	0.0162453	0.0757103	0.0558691	TLR4/CD14/TLR2/RIPK2	4	2
BP	GO:0071223	cellular response to lipoteichoic acid	4/2001	10/18670	0.0162453	0.0757103	0.0558691	TLR4/CD14/TLR2/RIPK2	4	2
BP	GO:0071863	regulation of cell proliferation in bone marrow	4/2001	10/18670	0.0162453	0.0757103	0.0558691	MEF2C/FGFR2/LEF1/MAP3K3	4	1
BP	GO:2001225	regulation of chloride transport	4/2001	10/18670	0.0162453	0.0757103	0.0558691	PTAFR/CA7/PRNP/CFTR	4	0
BP	GO:0034765	regulation of ion transmembrane transport	67/2001	483/18670	0.0164358	0.0765385	0.0564803	PTAFR/NOX1/TWIST1/RGS2/PDE4B/CEMIP/MMP9/FYN/CAV1/PKD2/DYSF/CCL2/GJA1/CACNA2D1/GPER1/HECW2/GPD1L/HOMER1/CORO1A/ATP2B4/PPARGC1A/CCR2/WNK1/FXYD5/PLCG2/AKAP9/ANO6/RGS4/MEF2C/DLG1/NEDD4L/G6PD/TGFB1/APLNR/FLNA/P2RY6/KCNJ15/EPHB2/IRS2/KCNA3/MYO5A/KCNAB2/KCNQ1/PIK3CG/TSPAN13/THY1/TMEM109/CLIC5/PTPN6/KCND3/TESC/UBQLN1/DLG4/SHANK3/CAMK2D/RAMP3/TRPC6/GEM/GNB5/SLC31A2/PRNP/CYBB/TMEM37/CLIC4/PTPN3/CX3CL1/CFTR	67	3.78725
BP	GO:0051495	positive regulation of cytoskeleton organization	35/2001	226/18670	0.0164596	0.0765636	0.0564988	CSF3/PLEK/GMFG/GPR65/ICAM1/HCLS1/RGCC/HCK/WASL/CORO1A/AKAP9/TGFB3/DLG1/NRP1/SH3PXD2B/FLNA/TEK/WAS/ARF6/POC1A/FCHSD2/GMFB/TPM1/SWAP70/AP1AR/ARPIN/LMOD1/VPS4B/VIL1/MAP1B/NCKAP1L/LPAR1/CX3CL1/FES/EVL	35	2.1974
BP	GO:0098742	cell-cell adhesion via plasma-membrane adhesion molecules	41/2001	273/18670	0.0164668	0.0765636	0.0564988	SELL/IL1RN/ITGAM/SELE/ROBO1/ICAM1/ITGA5/TGFBR2/CLDN8/CDH13/PECAM1/ITGB2/ITGAL/MPZL2/WNK1/FXYD5/DAB1/DSG3/PTPRM/PIK3CB/SPARCL1/KLF4/PCDH17/IL10/ROBO4/ESAM/AMIGO2/CLDN7/SELP/SDK1/CLDN23/CLDN3/CEACAM1/MYADM/CDH5/TGFB2/EMB/VCAM1/CX3CL1/CLDN4/PTPRD	41	3.27965
BP	GO:0010324	membrane invagination	23/2001	135/18670	0.0166773	0.0772135	0.0569783	FCER1G/ITGAM/FNBP1L/ITGB2/ARHGAP25/FCGR2B/ANO6/RAB31/SNX3/IGHM/IGLL5/AIF1/C3/IGKC/IGLC1/IGHD/TRBC1/IGHG1/AURKB/ELMO1/NCKAP1L/IGHV1-69/CD300A	23	3.96177
BP	GO:0050954	sensory perception of mechanical stimulus	27/2001	165/18670	0.0168186	0.0772135	0.0569783	CEMIP/FYN/ICAM1/ATP8B1/COL1A1/SOBP/SNAI2/TFAP2A/CXCR4/TRPA1/CRYM/KCNQ1/TMPRSS3/P2RX4/MYO6/CLIC5/MARVELD2/NAV2/ALDH7A1/TPRN/GPX1/SLC1A3/RAB3A/USP53/PSAP/MYO1A/LRIG1	27	0.19245
BP	GO:0006390	mitochondrial transcription	5/2001	15/18670	0.0168384	0.0772135	0.0569783	PRKAA1/PPARGC1B/SLC25A33/MRPL12/TFAM	5	-2.23607
BP	GO:0009415	response to water	5/2001	15/18670	0.0168384	0.0772135	0.0569783	AKR1B1/PKD2/COL18A1/ATP2B4/SIPA1	5	2.23607
BP	GO:0045410	positive regulation of interleukin-6 biosynthetic process	5/2001	15/18670	0.0168384	0.0772135	0.0569783	PTAFR/TLR1/IL1B/CLEC7A/TYROBP	5	2.23607
BP	GO:0048569	post-embryonic animal organ development	5/2001	15/18670	0.0168384	0.0772135	0.0569783	FBN1/FZD5/KLF4/MFAP2/EFEMP1	5	0.447214
BP	GO:0060099	regulation of phagocytosis, engulfment	5/2001	15/18670	0.0168384	0.0772135	0.0569783	ANO6/RAB31/C3/NCKAP1L/CD300A	5	2.23607
BP	GO:0060841	venous blood vessel development	5/2001	15/18670	0.0168384	0.0772135	0.0569783	ACVRL1/ENG/FOXF1/SEMA3C/HEG1	5	0.447214
BP	GO:0070571	negative regulation of neuron projection regeneration	5/2001	15/18670	0.0168384	0.0772135	0.0569783	SPP1/MAP4K4/THY1/KLK8/EPHA4	5	1.34164
BP	GO:0071801	regulation of podosome assembly	5/2001	15/18670	0.0168384	0.0772135	0.0569783	MSN/LCP1/HCK/ASAP1/ARHGEF2	5	2.23607
BP	GO:1903729	regulation of plasma membrane organization	5/2001	15/18670	0.0168384	0.0772135	0.0569783	NOX1/ASAP1/WASL/RAB3A/TGFB2	5	0.447214
BP	GO:2001028	positive regulation of endothelial cell chemotaxis	5/2001	15/18670	0.0168384	0.0772135	0.0569783	FGF2/PRKD2/KDR/P2RX4/SMOC2	5	0.447214
BP	GO:2001256	regulation of store-operated calcium entry	5/2001	15/18670	0.0168384	0.0772135	0.0569783	HOMER1/SPINK1/HOMER3/STC2/SARAF	5	0.447214
BP	GO:0006040	amino sugar metabolic process	9/2001	38/18670	0.0168439	0.0772135	0.0569783	CSGALNACT1/GFPT2/CHST2/NPL/CMAS/GNE/GFPT1/UAP1/SLC35A3	9	-0.333333
BP	GO:0045022	early endosome to late endosome transport	9/2001	38/18670	0.0168439	0.0772135	0.0569783	MSN/EEA1/HOOK1/EMP2/LMTK2/SNX3/HOOK2/HOOK3/KIF16B	9	-1
BP	GO:1900077	negative regulation of cellular response to insulin stimulus	9/2001	38/18670	0.0168439	0.0772135	0.0569783	IL1B/PRKAA1/SOCS3/PRKCB/GRB10/PID1/PTPN1/KANK1/PTPRE	9	1
BP	GO:0045600	positive regulation of fat cell differentiation	13/2001	64/18670	0.0168646	0.0772135	0.0569783	PTGS2/CEBPB/STK4/CCDC3/ZFP36L1/ID2/SNAI2/SH3PXD2B/CCDC71L/TMEM64/ZFP36/NAPEPLD/SFRP2	13	2.49615
BP	GO:0046579	positive regulation of Ras protein signal transduction	13/2001	64/18670	0.0168646	0.0772135	0.0569783	ROBO1/GPR65/MAP4K4/COL3A1/RASGRP1/IRS2/ARRB1/VAV1/SHOC2/PDGFRB/GPR4/KITLG/LPAR1	13	1.38675
BP	GO:0060135	maternal process involved in female pregnancy	13/2001	64/18670	0.0168646	0.0772135	0.0569783	PTGS2/SPP1/RGS2/STC1/AKR1B1/GJA1/ADCY7/ANGPT2/PAM/CYP27B1/HAVCR2/IHH/STC2	13	3.05085
BP	GO:1903672	positive regulation of sprouting angiogenesis	13/2001	64/18670	0.0168646	0.0772135	0.0569783	PTGS2/FGF2/ITGA5/PPP1R16B/KLF4/APLNR/NRP1/IL10/AKT3/KDR/RHOJ/PLK2/MAP3K3	13	3.05085
BP	GO:0048596	embryonic camera-type eye morphogenesis	7/2001	26/18670	0.016918	0.077283	0.0570296	WNT5A/TWIST1/FZD5/TFAP2A/PHACTR4/STRA6/IHH	7	0.377964
BP	GO:0050926	regulation of positive chemotaxis	7/2001	26/18670	0.016918	0.077283	0.0570296	CXCL8/CDH13/ANGPT2/KDR/IL16/S1PR1/VEGFC	7	2.64575
BP	GO:0007517	muscle organ development	58/2001	410/18670	0.0169186	0.077283	0.0570296	BASP1/WNT5A/ARID5B/TWIST1/FGF2/RGS2/CAV2/BMPR1A/DCN/PRKAA1/CAV1/HMGCR/TGFBR2/GJA1/CFLAR/MTM1/HOMER1/COL6A3/BTG2/COL3A1/JARID2/ENG/DKK1/RGS4/MEF2C/G6PD/WNT2/CYP26B1/TGFB1/MSC/XK/S100B/EGR3/DSP/VAMP5/LOX/HEG1/ERBB3/PKP2/USP2/FOXN2/HLX/MEOX2/TPM1/FGFR2/S1PR1/LAMA5/CENPF/GPX1/LEF1/SGCE/STRA6/ASS1/GATA6/SOX17/TGFB2/EPHB1/NUPR1	58	3.67658
BP	GO:0010595	positive regulation of endothelial cell migration	22/2001	128/18670	0.017208	0.078141	0.0576628	PTGS2/WNT5A/FGF2/SPARC/PRKD2/TGFB1/NRP1/STAT5A/ANGPT1/TEK/AKT3/KDR/P2RX4/ETS1/RHOJ/PDGFB/CD40/PLK2/SMOC2/MAP3K3/ADAM17/VEGFC	22	3.83761
BP	GO:0009261	ribonucleotide catabolic process	8/2001	32/18670	0.0172109	0.078141	0.0576628	PDE8A/PDE10A/PDE4B/ACAT1/HDDC3/AMPD3/PDE7A/NUDT3	8	0.707107
BP	GO:0035587	purinergic receptor signaling pathway	8/2001	32/18670	0.0172109	0.078141	0.0576628	PTAFR/ADA/GNAI2/ANO6/P2RY13/P2RY6/P2RX4/P2RX5	8	2.12132
BP	GO:0060317	cardiac epithelial to mesenchymal transition	8/2001	32/18670	0.0172109	0.078141	0.0576628	TWIST1/TGFBR2/ENG/SNAI2/OLFM1/WNT2/MSX2/TGFB2	8	2.82843
BP	GO:0061311	cell surface receptor signaling pathway involved in heart development	8/2001	32/18670	0.0172109	0.078141	0.0576628	WNT5A/BMPR1A/DKK1/SNAI2/MSX2/TGFB1/ALPK2/SOX17	8	2.12132
BP	GO:0070570	regulation of neuron projection regeneration	8/2001	32/18670	0.0172109	0.078141	0.0576628	SPP1/PRRX1/HGF/MAP4K4/KLF4/THY1/KLK8/EPHA4	8	1.41421
BP	GO:0071353	cellular response to interleukin-4	8/2001	32/18670	0.0172109	0.078141	0.0576628	JAK3/CORO1A/NFIL3/IL24/IL2RG/LEF1/PML/TCF7	8	2.82843
BP	GO:1901661	quinone metabolic process	8/2001	32/18670	0.0172109	0.078141	0.0576628	AKR1B1/HMGCR/NDUFA9/COQ3/COQ2/COQ9/CRYZL1/PDSS2	8	-2.12132
BP	GO:0033692	cellular polysaccharide biosynthetic process	14/2001	71/18670	0.0172903	0.0783826	0.0578411	CSGALNACT1/PGM1/UGP2/IRS2/B3GNT3/PPP1R3B/GYG1/CSGALNACT2/PPP1R3C/HAS1/GYG2/B3GNT9/B3GNT8/B3GNT6	14	0
BP	GO:0043647	inositol phosphate metabolic process	14/2001	71/18670	0.0172903	0.0783826	0.0578411	PTAFR/PLEK/INPP5D/FGF2/IMPA2/GPER1/PLCG2/PLCB4/INPP4A/P2RY6/PPIP5K2/PLCE1/OCRL/NUDT3	14	0.534522
BP	GO:0036293	response to decreased oxygen levels	53/2001	370/18670	0.017381	0.0787343	0.0581006	PTGS2/ADA/LOXL2/TWIST1/STC1/ADAM8/MMP2/EDNRA/ICAM1/ACVRL1/PRKAA1/CAV1/RGCC/MYB/TGFBR2/PLAU/CFLAR/TLR2/CD38/PPARGC1A/ENDOG/AGTRAP/TGFB3/ZFP36L1/EPAS1/TGFB1/HSD11B2/ANGPT2/PCK1/TEK/CXCR4/PAM/S100B/EGLN1/ETS1/CLDN3/UBQLN1/HK2/MMP14/PML/CBL/TRPC6/DDIT4/RORA/ACAA2/GATA6/ADAM17/IRAK1/TGFB2/VEGFC/STC2/CYBB/VCAM1	53	3.70874
BP	GO:0048813	dendrite morphogenesis	24/2001	143/18670	0.0174776	0.0790815	0.0583569	ARHGAP44/LRRK2/FYN/HECW2/LRP4/PPP1R9A/WASL/NEDD4L/NRP1/DBN1/EPHB2/SDC2/PHACTR1/DLG4/SHANK3/TRPC6/SEMA4D/EPHA4/TMEM106B/EPHB1/GORASP1/PTPRD/KLF7/PARP6	24	0.816497
BP	GO:0021545	cranial nerve development	11/2001	51/18670	0.0174973	0.0790815	0.0583569	ATP8B1/MAFB/NRP1/TFAP2A/EPHB2/ERBB3/NAV2/SLC1A3/SALL1/LPAR1/EPHB1	11	0.904534
BP	GO:0048641	regulation of skeletal muscle tissue development	11/2001	51/18670	0.0174973	0.0790815	0.0583569	TWIST1/PRKAA1/HMGCR/MTM1/DKK1/MEF2C/CYP26B1/TGFB1/S100B/SOX17/EPHB1	11	1.50756
BP	GO:0001894	tissue homeostasis	35/2001	227/18670	0.0175165	0.0791086	0.0583768	IL6/SPP1/INPP5D/TNFAIP3/ADAM8/TLR4/CTSH/PPARGC1B/AKR1B1/TMEM119/FH/RCN3/HOMER1/CORO1A/TNFRSF11B/CD38/RAC2/CCR2/CTSK/TP53INP2/WWTR1/EPAS1/AKT3/IGKC/SNX10/P2RX4/S1PR1/TMEM64/NOD2/LTBP3/CHMP4B/SASH3/IHH/SERPINA3/CSF1R	35	3.88771
BP	GO:1903169	regulation of calcium ion transmembrane transport	25/2001	151/18670	0.0182046	0.0821542	0.0606243	PDE4B/CEMIP/FYN/PKD2/DYSF/CACNA2D1/GPER1/CORO1A/PLCG2/G6PD/TGFB1/APLNR/P2RY6/MYO5A/PIK3CG/TSPAN13/THY1/PTPN6/UBQLN1/CAMK2D/RAMP3/GEM/GNB5/PRNP/CX3CL1	25	3.4
BP	GO:0051058	negative regulation of small GTPase mediated signal transduction	12/2001	58/18670	0.0184607	0.0832473	0.0614309	ARHGAP44/TIMP2/BCL6/ARHGAP25/RASA3/EPHB2/RASA2/DLC1/HEG1/KANK1/TGFB2/SPRY4	12	1.73205
BP	GO:0071356	cellular response to tumor necrosis factor	43/2001	291/18670	0.0185373	0.0835297	0.0616393	AIM2/CCL4/TNFRSF1B/CXCL8/TNFAIP3/ICAM1/CASP4/COL1A1/CHI3L1/CCL2/TNFRSF9/CYLD/GPER1/ARHGEF2/NFKBIA/TNFRSF11B/PPARGC1A/SPHK1/TNFSF13B/CARD8/TNFRSF4/CCDC3/PLVAP/ZFP36L1/TNFSF15/OCLN/CD27/PCK1/CCL18/TNFSF8/TNFRSF17/PID1/CD40/CASP1/CD70/ZFP36/TRAF1/RORA/ASS1/ADAM17/CCL8/VCAM1/CX3CL1	43	4.42246
BP	GO:0016311	dephosphorylation	66/2001	478/18670	0.0188097	0.0846932	0.0624979	PLEK/INPP5D/IMPA2/PPARGC1B/CTDSPL/PTP4A3/LILRB2/DUSP14/MTM1/PPP1R14C/SPOCD1/GNAI2/WNK1/IGFBP3/PPP1R16B/PTPRM/PTPRC/MEF2C/DLG1/LMTK2/INPP4A/TGFB1/DUSP4/CTTNBP2NL/PPM1M/PPP1R14D/SMPD1/DLC1/PHOSPHO2/PPM1B/PTPRK/PPP1R3B/PTPN14/PHACTR1/SWAP70/PTPN7/MYO1D/PTPN6/SYTL2/OCRL/PHLPP1/PTPN22/PHACTR4/SHOC2/CDC14B/PPP2R5A/PDGFRB/PHLPP2/PTPN1/PPA2/SH3RF2/CDH5/PPP1R3C/NCKAP1L/SEMA4D/PFKFB2/CD300A/PPP1R15A/TGFB2/…	66	1.23091
BP	GO:0006940	regulation of smooth muscle contraction	13/2001	65/18670	0.0190749	0.0858229	0.0633315	PTAFR/PTGS2/ADA/RGS2/PROK2/CAV1/GPER1/NMUR2/SPHK1/CALCRL/PLCE1/CHRM3/SETD3	13	1.38675
BP	GO:0032092	positive regulation of protein binding	17/2001	93/18670	0.0192883	0.0866527	0.0639438	CSF3/WNT5A/LRRK2/MMP9/CTHRC1/STK4/CAV1/RIPK2/MEF2C/PLXND1/NRP1/ARRB1/ARF6/MFNG/PLK2/EPHA4/BAMBI	17	2.66789
BP	GO:0033273	response to vitamin	17/2001	93/18670	0.0192883	0.0866527	0.0639438	PTGS2/ADA/SPP1/STC1/TNC/COL1A1/SPARC/KYNU/SNAI2/CYP26B1/TGFB1/CYP27B1/HMGCS1/MAP1B/ALPL/STC2/FES	17	3.63803
BP	GO:1903844	regulation of cellular response to transforming growth factor beta stimulus	21/2001	122/18670	0.0193077	0.0866749	0.0639602	CAV2/CAV1/TGFBR2/CD109/FBN1/CFLAR/GOT1/HTRA1/CHST11/ENG/TGFB3/DKK3/TGFB1/SMURF2/LOX/CDKN1C/LRG1/FBN2/TGFB1I1/ADAM17/BAMBI	21	3.7097
BP	GO:0031334	positive regulation of protein complex assembly	40/2001	268/18670	0.0193854	0.0869464	0.0641606	AIM2/MSN/CSF3/MMP1/PLEK/TWIST1/TLR4/GMFG/MMP3/LCP1/ICAM1/FNIP2/CLEC7A/HCK/GBP5/ASAP1/WASL/CORO1A/AKAP9/DLG1/TGFB1/WAS/TRABD2A/ARF6/FCHSD2/GMFB/CLU/AP1AR/BIK/ARPIN/MITF/LMOD1/CXCL13/VIL1/MPP7/CDH5/MAP1B/NCKAP1L/FES/EVL	40	2.52982
BP	GO:0032024	positive regulation of insulin secretion	14/2001	72/18670	0.0194118	0.0869464	0.0641606	GJA1/GPER1/MPC2/CD38/IRS2/ARRB1/BLK/MCU/MYRIP/GLUL/PFKFB2/RPH3AL/OXCT1/CFTR	14	-2.13809
BP	GO:1903556	negative regulation of tumor necrosis factor superfamily cytokine production	14/2001	72/18670	0.0194118	0.0869464	0.0641606	LILRB1/TWIST1/TNFAIP3/TLR4/AXL/SLAMF1/IL10/SIRPA/CLEC4A/HAVCR2/PTPN6/PTPN22/ORM1/CX3CL1	14	3.74166
BP	GO:0071260	cellular response to mechanical stimulus	15/2001	79/18670	0.0195299	0.0874097	0.0645025	PTGS2/TLR4/IL1B/COL1A1/GJA1/GOT1/CASP5/TLR8/ENG/TGFB1/CD40/CASP1/MAP3K1/TNFRSF10B/PTGER4	15	1.80739
BP	GO:0006164	purine nucleotide biosynthetic process	44/2001	300/18670	0.0195733	0.0875386	0.0645976	ADA/ELOVL6/PGM1/PDHA1/PRKAA1/ACSL4/SLC25A13/NDC1/ACSL1/MTHFD2L/PANK1/MPC2/PPARGC1A/ACAT1/BPGM/ADCY7/GUCY2C/SLC2A6/PANK3/TGFB1/ACSL3/ELOVL5/ACSS2/DLAT/COX5B/SEH1L/AMPD3/SLC25A1/PID1/GSTZ1/SCD/ENTPD5/HK2/GUCA2B/MPC1/PDHX/DDIT4/PFKFB2/GUCA2A/ACSL5/DLD/CYC1/NUPR1/ELOVL3	44	-3.61814
BP	GO:0002438	acute inflammatory response to antigenic stimulus	6/2001	21/18670	0.0197919	0.08799	0.0649307	FCER1G/CXCR2/ICAM1/BTK/FCGR2B/C3	6	2.44949
BP	GO:0035455	response to interferon-alpha	6/2001	21/18670	0.0197919	0.08799	0.0649307	MX2/AXL/BST2/IFNAR2/LAMP3/IFITM2	6	2.44949
BP	GO:0035590	purinergic nucleotide receptor signaling pathway	6/2001	21/18670	0.0197919	0.08799	0.0649307	PTAFR/ANO6/P2RY13/P2RY6/P2RX4/P2RX5	6	1.63299
BP	GO:0042402	cellular biogenic amine catabolic process	6/2001	21/18670	0.0197919	0.08799	0.0649307	KYNU/SMOX/KMO/SLC44A1/TDO2/ALDH7A1	6	0.816497
BP	GO:0140058	neuron projection arborization	6/2001	21/18670	0.0197919	0.08799	0.0649307	WNT5A/LRRK2/NRP1/PHACTR1/GRIP1/DLG4	6	1.63299
BP	GO:0140131	positive regulation of lymphocyte chemotaxis	6/2001	21/18670	0.0197919	0.08799	0.0649307	CCL4/WNT5A/CCR2/WNK1/CXCL13/ADAM17	6	2.44949
BP	GO:1903055	positive regulation of extracellular matrix organization	6/2001	21/18670	0.0197919	0.08799	0.0649307	IL6/RGCC/PDPN/CFLAR/DDR2/TGFB1	6	2.44949
BP	GO:2000738	positive regulation of stem cell differentiation	6/2001	21/18670	0.0197919	0.08799	0.0649307	SOX5/SEMA3C/TACSTD2/LTBP3/GATA6/TGFB2	6	0.816497
BP	GO:0007257	activation of JUN kinase activity	9/2001	39/18670	0.0198729	0.0881651	0.0650599	WNT5A/MAP4K5/RIPK2/MDFIC/ERN1/PTPN1/MLKL/PKN1/MAP3K12	9	1.66667
BP	GO:0045684	positive regulation of epidermis development	9/2001	39/18670	0.0198729	0.0881651	0.0650599	WNT5A/ATOH1/PRKCH/MSX2/CYP27B1/NCOA3/OVOL2/TGFB2/TRIM16	9	1.66667
BP	GO:0030449	regulation of complement activation	20/2001	115/18670	0.0198754	0.0881651	0.0650599	C5AR1/CFP/IL1B/C1R/CR1/C1S/IGLV6-57/C3AR1/SERPING1/PHB/C3/IGKC/CLU/IGLC1/IGHG1/A2M/IGHV1-69/CFH/IGLV1-44/C1QBP	20	3.57771
BP	GO:0072376	protein activation cascade	31/2001	198/18670	0.0199185	0.0882908	0.0651527	TFPI/C5AR1/CFP/IL1B/FCN3/MASP1/RGCC/C1R/CR1/VWF/FCN1/C1S/IGLV6-57/IGHM/C3AR1/SERPING1/IGLL5/PHB/C3/IGKC/CLU/IGLC1/IGHD/TRBC1/IGHG1/KNG1/A2M/IGHV1-69/CFH/IGLV1-44/C1QBP	31	4.49013
BP	GO:0006956	complement activation	28/2001	175/18670	0.0199859	0.0884581	0.0652761	C5AR1/CFP/IL1B/FCN3/MASP1/RGCC/C1R/CR1/FCN1/C1S/IGLV6-57/IGHM/C3AR1/SERPING1/IGLL5/PHB/C3/IGKC/CLU/IGLC1/IGHD/TRBC1/IGHG1/A2M/IGHV1-69/CFH/IGLV1-44/C1QBP	28	4.53557
BP	GO:0010921	regulation of phosphatase activity	28/2001	175/18670	0.0199859	0.0884581	0.0652761	PLEK/PPARGC1B/PPP1R14C/SPOCD1/GNAI2/WNK1/IGFBP3/PPP1R16B/PTPRC/MEF2C/LMTK2/PPP1R14D/PPP1R3B/PHACTR1/MYO1D/SYTL2/PHACTR4/SHOC2/PPP2R5A/PDGFRB/SH3RF2/NCKAP1L/SEMA4D/CD300A/PPP1R15A/TGFB2/BOD1L1/PPP2R3A	28	1.13389
BP	GO:0003179	heart valve morphogenesis	11/2001	52/18670	0.0201064	0.0887947	0.0655245	TWIST1/ROBO1/BMPR1A/TGFBR2/SNAI2/MEF2C/OLFM1/TGFB1/NFATC1/STRA6/TGFB2	11	2.7136
BP	GO:0032330	regulation of chondrocyte differentiation	11/2001	52/18670	0.0201064	0.0887947	0.0655245	LOXL2/ACVRL1/RUNX2/SOX5/AXIN2/TRPS1/SNAI2/PTHLH/LTBP3/RARB/EFEMP1	11	2.11058
BP	GO:0046580	negative regulation of Ras protein signal transduction	11/2001	52/18670	0.0201064	0.0887947	0.0655245	ARHGAP44/TIMP2/BCL6/RASA3/EPHB2/RASA2/DLC1/HEG1/KANK1/TGFB2/SPRY4	11	1.50756
BP	GO:0003231	cardiac ventricle development	22/2001	130/18670	0.0203177	0.0896618	0.0661644	WNT5A/LMO4/ROBO1/BMPR1A/TGFBR2/ENG/ID2/FOXF1/MEF2C/TGFB1/GRHL2/DSP/SEMA3C/HEG1/PKP2/TPM1/FGFR2/STRA6/SALL1/TGFB2/SFRP2/TMEM65	22	0.852803
BP	GO:2001233	regulation of apoptotic signaling pathway	57/2001	406/18670	0.0203985	0.089952	0.0663785	G0S2/PTGS2/S100A8/BCL2A1/NOX1/INHBA/TNFAIP3/LRRK2/CTSH/MMP9/IL1B/FYN/STK4/ICAM1/CAV1/ITM2C/CD44/HGF/ITPRIP/SH3RF1/CYLD/CFLAR/GPER1/CAAP1/S100A9/ARHGEF2/GNAI2/HTRA2/SNAI2/PTPRC/HDAC1/NRP1/IL1A/SP100/MLLT11/NDUFS3/BDKRB2/BIRC6/CLU/BIK/FIGNL1/FEM1B/GPX1/UBQLN1/SERPINE1/PML/PTPN1/CIDEB/TNFRSF10B/TRAF1/ACAA2/SIAH1/GZMB/ACKR3/SFRP2/CX3CL1/NUPR1	57	3.57624
BP	GO:0050770	regulation of axonogenesis	29/2001	183/18670	0.0204596	0.0901549	0.0665283	WNT5A/SPP1/CHN1/ROBO1/LRP4/DAB1/OLFM1/TRPV2/PLXND1/NRP1/DPYSL2/NRCAM/DBN1/NTN1/XK/PLXNC1/EPHB2/SEMA3C/MYCBP2/THY1/SEMA4A/ZEB2/PLXNA1/MAP1B/SEMA4D/SEMA4C/EPHA4/MACF1/ZSWIM5	29	3.15682
BP	GO:0010737	protein kinase A signaling	8/2001	33/18670	0.020642	0.0906913	0.0669241	PDE10A/LRRK2/LCP1/PRKACB/RAMP3/AKAP1/AKAP7/RAB13	8	0.707107
BP	GO:0036314	response to sterol	8/2001	33/18670	0.020642	0.0906913	0.0669241	INHBA/TGFBR2/GRAMD1A/GRAMD1B/TGFB1/HMGCS1/GRAMD1C/RORA	8	1.41421
BP	GO:2001024	negative regulation of response to drug	8/2001	33/18670	0.020642	0.0906913	0.0669241	PDE8A/RGS2/LRRK2/HGF/NR4A3/RGS4/IL10/PSAP	8	2.12132
BP	GO:2001038	regulation of cellular response to drug	8/2001	33/18670	0.020642	0.0906913	0.0669241	PDE8A/LRRK2/HGF/NR4A3/ENDOG/PAWR/IL10/PSAP	8	0.707107
BP	GO:0000188	inactivation of MAPK activity	7/2001	27/18670	0.0207802	0.0909649	0.067126	CAV1/RGS3/DUSP14/RGS4/DUSP4/LAX1/DUSP16	7	1.88982
BP	GO:0009649	entrainment of circadian clock	7/2001	27/18670	0.0207802	0.0909649	0.067126	ARNTL2/ID2/GNAQ/USP2/PHLPP1/PML/GNA11	7	-1.13389
BP	GO:0043032	positive regulation of macrophage activation	7/2001	27/18670	0.0207802	0.0909649	0.067126	WNT5A/LRRK2/TLR4/MMP8/IL33/IL10/HAVCR2	7	2.64575
BP	GO:0045671	negative regulation of osteoclast differentiation	7/2001	27/18670	0.0207802	0.0909649	0.067126	LILRB1/INPP5D/LILRB3/TLR4/MAFB/FBN1/LILRB4	7	2.64575
BP	GO:1901623	regulation of lymphocyte chemotaxis	7/2001	27/18670	0.0207802	0.0909649	0.067126	CCL4/WNT5A/CCL2/CCR2/WNK1/CXCL13/ADAM17	7	2.64575
BP	GO:0031102	neuron projection regeneration	12/2001	59/18670	0.0209833	0.0916528	0.0676336	LAMB2/SPP1/TNC/PRRX1/HGF/MAP4K4/JAM3/KLF4/THY1/KLK8/MAP1B/EPHA4	12	2.3094
BP	GO:0033619	membrane protein proteolysis	12/2001	59/18670	0.0209833	0.0916528	0.0676336	TNFRSF1B/TIMP1/ADAM8/CTSH/IL1B/TIMP2/SH3D19/ADAM19/TGFB1/IL10/ADAM17/PTPN3	12	2.3094
BP	GO:0045843	negative regulation of striated muscle tissue development	12/2001	59/18670	0.0209833	0.0916528	0.0676336	TWIST1/RGS2/TGFBR2/GJA1/JARID2/DKK1/RGS4/G6PD/TGFB1/S100B/LEF1/EPHB1	12	3.4641
BP	GO:1901216	positive regulation of neuron death	17/2001	94/18670	0.0212711	0.092842	0.0685112	WNT5A/ITGAM/TLR4/FYN/MYB/ITGB2/FCGR2B/DKK1/TFAP2A/KMO/CLU/TYROBP/AIMP2/DDIT4/PRNP/TGFB2/NUPR1	17	2.66789
BP	GO:0070555	response to interleukin-1	32/2001	207/18670	0.0215742	0.0940961	0.0694366	IL6/CCL4/TFPI/IRAK2/CXCL8/IL1RN/SELE/CEBPB/IL1B/ICAM1/CHI3L1/CCL2/MAPK13/IL1R1/NFKBIA/CD38/RIPK2/IL1R2/PCK1/CCL18/KMO/IL1A/RPS6KA5/SIRPA/IL17A/ETS1/NOD2/MAP3K3/RORA/IRAK1/CCL8/CX3CL1	32	4.59619
BP	GO:2000257	regulation of protein activation cascade	20/2001	116/18670	0.0216754	0.0944688	0.0697116	C5AR1/CFP/IL1B/C1R/CR1/C1S/IGLV6-57/C3AR1/SERPING1/PHB/C3/IGKC/CLU/IGLC1/IGHG1/A2M/IGHV1-69/CFH/IGLV1-44/C1QBP	20	3.57771
BP	GO:0060828	regulation of canonical Wnt signaling pathway	42/2001	286/18670	0.0217178	0.094495	0.0697309	WNT5A/LRRK2/CTHRC1/MCC/STK4/CAV1/COL1A1/NRARP/CYLD/CDK14/LRP4/AXIN2/BICC1/WNK1/MLLT3/WWTR1/DKK1/SNAI2/GNAQ/DKK3/HDAC1/SMURF2/TLE3/TLE1/LGR5/KLHL12/PRDM15/SOX7/LATS2/IGFBP6/FGFR2/TMEM64/CSNK1G3/MAD2L2/SCYL2/RBMS3/KANK1/SOX17/JADE1/SFRP2/DACT3/BAMBI	42	2.46885
BP	GO:0006801	superoxide metabolic process	14/2001	73/18670	0.0217242	0.094495	0.0697309	NOX1/ITGAM/FPR2/NCF2/CLEC7A/PREX1/NCF4/ITGB2/GNAI2/TGFB1/SH3PXD2B/NCF1/TYROBP/CYBB	14	3.20713
BP	GO:0097061	dendritic spine organization	15/2001	80/18670	0.0217312	0.094495	0.0697309	ARHGAP44/LRRK2/FYN/PPP1R9A/WASL/HOMER1/FCGR2B/DBN1/EPHB2/ABHD17B/DLG4/SHANK3/PRNP/EPHA4/EPHB1	15	0.774597
BP	GO:0071675	regulation of mononuclear cell migration	10/2001	46/18670	0.0217446	0.094495	0.0697309	C5AR1/CCR1/FPR2/CCR2/ANO6/TGFB1/C3AR1/SLAMF8/AIF1/SERPINE1	10	3.16228
BP	GO:0045834	positive regulation of lipid metabolic process	24/2001	146/18670	0.0220473	0.0957411	0.0706505	PTGS2/FGR/TWIST1/FGF2/IL1B/FPR2/PRKAA1/FLT1/PDGFRA/NR4A3/VAV3/PPARGC1A/CCDC3/TGFB1/ACSL3/ELOVL5/TEK/IRS2/ABHD6/PDGFB/FGFR3/NOD2/PDGFRB/VAV2	24	2.04124
BP	GO:0002739	regulation of cytokine secretion involved in immune response	5/2001	16/18670	0.0223751	0.0962408	0.0710192	TNFRSF1B/WNT5A/LILRB1/IL10/ANGPT1	5	2.23607
BP	GO:0002830	positive regulation of type 2 immune response	5/2001	16/18670	0.0223751	0.0962408	0.0710192	IL6/NLRP3/IL33/CD86/NOD2	5	2.23607
BP	GO:0006047	UDP-N-acetylglucosamine metabolic process	5/2001	16/18670	0.0223751	0.0962408	0.0710192	GFPT2/GNE/GFPT1/UAP1/SLC35A3	5	-1.34164
BP	GO:0006103	2-oxoglutarate metabolic process	5/2001	16/18670	0.0223751	0.0962408	0.0710192	MRPS36/GOT1/L2HGDH/PHYH/DLD	5	-2.23607
BP	GO:0010820	positive regulation of T cell chemotaxis	5/2001	16/18670	0.0223751	0.0962408	0.0710192	WNT5A/CCR2/WNK1/CXCL13/ADAM17	5	2.23607
BP	GO:0016540	protein autoprocessing	5/2001	16/18670	0.0223751	0.0962408	0.0710192	AFG3L2/KLK6/HTRA2/CASP1/TMPRSS2	5	-0.447214
BP	GO:0033033	negative regulation of myeloid cell apoptotic process	5/2001	16/18670	0.0223751	0.0962408	0.0710192	FCER1G/CXCR2/CLEC5A/NOD2/KITLG	5	1.34164
BP	GO:0043031	negative regulation of macrophage activation	5/2001	16/18670	0.0223751	0.0962408	0.0710192	FCGR2B/CST7/PTPRC/CD200/CX3CL1	5	2.23607
BP	GO:0045618	positive regulation of keratinocyte differentiation	5/2001	16/18670	0.0223751	0.0962408	0.0710192	PRKCH/CYP27B1/NCOA3/OVOL2/TRIM16	5	1.34164
BP	GO:0048820	hair follicle maturation	5/2001	16/18670	0.0223751	0.0962408	0.0710192	WNT5A/SPINK5/MSX2/MYO5A/TGFB2	5	1.34164
BP	GO:0050711	negative regulation of interleukin-1 secretion	5/2001	16/18670	0.0223751	0.0962408	0.0710192	TNFAIP3/NLRP3/CARD8/IL1R2/PML	5	2.23607
BP	GO:0086103	G protein-coupled receptor signaling pathway involved in heart process	5/2001	16/18670	0.0223751	0.0962408	0.0710192	RGS2/CAV1/ATP2B4/GNAI2/RAMP3	5	2.23607
BP	GO:1905153	regulation of membrane invagination	5/2001	16/18670	0.0223751	0.0962408	0.0710192	ANO6/RAB31/C3/NCKAP1L/CD300A	5	2.23607
BP	GO:0050769	positive regulation of neurogenesis	65/2001	474/18670	0.0223876	0.0962408	0.0710192	IL6/TNFRSF1B/WNT5A/RGS2/ROBO1/IL1B/FYN/TIMP2/BCL6/HGF/MYB/CFLAR/GPER1/SERPINF1/PPP1R9A/S100A9/ARHGEF2/TLR2/ATOH1/CCR2/DAB1/DKK1/PRKCH/ID2/MEF2C/TRPV2/NEDD4L/SNX3/TGFB1/HDAC1/PLXND1/NRP1/NRCAM/FLNA/DBN1/TCF4/NTN1/PLXNC1/EPHB2/CXCR4/P2RX4/GRIP1/ZEB2/MME/DLG4/PLXNA1/SHANK3/TRPC6/MAP1B/SEMA4D/RARB/SERPINI1/EPHA4/VEGFC/TMEM106B/MACF1/LPAR1/COBL/NAP1L1/CX3CL1/FES/PTPRD/DPYSL3/PARP6/PLAA	65	4.34122
BP	GO:0048469	cell maturation	28/2001	177/18670	0.0229236	0.0984742	0.0726673	LRRK2/FAM20C/PDE3A/CLEC7A/AXL/GJA1/EDNRB/BTK/RUNX2/FZD5/EPAS1/ID2/GLDN/G6PD/POU2F2/NRCAM/SPINK1/FARP2/FLVCR1/TFCP2L1/C3/CDKN1C/FEM1B/SLC26A3/IHH/DLD/CX3CL1/CFTR	28	0.377964
BP	GO:0031638	zymogen activation	11/2001	53/18670	0.0229915	0.0985537	0.072726	CTSH/C1R/PLAU/RIPK2/IFI16/DHCR24/CYFIP2/MMP14/SERPINE1/CIDEB/GGT1	11	2.11058
BP	GO:0045744	negative regulation of G protein-coupled receptor signaling pathway	11/2001	53/18670	0.0229915	0.0985537	0.072726	CXCL8/ADA/PLEK/RGS2/ATP2B4/GNAI2/RGS4/APLNR/ARRB1/BICD1/RPH3AL	11	2.11058
BP	GO:1905517	macrophage migration	11/2001	53/18670	0.0229915	0.0985537	0.072726	C5AR1/CCL2/EDNRB/CCR2/C3AR1/CD200/SLAMF8/P2RX4/MMP14/MTUS1/CX3CL1	11	2.11058
BP	GO:0009268	response to pH	9/2001	40/18670	0.0232762	0.0986325	0.0727842	NOX1/GPR65/GJA1/SERPINF1/PCK1/PAM/GPR68/GNA11/GPR4	9	1
BP	GO:0050832	defense response to fungus	9/2001	40/18670	0.0232762	0.0986325	0.0727842	S100A12/S100A8/IL17RA/COTL1/S100A9/C10orf99/TGFB1/IL17A/GNLY	9	2.33333
BP	GO:0072583	clathrin-dependent endocytosis	9/2001	40/18670	0.0232762	0.0986325	0.0727842	SLC9B2/FNBP1L/WASL/PIK3CB/SGIP1/HIP1/FCHSD2/SCYL2/ITGA4	9	0.333333
BP	GO:0002604	regulation of dendritic cell antigen processing and presentation	4/2001	11/18670	0.0233965	0.0986325	0.0727842	FCGR2B/SLC11A1/NOD2/FGL2	4	2
BP	GO:0002730	regulation of dendritic cell cytokine production	4/2001	11/18670	0.0233965	0.0986325	0.0727842	TLR4/BST2/JAK3/NOD2	4	2
BP	GO:0002923	regulation of humoral immune response mediated by circulating immunoglobulin	4/2001	11/18670	0.0233965	0.0986325	0.0727842	CR1/FCGR2B/PTPRC/PTPN6	4	2
BP	GO:0016264	gap junction assembly	4/2001	11/18670	0.0233965	0.0986325	0.0727842	CAV1/GJA1/GJB1/GJC1	4	1
BP	GO:0019371	cyclooxygenase pathway	4/2001	11/18670	0.0233965	0.0986325	0.0727842	PTGS2/PTGS1/PTGES/PTGDS	4	2
BP	GO:0030309	poly-N-acetyllactosamine metabolic process	4/2001	11/18670	0.0233965	0.0986325	0.0727842	B3GNT3/B3GNT9/B3GNT8/B3GNT6	4	-1
BP	GO:0031915	positive regulation of synaptic plasticity	4/2001	11/18670	0.0233965	0.0986325	0.0727842	PTGS2/DBN1/EPHB2/MAP1B	4	1
BP	GO:0032908	regulation of transforming growth factor beta1 production	4/2001	11/18670	0.0233965	0.0986325	0.0727842	LUM/TYROBP/GATA6/CX3CL1	4	1
BP	GO:0033629	negative regulation of cell adhesion mediated by integrin	4/2001	11/18670	0.0233965	0.0986325	0.0727842	WNK1/SNAI2/SWAP70/SERPINE1	4	2
BP	GO:0035747	natural killer cell chemotaxis	4/2001	11/18670	0.0233965	0.0986325	0.0727842	CCL4/CCL2/PIK3CD/PIK3CG	4	2
BP	GO:0036444	calcium import into the mitochondrion	4/2001	11/18670	0.0233965	0.0986325	0.0727842	AFG3L2/MICU2/MCU/MCUR1	4	-2
BP	GO:0039532	negative regulation of viral-induced cytoplasmic pattern recognition receptor signaling pathway	4/2001	11/18670	0.0233965	0.0986325	0.0727842	TSPAN6/RNF125/SEC14L1/C1QBP	4	-1
BP	GO:0043117	positive regulation of vascular permeability	4/2001	11/18670	0.0233965	0.0986325	0.0727842	CXCR2/PDE3A/PTP4A3/TGFB1	4	1
BP	GO:0045628	regulation of T-helper 2 cell differentiation	4/2001	11/18670	0.0233965	0.0986325	0.0727842	BCL6/NLRP3/CD86/HLX	4	2
BP	GO:0046950	cellular ketone body metabolic process	4/2001	11/18670	0.0233965	0.0986325	0.0727842	BDH1/ACAT1/HMGCL/OXCT1	4	-2
BP	GO:0070278	extracellular matrix constituent secretion	4/2001	11/18670	0.0233965	0.0986325	0.0727842	TNFRSF1B/RGCC/ADTRP/ENG	4	1
BP	GO:0070673	response to interleukin-18	4/2001	11/18670	0.0233965	0.0986325	0.0727842	RIPK2/OCLN/PDGFB/IL18RAP	4	1
BP	GO:0072584	caveolin-mediated endocytosis	4/2001	11/18670	0.0233965	0.0986325	0.0727842	PROM2/CAV1/NEDD4L/PACSIN2	4	-1
BP	GO:1905902	regulation of mesoderm formation	4/2001	11/18670	0.0233965	0.0986325	0.0727842	BMPR1A/DKK1/SOX17/SFRP2	4	1
BP	GO:2001204	regulation of osteoclast development	4/2001	11/18670	0.0233965	0.0986325	0.0727842	LILRB1/SLC9B2/FBN1/TYROBP	4	2
BP	GO:0050810	regulation of steroid biosynthetic process	17/2001	95/18670	0.0234054	0.0986325	0.0727842	ELOVL6/IL1B/PRKAA1/HMGCR/PPARGC1A/SNAI2/ERLIN1/DKK3/CYP27B1/IGFBP7/HMGCS1/FDFT1/SCD/FDPS/DHCR7/SQLE/SREBF2	17	-1.69775
BP	GO:0048635	negative regulation of muscle organ development	12/2001	60/18670	0.0237526	0.0999721	0.0737727	TWIST1/RGS2/TGFBR2/GJA1/JARID2/DKK1/RGS4/G6PD/TGFB1/S100B/LEF1/EPHB1	12	3.4641
BP	GO:0010212	response to ionizing radiation	24/2001	147/18670	0.0237608	0.0999721	0.0737727	BRCC3/ICAM1/NABP1/PRKAA1/IKBIP/THBD/SNAI2/PTPRC/IFI16/TGFB1/NET1/RHNO1/TSPYL5/TMEM109/UIMC1/FIGNL1/GPX1/PML/CBL/DCUN1D3/XRCC6/SFRP2/VCAM1/PRKDC	24	2.04124
BP	GO:0019058	viral life cycle	47/2001	328/18670	0.0237957	0.0999721	0.0737727	CXCL8/LGALS1/EEA1/CAV2/ICAM1/SELPLG/CAV1/ITGA5/FCN3/CCL2/NR5A2/AXL/BST2/CR1/NDC1/CLEC5A/FCN1/PTX3/SLAMF1/TNFRSF4/CD86/IFI16/NEDD4L/ATG16L2/SNX3/UVRAG/LAMP3/MX1/CD80/CXCR4/IFITM2/SEH1L/RAB29/CHMP6/CHMP1A/ANPEP/APOBEC3G/PML/VPS4B/TMPRSS2/CHMP4B/SRPK1/SLPI/TOP2A/CCL8/PIK3C2G/PDCD6IP	47	2.77143
BP	GO:0034103	regulation of tissue remodeling	16/2001	88/18670	0.0238236	0.0999721	0.0737727	IL6/SPP1/INPP5D/TNFAIP3/ADAM8/PPARGC1B/GJA1/TMEM119/TNFRSF11B/CD38/TGFB1/S1PR1/TMEM64/CEACAM1/LTBP3/CSF1R	16	3
BP	GO:1900407	regulation of cellular response to oxidative stress	16/2001	88/18670	0.0238236	0.0999721	0.0737727	PDE8A/NOX1/LRRK2/TLR4/MMP3/FYN/HGF/NR4A3/HTRA2/ENDOG/PAWR/IL10/FUT8/GPX1/UBQLN1/PSAP	16	1.5
BP	GO:1901888	regulation of cell junction assembly	16/2001	88/18670	0.0238236	0.0999721	0.0737727	ACVRL1/CAV1/GJA1/MAP4K4/FZD5/PRKCH/OCLN/SNAI2/NRP1/TEK/DLC1/KDR/GPM6B/THY1/MMP14/MACF1	16	2.5
CC	GO:0062023	collagen-containing extracellular matrix	113/2081	406/19717	8.68602e-23	5.70672e-20	4.62645e-20	COL7A1/S100A8/S100A4/WNT5A/LOXL2/LAMB2/TIMP1/LGALS1/COL15A1/TGFBI/MMP2/CFP/CTSH/COL4A2/MMP9/CTHRC1/MMP8/COL12A1/COL4A1/SERPINB9/ICAM1/DCN/ANGPTL2/TNC/TIMP2/MXRA5/COL1A1/COL8A1/LAMC1/THBS2/COL1A2/PCOLCE/COL27A1/FBN1/CDH13/CTSL/COL6A2/VWF/VCAN/FCN1/SERPINF1/S100A9/LOXL1/COL5A3/SPARC/COL5A2/HTRA1/COL18A1/COL6A1/ADAM19/COL6A3/BGN/LUM/COL3A1/MGP/TGFB3/ECM1/EMILIN2/ANXA6/NDP/PXDN/EGFL6/DLG1/LAMA4/SPARC…	113	8.7487
CC	GO:0030667	secretory granule membrane	87/2081	298/19717	2.85935e-19	9.39296e-17	7.6149e-17	PTAFR/FPR1/TNFRSF1B/SLC2A3/SELL/MCEMP1/DOK3/FCER1G/ITGAM/C5AR1/FCGR3B/LILRB3/ADAM8/FCAR/ITGAX/DEGS1/FCGR2A/CXCR2/CAV2/CD53/FPR2/GPR84/CAV1/LILRA3/CD44/OLR1/CD93/LAIR1/CD14/CD109/BST2/GLIPR1/CR1/PLAU/PECAM1/LILRB2/RAB5B/CLEC5A/ITGB2/SPARC/ITGAL/TLR2/ATP11A/CD38/MMP25/SLC11A1/ANO6/RAB31/AP1M1/PTPRC/SLC15A4/STK10/LAMP3/C3AR1/ATAD3B/CXCR1/ENPP4/PAM/DSP/KCNAB2/MGAM/SELP/ATP11B/SIRPA/SIRPB1/TYROBP/VAMP…	87	6.96873
CC	GO:0070820	tertiary granule	54/2081	164/19717	7.0575e-15	1.54559e-12	1.25302e-12	PTAFR/FPR1/SLC2A3/MCEMP1/DOK3/FCER1G/TNFAIP6/ITGAM/ADAM8/FCAR/ITGAX/CFP/CTSH/MMP9/PGM1/CD53/MMP8/FPR2/GPR84/TIMP2/LILRA3/OLR1/CD93/LAIR1/CR1/PLAU/LILRB2/CLEC5A/ITGB2/ATP11A/PTX3/SLC11A1/ANO6/GGH/ATAD3B/ENPP4/DSP/KCNAB2/MGAM/SIRPA/VAMP1/LRG1/CEACAM1/PTPN6/ORM1/OSCAR/FTH1/NCKAP1L/TBC1D10C/SIGLEC5/CD300A/CYBB/TRPM2/FOLR3	54	5.44331
CC	GO:0070821	tertiary granule membrane	31/2081	73/19717	1.94998e-12	3.20284e-10	2.59655e-10	PTAFR/SLC2A3/MCEMP1/FCER1G/ITGAM/ADAM8/FCAR/ITGAX/CD53/FPR2/GPR84/LILRA3/OLR1/CD93/LAIR1/PLAU/LILRB2/CLEC5A/ITGB2/ATP11A/SLC11A1/ANO6/KCNAB2/MGAM/SIRPA/VAMP1/CEACAM1/SIGLEC5/CD300A/CYBB/TRPM2	31	5.20855
CC	GO:0098589	membrane region	77/2081	328/19717	9.5862e-12	1.11035e-09	9.00161e-10	RHOQ/TNFRSF1B/TFPI/PTGS2/BICD2/ITGAM/SELE/INPP5D/PROM2/LRRK2/TLR1/CAV2/BMPR1A/FYN/ICAM1/SELPLG/CAV1/LCP2/OLR1/DYSF/HCK/PDPN/LAT2/CD14/TGFBR2/GJA1/BST2/ADTRP/CDH13/PECAM1/CFLAR/EDNRB/ITGB2/LRP4/BTK/EMP2/TLR2/ATP2B4/GNAI2/RGMB/PLVAP/RGS19/PTPRC/CD79A/DLG1/SMURF2/ANGPT1/TEK/KCNA3/DLC1/ITLN1/TUBA1A/KDR/KCNQ1/GPM6B/THY1/S1PR1/GRIP1/MYO1D/MYADM/MME/PACSIN2/EHD2/FAM170B/MAL2/CBL/RFTN1/CD48/LY6K/ADAM17/P…	77	5.35615
CC	GO:0098857	membrane microdomain	75/2081	316/19717	1.01401e-11	1.11035e-09	9.00161e-10	RHOQ/TNFRSF1B/TFPI/PTGS2/ITGAM/SELE/INPP5D/PROM2/LRRK2/TLR1/CAV2/BMPR1A/FYN/ICAM1/SELPLG/CAV1/LCP2/OLR1/DYSF/HCK/PDPN/LAT2/CD14/TGFBR2/GJA1/BST2/ADTRP/CDH13/PECAM1/CFLAR/EDNRB/ITGB2/LRP4/BTK/EMP2/TLR2/ATP2B4/GNAI2/RGMB/PLVAP/RGS19/PTPRC/CD79A/DLG1/SMURF2/ANGPT1/TEK/KCNA3/DLC1/ITLN1/TUBA1A/KDR/KCNQ1/GPM6B/THY1/S1PR1/GRIP1/MYO1D/MYADM/MME/PACSIN2/EHD2/MAL2/CBL/RFTN1/CD48/LY6K/ADAM17/PRNP/PRKAR2A/PI…	75	5.19615
CC	GO:0045121	membrane raft	74/2081	315/19717	2.3446e-11	2.20057e-09	1.78401e-09	RHOQ/TNFRSF1B/TFPI/PTGS2/ITGAM/SELE/INPP5D/PROM2/LRRK2/TLR1/CAV2/BMPR1A/FYN/ICAM1/SELPLG/CAV1/LCP2/OLR1/HCK/PDPN/LAT2/CD14/TGFBR2/GJA1/BST2/ADTRP/CDH13/PECAM1/CFLAR/EDNRB/ITGB2/LRP4/BTK/EMP2/TLR2/ATP2B4/GNAI2/RGMB/PLVAP/RGS19/PTPRC/CD79A/DLG1/SMURF2/ANGPT1/TEK/KCNA3/DLC1/ITLN1/TUBA1A/KDR/KCNQ1/GPM6B/THY1/S1PR1/GRIP1/MYO1D/MYADM/MME/PACSIN2/EHD2/MAL2/CBL/RFTN1/CD48/LY6K/ADAM17/PRNP/PRKAR2A/PIKFYVE…	74	5.1149
CC	GO:0042581	specific granule	47/2081	160/19717	3.75028e-11	3.07992e-09	2.4969e-09	TNFRSF1B/SLC2A3/MCEMP1/ITGAM/ADAM8/FCAR/DEGS1/CFP/CD53/MMP8/FPR2/GPR84/TIMP2/LILRA3/OLR1/CD93/LAIR1/CHI3L1/PLAU/CLEC5A/ITGB2/ITGAL/ATP11A/PTX3/MMP25/ANO6/AP1M1/GGH/SLC15A4/STK10/C3AR1/KCNAB2/DNASE1L1/VAMP1/LRG1/CEACAM1/PTPN6/ORM1/OSCAR/NEU1/PGRMC1/SLPI/RAB27A/CYBB/SLC27A2/TRPM2/FOLR3	47	4.81354
CC	GO:0035579	specific granule membrane	32/2081	91/19717	3.19784e-10	2.103e-08	1.70491e-08	TNFRSF1B/SLC2A3/MCEMP1/ITGAM/ADAM8/FCAR/DEGS1/CD53/FPR2/GPR84/LILRA3/OLR1/CD93/LAIR1/PLAU/CLEC5A/ITGB2/ITGAL/ATP11A/MMP25/ANO6/AP1M1/SLC15A4/STK10/C3AR1/KCNAB2/VAMP1/CEACAM1/PGRMC1/CYBB/SLC27A2/TRPM2	32	4.59619
CC	GO:0044420	extracellular matrix component	23/2081	51/19717	3.20091e-10	2.103e-08	1.70491e-08	COL7A1/LAMB2/COL15A1/COL4A2/COL12A1/COL4A1/TNC/COL1A1/COL8A1/LAMC1/COL1A2/COL27A1/FBN1/COL5A3/COL5A2/LUM/COL3A1/COL5A1/LAMA5/LAMA1/MFAP2/THSD4/FBN2	23	3.96177
CC	GO:0005884	actin filament	35/2081	111/19717	1.43083e-09	8.54595e-08	6.92822e-08	RHOQ/LCP1/FYN/HCLS1/COTL1/GAS7/PKD2/HCK/WASL/CORO1A/RAC2/PDLIM4/WIPF1/PDLIM7/SPECC1/PAWR/FLNA/DBN1/TEK/WAS/MYO5A/RCSD1/ACTN1/YES1/AIF1/TPM1/MYO6/GNG12/LMOD1/PLS3/SH2B2/POF1B/COBL/MYO1A/DPYSL3	35	2.53546
CC	GO:0031252	cell leading edge	82/2081	403/19717	3.6001e-09	1.97105e-07	1.59794e-07	FGR/APBB1IP/PLEK/ARHGAP44/SAMSN1/LMO4/MCC/LCP1/ITGA5/VIM/CD44/FAP/PKD2/DYSF/PDPN/SH3RF1/BSPRY/GPER1/MTM1/PPP1R9A/WASL/ARHGEF2/MYO1G/CORO1A/RAC2/FGD3/PDLIM4/DOCK8/PTPRM/WIPF1/LAYN/PDLIM7/STX2/AMPH/PLXND1/ABLIM3/DBN1/ARHGEF6/CXCR4/S100B/DLC1/MYO5A/SLC39A6/ACTN1/ARF6/PTPRK/AIF1/DST/THY1/TPM1/MYO6/FERMT2/SWAP70/CCDC88A/EPS8/MYO1D/MYADM/LIMA1/FGD2/ARPIN/TESC/PACSIN2/PHACTR4/SGCE/ARHGAP31/EPS8L3/VIL1/A…	82	3.97553
CC	GO:0101003	ficolin-1-rich granule membrane	24/2081	61/19717	3.90416e-09	1.9731e-07	1.5996e-07	FPR1/SLC2A3/DOK3/FCER1G/ADAM8/FCAR/ITGAX/FPR2/LILRA3/CD93/CR1/LILRB2/ITGB2/SLC11A1/ATAD3B/ENPP4/DSP/MGAM/SIRPA/NCKAP1L/TBC1D10C/SIGLEC5/CD300A/TRPM2	24	3.67423
CC	GO:0009897	external side of plasma membrane	80/2081	393/19717	5.46394e-09	2.56415e-07	2.07876e-07	CSF3R/FCER1G/ADA/LILRB1/IL7R/ITGAM/TLR4/CCR1/CXCR2/IL13RA2/BMPR1A/ICAM1/ITGA5/OSMR/TNFRSF9/CD14/TGFBR2/PDGFRA/CDH13/PECAM1/ITGB2/FCN1/ENPP3/CD83/FCGR2B/CD69/IL1R1/CCR2/TLR8/TNFRSF4/CD86/ENG/PTPRC/CD79A/HHLA2/WNT2/MCAM/CD27/NRCAM/IGHM/CD80/CXCR1/IL12RB1/ANXA5/CXCR4/IGLL5/CD1D/CLEC14A/HEG1/SELP/GSR/IGKC/THY1/SCNN1B/IL17A/S1PR1/IGLC1/CD40/IL2RG/IGHD/TRBC1/CD79B/CD163/ANPEP/IGHG1/SPA17/CTLA4/CDH5/ANT…	80	7.15542
CC	GO:0005743	mitochondrial inner membrane	91/2081	473/19717	9.29345e-09	4.07053e-07	3.29999e-07	FGR/LRRK2/AFG3L2/SLC9B2/PLA2G4A/SLC25A4/SLC25A13/NDUFV1/MRPS36/BDH1/MTHFD2L/NDUFA6/MPC2/ENDOG/NDUFA9/COQ3/GCAT/CHCHD1/SFXN1/TTC19/ATAD3B/COQ2/NDUFA5/AIFM3/L2HGDH/COX5A/COX5B/CPT2/NDUFA10/SLC25A11/MRPL41/MPV17/PHB/MRPS35/NDUFS3/COQ9/SLC25A1/NDUFS7/CLU/SDHD/COX8A/TIMM21/SLC25A37/GHITM/SLC25A33/MRPL10/NDUFAF5/ABCB10/MRPL15/TMEM177/UQCRC2/NDUFS2/NDUFS6/MICU2/HADHB/COA3/MRPL11/MCU/MPC1/UQCRFS1/MRPL37/…	91	-7.23317
CC	GO:0005604	basement membrane	30/2081	95/19717	2.0151e-08	8.27448e-07	6.70815e-07	COL7A1/LOXL2/LAMB2/TIMP1/COL15A1/TGFBI/COL4A2/COL4A1/TNC/COL8A1/LAMC1/THBS2/FBN1/SERPINF1/LOXL1/SPARC/COL18A1/EGFL6/DLG1/LAMA4/NTN1/COL5A1/DST/LAMA5/COL28A1/LAMA1/SMOC2/NID1/EFEMP2/MMRN2	30	4.01663
CC	GO:0005581	collagen trimer	28/2081	87/19717	3.73815e-08	1.44469e-06	1.17121e-06	COL7A1/COL15A1/COL4A2/CTHRC1/COL12A1/COL4A1/DCN/FCN3/COL1A1/COL8A1/COL1A2/COL27A1/COL6A2/FCN1/COL5A3/COL5A2/COL18A1/COL6A1/COL6A3/LUM/COL3A1/EMILIN2/GLDN/COL13A1/LOX/COL5A1/COL28A1/C1QTNF6	28	4.91354
CC	GO:0098644	complex of collagen trimers	12/2081	19/19717	4.59016e-08	1.67541e-06	1.35826e-06	COL7A1/COL4A2/COL4A1/COL1A1/COL8A1/COL1A2/COL27A1/COL5A3/COL5A2/LUM/COL3A1/COL5A1	12	3.4641
CC	GO:0101002	ficolin-1-rich granule	45/2081	185/19717	6.23772e-08	2.15694e-06	1.74864e-06	FPR1/SLC2A3/DOK3/FCER1G/TNFAIP6/MNDA/HSPA6/ADAM8/FCAR/ITGAX/GMFG/CTSH/MMP9/PGM1/FPR2/TIMP2/LILRA3/COTL1/CD93/CR1/LILRB2/ITGB2/FCN1/DERA/SLC11A1/ATAD3B/ENPP4/CRISPLD2/DSP/PLEKHO2/MGAM/AMPD3/SIRPA/LRG1/GYG1/FTH1/NCKAP1L/TBC1D10C/A1BG/SIGLEC5/CD300A/XRCC6/GNS/FGL2/TRPM2	45	4.62121
CC	GO:0009898	cytoplasmic side of plasma membrane	39/2081	154/19717	1.49248e-07	4.9028e-06	3.97471e-06	FGR/RGS2/GM2A/CAV2/FYN/HCK/CYLD/GNG11/GNAI2/HTRA2/RASA3/GRAMD1A/PTPRC/GNAQ/DLG1/G6PD/GNG2/HIP1/KCNAB2/YES1/BLK/ATP2C2/FERMT2/CBX6/PTPN7/PTPN22/RACGAP1/GNG12/DLG4/OSBPL2/SHANK3/CHMP4B/GNA11/GEM/GNG7/CD2/STYK1/PTPN3/FES	39	2.72218
CC	GO:0031093	platelet alpha granule lumen	23/2081	67/19717	1.61348e-07	5.04788e-06	4.09233e-06	TIMP1/SRGN/F5/HGF/VWF/SPARC/TGFB3/TGFB1/SERPING1/ACTN1/SCCPDH/CLU/ISLR/PDGFB/ORM1/SERPINE1/KNG1/A2M/A1BG/TGFB2/SERPINA3/VEGFC/MMRN1	23	3.96177
CC	GO:0098562	cytoplasmic side of membrane	42/2081	178/19717	4.12971e-07	1.19733e-05	9.7068e-06	FGR/RGS2/LRRK2/GM2A/CAV2/FYN/PKD2/HCK/CYLD/GNG11/GNAI2/HTRA2/RASA3/GRAMD1A/PTPRC/GNAQ/DLG1/G6PD/GNG2/HIP1/KCNAB2/YES1/BLK/ATP2C2/FERMT2/CBX6/PTPN7/PTPN22/RACGAP1/GNG12/DLG4/OSBPL2/SHANK3/PTPN1/CHMP4B/GNA11/GEM/GNG7/CD2/STYK1/PTPN3/FES	42	3.08607
CC	GO:0031091	platelet alpha granule	27/2081	91/19717	4.19157e-07	1.19733e-05	9.7068e-06	TIMP1/SRGN/F5/HGF/THBS2/CD109/PECAM1/VWF/SPARC/TGFB3/TGFB1/SERPING1/ACTN1/SELP/SCCPDH/CLU/ISLR/PDGFB/ORM1/SERPINE1/KNG1/A2M/A1BG/TGFB2/SERPINA3/VEGFC/MMRN1	27	4.42635
CC	GO:0005788	endoplasmic reticulum lumen	62/2081	309/19717	4.73039e-07	1.29494e-05	1.04981e-05	IL6/COL7A1/PTGS2/FKBP10/WNT5A/LAMB2/TXNDC16/SPP1/TIMP1/IGFBP5/LGALS1/COL15A1/F5/CFP/COL4A2/COL12A1/COL4A1/FAM20C/TNC/COL1A1/COL8A1/LAMC1/COL1A2/COL27A1/FBN1/COL6A2/RCN3/VCAN/COL5A3/COL5A2/MZB1/COL18A1/COL6A1/COL6A3/IGFBP3/COL3A1/SPARCL1/SDC2/COL13A1/TOR2A/IGFBP7/COL5A1/C3/CLU/PDGFB/EDEM2/PROZ/COL28A1/PRSS23/TMEM132A/CES3/KNG1/GOLM1/FSTL1/P4HA3/FMO1/CRTAP/STC2/TMEM43/DBI/EVA1A/SLC27A2	62	6.09601
CC	GO:0034774	secretory granule lumen	63/2081	321/19717	8.54523e-07	2.24569e-05	1.82058e-05	S100A12/S100A8/FGR/MNDA/HSPA6/TIMP1/SRGN/F5/CFP/GMFG/CTSH/GM2A/MMP8/TIMP2/COTL1/HGF/CHI3L1/DPP7/ARHGAP9/VWF/FCN1/S100A9/SPARC/PTX3/DERA/TGFB3/ECM1/GGH/TGFB1/SERPING1/CRISPLD2/ACTN1/GLA/DSN1/DNASE1L1/FTL/C3/AMPD3/SCCPDH/CLU/ISLR/PDGFB/LRG1/GCA/PTPN6/GYG1/ORM1/OSCAR/SERPINE1/KNG1/A2M/NEU1/A1BG/XRCC6/SERPINI1/TGFB2/SERPINA3/VEGFC/SLPI/RAB27A/GNS/MMRN1/FOLR3	63	5.66947
CC	GO:1990204	oxidoreductase complex	30/2081	112/19717	1.11344e-06	2.81359e-05	2.28098e-05	NOX1/PDHA1/NCF2/NDUFV1/MRPS36/NCF4/NDUFA6/GPD1L/NDUFA9/NDUFA5/DLAT/NDUFA10/NCF1/NDUFS3/NDUFS7/SDHD/UQCRC2/NDUFS2/NDUFS6/PDHX/UQCRFS1/UQCRC1/SDHB/NDUFS4/NDUFB10/GPD2/CYBB/NDUFC1/DLD/CYC1	30	-4.01663
CC	GO:0060205	cytoplasmic vesicle lumen	65/2081	338/19717	1.20998e-06	2.9443e-05	2.38695e-05	S100A12/S100A8/ADA/FGR/MNDA/HSPA6/TIMP1/SRGN/F5/CFP/GMFG/CTSH/GM2A/MMP8/TIMP2/COTL1/HGF/CHI3L1/DPP7/ARHGAP9/VWF/FCN1/S100A9/SPARC/PTX3/DERA/TGFB3/ECM1/GGH/TGFB1/SERPING1/CRISPLD2/ACTN1/GLA/DSN1/DNASE1L1/FTL/C3/AMPD3/SCCPDH/CLU/GNLY/ISLR/PDGFB/LRG1/GCA/PTPN6/GYG1/ORM1/OSCAR/SERPINE1/KNG1/A2M/NEU1/A1BG/XRCC6/SERPINI1/TGFB2/SERPINA3/VEGFC/SLPI/RAB27A/GNS/MMRN1/FOLR3	65	5.82963
CC	GO:0031983	vesicle lumen	65/2081	339/19717	1.34566e-06	3.15749e-05	2.55978e-05	S100A12/S100A8/ADA/FGR/MNDA/HSPA6/TIMP1/SRGN/F5/CFP/GMFG/CTSH/GM2A/MMP8/TIMP2/COTL1/HGF/CHI3L1/DPP7/ARHGAP9/VWF/FCN1/S100A9/SPARC/PTX3/DERA/TGFB3/ECM1/GGH/TGFB1/SERPING1/CRISPLD2/ACTN1/GLA/DSN1/DNASE1L1/FTL/C3/AMPD3/SCCPDH/CLU/GNLY/ISLR/PDGFB/LRG1/GCA/PTPN6/GYG1/ORM1/OSCAR/SERPINE1/KNG1/A2M/NEU1/A1BG/XRCC6/SERPINI1/TGFB2/SERPINA3/VEGFC/SLPI/RAB27A/GNS/MMRN1/FOLR3	65	5.82963
CC	GO:0005583	fibrillar collagen trimer	8/2081	11/19717	1.8706e-06	4.09661e-05	3.32113e-05	COL1A1/COL1A2/COL27A1/COL5A3/COL5A2/LUM/COL3A1/COL5A1	8	2.82843
CC	GO:0098643	banded collagen fibril	8/2081	11/19717	1.8706e-06	4.09661e-05	3.32113e-05	COL1A1/COL1A2/COL27A1/COL5A3/COL5A2/LUM/COL3A1/COL5A1	8	2.82843
CC	GO:0005769	early endosome	65/2081	350/19717	4.14179e-06	8.77793e-05	7.11629e-05	CYTIP/NOX1/EEA1/TLR4/CAV1/SORT1/STEAP4/DYSF/PARM1/GJA1/PTP4A3/GPER1/RAB5B/CORO1A/ATP11A/SPHK1/PDLIM4/RAB31/DKK1/FZD5/VPS26A/LMTK2/SNX3/NRP1/UVRAG/LAMP3/SNX20/EHD1/TMEM9B/MIB2/CXCR4/C1orf210/MYO5A/KDR/ARF6/KCNQ1/PHB/ATP11B/RAB29/HAVCR2/RAB32/AP1AR/KIF16B/MYO1D/ACKR1/CHMP1A/FGD2/MME/OCRL/PACSIN2/NEURL1B/PML/PTPN1/RFTN1/ATP9A/NAPEPLD/SNX4/SIAH1/ACKR3/PIKFYVE/EPHA4/TMEM163/VCAM1/EPHB1/CFTR	65	0.620174
CC	GO:0001726	ruffle	38/2081	172/19717	7.66849e-06	0.000157444	0.00012764	FGR/PLEK/SAMSN1/LCP1/ITGA5/FAP/PDPN/MTM1/ARHGEF2/FGD3/WIPF1/LAYN/PDLIM7/S100B/DLC1/MYO5A/ACTN1/ARF6/AIF1/TPM1/MYO6/EPS8/MYADM/LIMA1/FGD2/TESC/PACSIN2/EPS8L3/VIL1/SH2B2/KANK1/ADAM17/SPRY4/MACF1/RASGRP2/COBL/PODXL/THEM4	38	2.59554
CC	GO:0005911	cell-cell junction	79/2081	459/19717	8.17826e-06	0.000162822	0.000132	CLMP/CD53/LCP2/ITGA5/AKR1B1/PKD2/PANX1/GJA1/CLDN8/PMP22/CDH13/STARD10/PECAM1/EPB41L4B/ARHGEF2/CORO1A/GJB5/PDLIM4/DSG3/PTPRM/PDLIM7/FZD5/JAM3/OCLN/DLG1/GRHL2/CRB3/MPDZ/FLNA/DBN1/AMOTL2/TMOD3/TEK/ESAM/WAS/CLDN7/DSP/COL13A1/SHROOM3/VAMP5/ACTN1/PTPRK/VAV1/HEG1/PKP2/KAZN/CLDN23/ILDR1/PLXDC1/MPP5/CLDN3/MARVELD2/CEACAM1/MYADM/PTPN6/FRMD6/PACSIN2/LAMA1/MAGI3/TACSTD2/ZYX/MPP7/CDH5/TRPC6/USP53/MAGI1/GAB1/A…	79	1.46261
CC	GO:0005902	microvillus	23/2081	83/19717	1.04931e-05	0.000202764	0.000164382	MSN/PROM2/LRRK2/CD44/AKR1B1/PDPN/DCXR/PDGFRA/STARD10/MYO1G/ICAM2/TGFB1/ANGPT1/TEK/MYO6/SYTL1/CEACAM1/ANKS4B/VIL1/VCAM1/CLIC4/PODXL/MYO1A	23	1.4596
CC	GO:0005925	focal adhesion	71/2081	405/19717	1.22577e-05	0.000230095	0.000186539	MSN/APBB1IP/GRB7/CAV2/LCP1/ICAM1/TNC/CAV1/ITGA5/VIM/CD44/FAP/HCK/FLT1/GJA1/MAP4K4/MRC2/PLAU/CDH13/TADA1/ITGB2/DDR2/ARHGEF2/RAC2/ENG/LAYN/PDLIM7/PTPRC/ANXA6/DOCK7/MCAM/MPRIP/NRP1/LPXN/FLNA/CSRP2/TEK/CAPN5/ANXA5/ITGB8/DLC1/ACTN1/GIT2/ARF6/TSPAN4/YES1/ZNF185/PROCR/DST/THY1/FERMT2/MPZL1/LIMA1/MME/FGFR3/PACSIN2/MMP14/ARHGAP31/PDGFRB/ZYX/ITGA4/CBL/PARVG/TGFB1I1/PARVB/ADAM17/PRKAR2A/SPRY4/FES/PDCD6IP/EVL	71	5.34052
CC	GO:0005924	cell-substrate adherens junction	71/2081	408/19717	1.58241e-05	0.000285627	0.000231558	MSN/APBB1IP/GRB7/CAV2/LCP1/ICAM1/TNC/CAV1/ITGA5/VIM/CD44/FAP/HCK/FLT1/GJA1/MAP4K4/MRC2/PLAU/CDH13/TADA1/ITGB2/DDR2/ARHGEF2/RAC2/ENG/LAYN/PDLIM7/PTPRC/ANXA6/DOCK7/MCAM/MPRIP/NRP1/LPXN/FLNA/CSRP2/TEK/CAPN5/ANXA5/ITGB8/DLC1/ACTN1/GIT2/ARF6/TSPAN4/YES1/ZNF185/PROCR/DST/THY1/FERMT2/MPZL1/LIMA1/MME/FGFR3/PACSIN2/MMP14/ARHGAP31/PDGFRB/ZYX/ITGA4/CBL/PARVG/TGFB1I1/PARVB/ADAM17/PRKAR2A/SPRY4/FES/PDCD6IP/EVL	71	5.34052
CC	GO:0098803	respiratory chain complex	23/2081	85/19717	1.60855e-05	0.000285627	0.000231558	NDUFV1/NDUFA6/NDUFA9/NDUFA5/COX5A/NDUFA10/NDUFS3/NDUFS7/SDHD/COX8A/UQCRC2/NDUFS2/NDUFS6/COA3/UQCRFS1/NDUFA4L2/UQCRC1/SDHB/NDUFS4/NDUFB10/C15orf48/NDUFC1/CYC1	23	-4.3788
CC	GO:0031234	extrinsic component of cytoplasmic side of plasma membrane	24/2081	91/19717	1.69931e-05	0.000293802	0.000238186	FGR/CAV2/FYN/HCK/CYLD/GNG11/GNAI2/GRAMD1A/GNAQ/GNG2/HIP1/KCNAB2/YES1/BLK/FERMT2/RACGAP1/GNG12/DLG4/OSBPL2/SHANK3/GNA11/GNG7/STYK1/FES	24	2.04124
CC	GO:0070160	tight junction	30/2081	128/19717	2.04009e-05	0.000343676	0.000278619	CLMP/CLDN8/PMP22/EPB41L4B/ARHGEF2/FZD5/JAM3/OCLN/DLG1/CRB3/MPDZ/AMOTL2/ESAM/CLDN7/CLDN23/ILDR1/PLXDC1/MPP5/CLDN3/MARVELD2/MAGI3/TACSTD2/MPP7/CDH5/USP53/MAGI1/POF1B/RAB13/CLDN4/PDCD6IP	30	-1.46059
CC	GO:0030055	cell-substrate junction	71/2081	412/19717	2.20851e-05	0.000356525	0.000289036	MSN/APBB1IP/GRB7/CAV2/LCP1/ICAM1/TNC/CAV1/ITGA5/VIM/CD44/FAP/HCK/FLT1/GJA1/MAP4K4/MRC2/PLAU/CDH13/TADA1/ITGB2/DDR2/ARHGEF2/RAC2/ENG/LAYN/PDLIM7/PTPRC/ANXA6/DOCK7/MCAM/MPRIP/NRP1/LPXN/FLNA/CSRP2/TEK/CAPN5/ANXA5/ITGB8/DLC1/ACTN1/GIT2/ARF6/TSPAN4/YES1/ZNF185/PROCR/DST/THY1/FERMT2/MPZL1/LIMA1/MME/FGFR3/PACSIN2/MMP14/ARHGAP31/PDGFRB/ZYX/ITGA4/CBL/PARVG/TGFB1I1/PARVB/ADAM17/PRKAR2A/SPRY4/FES/PDCD6IP/EVL	71	5.34052
CC	GO:0030027	lamellipodium	40/2081	193/19717	2.22489e-05	0.000356525	0.000289036	APBB1IP/MCC/CD44/FAP/PKD2/DYSF/PDPN/SH3RF1/PPP1R9A/WASL/MYO1G/CORO1A/RAC2/FGD3/PDLIM4/DOCK8/PTPRM/STX2/PLXND1/ABLIM3/DBN1/ARHGEF6/SLC39A6/AIF1/FERMT2/SWAP70/CCDC88A/FGD2/ARPIN/TESC/PHACTR4/ARHGAP31/VIL1/ANTXR1/PARVB/RAB13/KITLG/PODXL/EVL/DPYSL3	40	4.11096
CC	GO:0005923	bicellular tight junction	29/2081	123/19717	2.47108e-05	0.000386548	0.000313375	CLMP/CLDN8/PMP22/EPB41L4B/ARHGEF2/FZD5/JAM3/OCLN/DLG1/CRB3/MPDZ/AMOTL2/ESAM/CLDN7/CLDN23/PLXDC1/MPP5/CLDN3/MARVELD2/MAGI3/TACSTD2/MPP7/CDH5/USP53/MAGI1/POF1B/RAB13/CLDN4/PDCD6IP	29	-1.29987
[truncated: 172 more rows]

## Sheet: KEGG
ONTOLOGY	ID	Description	GeneRatio	BgRatio	pvalue	p.adjust	qvalue	geneID	Count	zscore
[truncated: 87 more rows]

## Sheet: GSEA
ID	Description	setSize	enrichmentScore	NES	pvalue	p.adjust	qvalue	rank	leading_edge	core_enrichment
[truncated: 23 more rows]
