# Supplementary material for: Pyroptosis burden is associated with anti-TNF treatment outcome in inflammatory bowel disease: new insights from bioinformatics analysis
Source: Sci Rep. 2023 Sep 22;13:15821. doi: 10.1038/s41598-023-43091-0 (PMC10516897; doi:10.1038/s41598-023-43091-0)
Supplement: Supplementary file 9 — Supplementary Table S3. [file 41598_2023_43091_MOESM9_ESM.xlsx]

## Sheet: mirnet_mir_target
ID	Accession	Target	TargetID	Experiment	Literature
hsa-mir-17-3p	MIMAT0000071	PYCARD	29108	PAR-CLIP	23446348
hsa-mir-26b-5p	MIMAT0000083	CASP4	837	Microarray	19088304
hsa-mir-34a-5p	MIMAT0000255	CASP1	834	PCR array	28097098
hsa-mir-1-3p	MIMAT0000416	AIM2	9447	Microarray	18668037
hsa-mir-124-3p	MIMAT0000422	PYCARD	29108	Microarray	18668037
hsa-mir-337-3p	MIMAT0000754	CASP1	834	HITS-CLIP	23824327
hsa-mir-412-3p	MIMAT0002170	CASP1	834	HITS-CLIP	23824327
hsa-mir-485-5p	MIMAT0002175	PYCARD	29108	PAR-CLIP	23446348
hsa-mir-202-5p	MIMAT0002810	CASP1	834	HITS-CLIP	23824327
hsa-mir-527	MIMAT0002862	PYCARD	29108	HITS-CLIP	23824327
hsa-mir-642a-5p	MIMAT0003312	PYCARD	29108	HITS-CLIP	23824327
hsa-mir-765	MIMAT0003945	PYCARD	29108	PAR-CLIP	23446348
hsa-mir-193b-5p	MIMAT0004767	PYCARD	29108	PAR-CLIP	23446348
hsa-mir-450b-5p	MIMAT0004909	PYCARD	29108	HITS-CLIP	23824327
hsa-mir-877-3p	MIMAT0004950	PYCARD	29108	HITS-CLIP	23824327
hsa-mir-518a-5p	MIMAT0005457	PYCARD	29108	HITS-CLIP	23824327
hsa-mir-1225-3p	MIMAT0005573	PYCARD	29108	PAR-CLIP	23446348
hsa-mir-1233-3p	MIMAT0005588	PYCARD	29108	PAR-CLIP	23446348
hsa-mir-1236-3p	MIMAT0005591	CASP1	834	HITS-CLIP	23824327
hsa-mir-1304-5p	MIMAT0005892	PYCARD	29108	PAR-CLIP	23446348
hsa-mir-1915-3p	MIMAT0007892	PYCARD	29108	PAR-CLIP	23446348
hsa-mir-3188	MIMAT0015070	PYCARD	29108	PAR-CLIP	23446348
hsa-mir-3652	MIMAT0018072	PYCARD	29108	PAR-CLIP	23446348
hsa-mir-1273e	MIMAT0018079	PYCARD	29108	PAR-CLIP	23446348
hsa-mir-676-5p	MIMAT0018203	PYCARD	29108	HITS-CLIP	23824327
hsa-mir-4430	MIMAT0018945	PYCARD	29108	PAR-CLIP	23446348
hsa-mir-3135b	MIMAT0018985	PYCARD	29108	PAR-CLIP	23446348
hsa-mir-4469	MIMAT0018996	PYCARD	29108	HITS-CLIP	23824327
hsa-mir-3922-5p	MIMAT0019227	PYCARD	29108	HITS-CLIP	23824327
hsa-mir-3975	MIMAT0019360	PYCARD	29108	PAR-CLIP	23446348
hsa-mir-4712-3p	MIMAT0019819	CASP1	834	HITS-CLIP	23824327
hsa-mir-4753-5p	MIMAT0019890	PYCARD	29108	HITS-CLIP	23824327
hsa-mir-2467-5p	MIMAT0019952	PYCARD	29108	PAR-CLIP	23446348
hsa-mir-548aw	MIMAT0022471	PYCARD	29108	HITS-CLIP	23824327
hsa-mir-561-5p	MIMAT0022706	PYCARD	29108	HITS-CLIP	23824327
hsa-mir-766-5p	MIMAT0022714	PYCARD	29108	PAR-CLIP	23446348
hsa-mir-6499-3p	MIMAT0025451	PYCARD	29108	PAR-CLIP	23446348
hsa-mir-6515-3p	MIMAT0025487	CASP1	834	HITS-CLIP	23824327
hsa-mir-6515-3p	MIMAT0025487	PYCARD	29108	HITS-CLIP	23824327
hsa-mir-1251-3p	MIMAT0026741	PYCARD	29108	HITS-CLIP	23824327
hsa-mir-2276-5p	MIMAT0026921	PYCARD	29108	HITS-CLIP	23824327
hsa-mir-6749-3p	MIMAT0027399	PYCARD	29108	HITS-CLIP	23824327
hsa-mir-6754-3p	MIMAT0027409	CASP1	834	HITS-CLIP	23824327
hsa-mir-6764-5p	MIMAT0027428	PYCARD	29108	PAR-CLIP	23446348
hsa-mir-6765-5p	MIMAT0027430	PYCARD	29108	PAR-CLIP	23446348
hsa-mir-6807-5p	MIMAT0027514	PYCARD	29108	PAR-CLIP	23446348
hsa-mir-6837-3p	MIMAT0027577	CASP1	834	HITS-CLIP	23824327
hsa-mir-6884-5p	MIMAT0027668	PYCARD	29108	PAR-CLIP	23446348
hsa-mir-6892-3p	MIMAT0027685	PYCARD	29108	HITS-CLIP	23824327
hsa-mir-6894-5p	MIMAT0027688	PYCARD	29108	PAR-CLIP	23446348
hsa-mir-7154-3p	MIMAT0028219	PYCARD	29108	PAR-CLIP	23446348
hsa-mir-146a-5p	MIMAT0000449	PYCARD	29108	Microarrays	tarbase
hsa-mir-191-5p	MIMAT0000440	PYCARD	29108	Microarrays	tarbase
hsa-mir-20a-5p	MIMAT0000075	PYCARD	29108	Microarrays	tarbase
hsa-mir-210-3p	MIMAT0000267	PYCARD	29108	Microarrays	tarbase
hsa-mir-26a-5p	MIMAT0000082	PYCARD	29108	Microarrays	tarbase
hsa-mir-27a-3p	MIMAT0000084	PYCARD	29108	Microarrays	tarbase
hsa-mir-29c-3p	MIMAT0000681	PYCARD	29108	Microarrays	tarbase
hsa-mir-374a-5p	MIMAT0000727	PYCARD	29108	Microarrays	tarbase
hsa-mir-25-3p	MIMAT0000081	CASP1	834	PAR-CLIP	tarbase
hsa-mir-33a-5p	MIMAT0000091	CASP1	834	PAR-CLIP	tarbase
hsa-mir-33b-5p	MIMAT0003301	CASP1	834	PAR-CLIP	tarbase
hsa-mir-92a-3p	MIMAT0000092	CASP1	834	PAR-CLIP	tarbase
hsa-mir-92b-3p	MIMAT0003218	CASP1	834	PAR-CLIP	tarbase
hsa-mir-1343-3p	MIMAT0019776	CASP1	834	RNA-Seq	tarbase
hsa-mir-10b-5p	MIMAT0000254	CASP1	834	Microarrays	tarbase
hsa-mir-128-3p	MIMAT0000424	CASP1	834	Microarrays	tarbase
hsa-mir-129-2-3p	MIMAT0004605	CASP1	834	Microarrays	tarbase
hsa-mir-17-5p	MIMAT0000070	CASP1	834	Microarrays	tarbase
hsa-mir-21-3p	MIMAT0004494	CASP1	834	Microarrays	tarbase
hsa-mir-214-3p	MIMAT0000271	CASP1	834	Microarrays	tarbase
hsa-mir-27a-5p	MIMAT0004501	CASP1	834	Microarrays	tarbase
hsa-mir-29a-3p	MIMAT0000086	CASP1	834	Microarrays	tarbase
hsa-mir-429	MIMAT0001536	CASP1	834	Microarrays	tarbase
hsa-mir-449a	MIMAT0001541	CASP1	834	Microarrays	tarbase
hsa-mir-449b-5p	MIMAT0003327	CASP1	834	Microarrays	tarbase
hsa-mir-373-3p	MIMAT0000726	CASP1	834	Microarrays	tarbase
hsa-mir-372-3p	MIMAT0000724	CASP1	834	Microarrays	tarbase
hsa-mir-302a-3p	MIMAT0000684	CASP1	834	Microarrays	tarbase
hsa-mir-374a-5p	MIMAT0000727	CASP1	834	Microarrays	tarbase
hsa-mir-133a-3p	MIMAT0000427	CASP1	834	Microarrays	tarbase
hsa-mir-1343-3p	MIMAT0019776	AIM2	9447	RNA-Seq	tarbase
hsa-mir-10b-5p	MIMAT0000254	AIM2	9447	Microarrays	tarbase
hsa-mir-129-2-3p	MIMAT0004605	AIM2	9447	Microarrays	tarbase
hsa-mir-146a-5p	MIMAT0000449	AIM2	9447	Microarrays	tarbase
hsa-mir-147a	MIMAT0000251	AIM2	9447	Microarrays	tarbase
hsa-mir-200c-3p	MIMAT0000617	AIM2	9447	Microarrays	tarbase
hsa-mir-203a-3p	MIMAT0000264	AIM2	9447	Microarrays	tarbase
hsa-mir-29c-3p	MIMAT0000681	AIM2	9447	Microarrays	tarbase
hsa-mir-449a	MIMAT0001541	AIM2	9447	Microarrays	tarbase
hsa-mir-449b-5p	MIMAT0003327	AIM2	9447	Microarrays	tarbase
hsa-let-7d-5p	MIMAT0000065	CASP4	837	HITS-CLIP	tarbase
hsa-mir-122-5p	MIMAT0000421	CASP4	837	Biotin-Microarrays, Microarrays	tarbase
hsa-mir-143-3p	MIMAT0000435	CASP4	837	PAR-CLIP	tarbase
hsa-mir-153-3p	MIMAT0000439	CASP4	837	HITS-CLIP	tarbase
hsa-mir-193a-5p	MIMAT0004614	CASP4	837	HITS-CLIP	tarbase
hsa-mir-2682-5p	MIMAT0013517	CASP4	837	HITS-CLIP	tarbase
hsa-mir-30a-5p	MIMAT0000087	CASP4	837	HITS-CLIP	tarbase
hsa-mir-30b-5p	MIMAT0000420	CASP4	837	HITS-CLIP	tarbase
hsa-mir-30c-5p	MIMAT0000244	CASP4	837	HITS-CLIP	tarbase
hsa-mir-30d-5p	MIMAT0000245	CASP4	837	HITS-CLIP	tarbase
hsa-mir-30e-5p	MIMAT0000692	CASP4	837	HITS-CLIP	tarbase
hsa-mir-3689a-5p	MIMAT0018117	CASP4	837	PAR-CLIP	tarbase
hsa-mir-3689b-5p	MIMAT0018180	CASP4	837	PAR-CLIP	tarbase
hsa-mir-3689e	MIMAT0019009	CASP4	837	PAR-CLIP	tarbase
hsa-mir-3689f	MIMAT0019010	CASP4	837	PAR-CLIP	tarbase
hsa-mir-573	MIMAT0003238	CASP4	837	HITS-CLIP	tarbase
hsa-mir-629-5p	MIMAT0004810	CASP4	837	HITS-CLIP	tarbase
hsa-mir-671-5p	MIMAT0003880	CASP4	837	HITS-CLIP	tarbase
hsa-mir-877-3p	MIMAT0004950	CASP4	837	HITS-CLIP	tarbase
hsa-mir-1-3p	MIMAT0000416	CASP4	837	RPF-Seq, RNA-Seq	tarbase
hsa-mir-103a-3p	MIMAT0000101	CASP4	837	RIP-Seq	tarbase
hsa-mir-23b-3p	MIMAT0000418	CASP4	837	RNA-Seq	tarbase
hsa-mir-129-2-3p	MIMAT0004605	CASP4	837	Microarrays	tarbase
hsa-mir-210-3p	MIMAT0000267	CASP4	837	Microarrays	tarbase
hsa-mir-452-5p	MIMAT0001635	CASP4	837	Microarrays	tarbase
hsa-mir-374a-5p	MIMAT0000727	CASP4	837	Microarrays	tarbase
hsa-mir-148b-3p	MIMAT0000759	CASP4	837	Microarrays	tarbase
hsa-mir-133a-3p	MIMAT0000427	CASP4	837	Microarrays	tarbase
